# Supplementary material for: Molecular and comparative genomic analyses reveal evolutionarily conserved and unique features of the Schizosaccharomyces japonicus mycelial growth and the underlying genomic changes
Source: Curr Genet. 2021 Aug 24;67(6):953–68. doi: 10.1007/s00294-021-01206-y (PMC8594269; doi:10.1007/s00294-021-01206-y)
Supplement: Supplementary file 1 — Table S1 The S. japonicus mycelial genes, their functions and GO categories (XLSX 59 KB) [file 294_2021_1206_MOESM1_ESM.xlsx]

## Sheet: log2
gene_id in S.japonicus	S.japonicus genes altered mRNA level in hyphae compared to yeast cells and their functions	log2(fold_change)	S. pombe homologues	GO number and category in S. pombe (https://www.pombase.org)	homologues in mycelial fungi (https://fungidb.org/fungidb/app/record/gene/)
				GO:0055085 transmembrane transport
XLOC_001214	SJAG_00922 OPT oligopeptide transporter Isp4	4.62502	SPBC29B5.02c isp4	GO:0055085 transmembrane transport	yes
XLOC_002326	SJAG_06598 hypothetical protein	4.23912	SPCC74.04 amino acid transmembrane transporter (predicted)	GO:0055085 transmembrane transport	yes
XLOC_000001	SJAG_01096 amino acid permease	3.20765	SPCC74.04 amino acid transmembrane transporter (predicted)	GO:0055085 transmembrane transport	yes
XLOC_000170	SJAG_02532 MS ion channel protein 1	2.27852	SPCC1183.11 msy1 MS calcium ion channel protein Msy1	GO:0055085 transmembrane transport	yes
XLOC_002854	SJAG_04185 ZIP zinc transporter Zrt1	2.26105	SPBC16D10.06 zrt1 plasma membrane ZIP zinc transmembrane transporter Zrt1	GO:0055085 transmembrane transport	yes
XLOC_000796	SJAG_00019 amino acid permease	2.19042	SPAC1039.01 amino acid transmembrane transporter (predicted)	GO:0055085 transmembrane transport	yes
XLOC_001613	SJAG_02113 amino acid permease	2.18476	SPCC74.04 amino acid transmembrane transporter (predicted)	GO:0055085 transmembrane transport	yes	according to phammer program
XLOC_002328	SJAG_02941 aminoacid permease	2.00103	SPCC74.04 amino acid transmembrane transporter (predicted)	GO:0055085 transmembrane transport	yes
XLOC_003415	SJAG_01669 P-type proton ATPase Pma1	1.85439	SPAC1071.10c pma1 plasma membrane P-type proton exporting ATPase, P3-type	GO:0055085 transmembrane transport	yes
XLOC_002214	SJAG_04028 calcium permease	1.92782	SPAC521.04c sst1 ER membrane calcium trnamembrane transporter (predicted)	GO:0055085 transmembrane transport	yes
XLOC_001893	SJAG_03608 hexose transporter Ght5	1.81189	SPCC1235.14 ght5	GO:0055085 transmembrane transport	yes
XLOC_002341	SJAG_02968 iron/zinc ion transporter	1.61892	SPBP26C9.03c fet4 plasma membrane iron/zinc ion transmembrane transporter (predicted)	GO:0055085 transmembrane transport	yes
XLOC_003568	SJAG_02062 hypothetical protein	1.60838	SPBC15C4.04c amino acid transmembrane transporter (predicted)	GO:0055085 transmembrane transport	yes
XLOC_001179	SJAG_01007 nramp family manganese ion transporter	1.6778	SPAC27F1.08 pdt1 plasma membrane Nramp family manganese ion transmembrane transporter	GO:0055085 transmembrane transport	yes
XLOC_002317	SJAG_03777 transmembrane transporter	1.57596	SPBC887.17 nucleobase transmembrane transporter (predicted)	GO:0055085 transmembrane transport	yes
XLOC_003455	SJAG_01770 DUF1212 family protein	1.58479	SPAC16A10.01 plasma membrane ThrE amino acid transmembrane transporter family protein (preedicted)	GO:0055085 transmembrane transport	yes
XLOC_000348	SJAG_01033 inorganic phosphate transporter	1.53845	SPAC23D3.12 plasma membrane inorganic phosphate transmembrane transporter (predicted)	GO:0055085 transmembrane transport	yes
XLOC_000089	SJAG_02344 spermine family transporter	1.54958	SPBC409.08 spermine family transmembrane transporter (predicted)	GO:0055085 transmembrane transport	yes
XLOC_000781	SJAG_05175 pantothenate transporter	-1.53325	SPBC2G2.01c liz1 plasma membrane pantothenate transmembrane transporter	GO:0055085 transmembrane transport	yes
XLOC_003603	SJAG_04787 PQ loop protein	-1.5752	SPAC2E12.03c plasma membrane basic amino acid transmembrane transporter (predicted)	GO:0055085 transmembrane transport	yes
XLOC_003941	SJAG_01505 acetate transporter	-1.6464	SPAC5D6.09c mug86 plasma membrane acetate transmembrane transporter (predicted)	GO:0055085 transmembrane transport	yes
XLOC_000564	SJAG_00547 inorganic phosphate transporter	-1.60756	SPBC1703.13c mitochondrial carrier, inorganic phosphate (predicted)	GO:0055085 transmembrane transport	yes
XLOC_002111	SJAG_04258 P-type proton ATPase Pma2	-1.75997	SPCC1020.01c pma2 P-type proton ATPase, P3-type Pma2	GO:0055085 transmembrane transport	yes
XLOC_000013	SJAG_02150 amino acid permease	-1.97621	SPBPB2B2.01 amino acid transmembrane transporter (predicted)	GO:0055085 transmembrane transport	yes	according to Rhind et.al
XLOC_002336	SJAG_02958 hexose transporter Ght5	-2.01816	SPCC1235.14 ght5 plasma membrane high-affinity glucose/fructose:proton symporter Ght5	GO:0055085 transmembrane transport	yes
XLOC_003090	SJAG_04715 membrane transporter	-2.06729	SPAC1399.02 transmembrane transporter (predicted)	GO:0055085 transmembrane transport	yes
XLOC_000306	SJAG_02883 potassium ion transporter Trk2	-2.34261	SPAC1639.02c trk2 plasma membrane potassium ion transmembrane transporter Trk2	GO:0055085 transmembrane transport	yes
XLOC_000497	SJAG_00699 tspO/peripheral benzodiazepine receptor	-2.426	SPBC725.10 tpsO mitochondrial lipid translocator protein, tspO	GO:0055085 transmembrane transport	yes
XLOC_000009	SJAG_02139 allantoate permease//membrane transporter	-2.51182	SPCC757.13 dipeptide transmembrane transporter (predicted)	GO:0055085 transmembrane transport	yes	according to syntheny
XLOC_003380	SJAG_01589 tricarboxylate transporter	-2.74417	SPBC1271.11 pet802 mitochondrial carrier, S-adenosylmethionine Pet802 (predicted)	GO:0055085 transmembrane transport	only in S. octosporus, S. pombe, S japonicus
XLOC_003042	SJAG_04828 membrane transporter	-2.79003	SPCC757.11c transmembrane transporter (predicted)	GO:0055085 transmembrane transport	yes	according to syntheny
XLOC_001672	SJAG_03079 membrane transporter	-2.8952	SPAPB1A11.01 prospore membrane copper transmembrane transporter Mfc1	GO:0055085 transmembrane transport	only in S. octosporus, S. pombe, S japonicus
XLOC_000131	SJAG_02445 hypothetical protein	-2.9485	SPAC23H3.12c mitochondrial hydrogen/potassium transport system protein (predicted)	GO:0055085 transmembrane transport	yes
XLOC_001524	SJAG_05182 allantoate permease	-3.56874	SPBC460.05 transmembrane transporter (predicted)	GO:0055085 transmembrane transport	yes
XLOC_001892	SJAG_03606 hexose transporter Ght6	-5.00684	SPCC1235.13 ght6 plasma membrane glucose/fructose:proton symporter Ght6	GO:0055085 transmembrane transport	yes
				GO:0016192 vesicle-mediated transport
XLOC_003439	SJAG_01732 WASp	1.60925	SPAC4F10.15c WASp homolog	GO:0016192 vesicle-mediated transport	yes
XLOC_001742	SJAG_03244 bcap family protein	1.67068	SPAC9E9.04 bcap family homolog, implicated in vesicle-mediated transport (predicted)	GO:0016192 vesicle-mediated transport	yes
XLOC_000460	SJAG_00785 Sed5 Vesicle protein Svp26	1.77904	SPCC1795.10c svp26 Sed5 Vesicle Protein Svp26 (predicted)	GO:0016192 vesicle-mediated transport	yes
XLOC_000351	SJAG_01027 transporter Sft2//hypothetical protein	1.87843	SPAC1527.02 sft2 Golgi transport protein Sft2 (predicted)	GO:0016192 vesicle-mediated transport	yes
XLOC_001006	SJAG_02586 SNARE Slt1	1.9572	SPAC17G6.07c use1 SNARE Use1 (predicted)	GO:0016192 vesicle-mediated transport	yes
Schizosaccharomyces octosporus yFS286	SJAG_03142 guanyl-nucleotide exchange factor	1.9259	SPBC4C3.04c dss4 guanyl-nucleotide exchange factor (predicted)	GO:0016192 vesicle-mediated transport	yes
XLOC_000426	SJAG_06588 hypothetical protein	4.27463	SPBC23E6.08 Golgi membrane exchange factor subunit Sat1 (predicted)	GO:0016192 vesicle-mediated transport	yes
XLOC_002032	SJAG_05345 hypothetical protein	-2.25653	SPAC22F8.08 sec24 vcoincidence detector Sec24/Sfb2 subunit	GO:0016192 vesicle-mediated transport	yes
XLOC_001048	SJAG_02707 protein kinase inhibitor	-3.21825	SPCC736.15 pil1 eisosome BAR domain protein Pil1	GO:0016192 vesicle-mediated transport	yes
				GO:0006913 nucleocytoplasmic transport
XLOC_000545	SJAG_00586 inositol metabolism protein Opi10	2.87951	SPBC21H7.06c opi10 hikeshi family nuclear import carrier Opi10	GO:0006913 nucleocytoplasmic transport	yes
XLOC_002101	SJAG_05328 TRE Xcomplex subunit Tex1	-1.67358	SPCC18B5.10c tex1 TREX complex subunit Tex1 (predicted)	GO:0006913 nucleocytoplasmic transport	yes
				GO:0006629 lipid metabolic process
XLOC_000666	SJAG_00321 phosphoinositide phospholipase C Plc1	1.55154	SPAC22F8.11 plc1 phosphoinositide phospholipase C Plc1	GO:0006629 lipid metabolic process	yes
XLOC_003699	SJAG_04568 decaprenyl diphosphate synthase subunit Dps1	1.62565	SPBPJ4664.01dps1 decaprenyl diphosphate synthase subunit Dps1	GO:0006629 lipid metabolic process	yes
XLOC_001309	SJAG_00717 C-5 sterol desaturase Erg31	1.74395	SPAC1687.16c erg31 C-5 sterol desaturase Erg31	GO:0006629 lipid metabolic process	yes
XLOC_003894	SJAG_01416 pig-L	1.84171	SPAPB2B4.01c gpi12 pig-L, N-acetylglucosaminylphosphatidyl inositoldeacetylase (predicted)	GO:0006629 lipid metabolic process	yes
XLOC_002437	SJAG_03204 phospholipase	2.1406	SPAC1786.02 phospholipase (predicted)	GO:0006629 lipid metabolic process	yes
XLOC_000673	SJAG_00305 3-hydroxyacyl-ACP dehydratase Htd2	2.41587	SPBC1105.15c htd2 3-hydroxyacyl-ACP dehydratase Htd2 (predicted)	GO:0006629 lipid metabolic process	yes
XLOC_000625	SJAG_00413 acetyl-CoA C-acetyltransferase Erg10	2.71745	SPBC215.09c erg 10 acetyl-CoA C-acetyltransferase Erg10 (predicted)	GO:0006629 lipid metabolic process	yes
XLOC_001087	SJAG_02788 fungal protein	3.8386	SPAC1F12.04c peroxisomal protein Pex11 paralog (predicted)	GO:0006629 lipid metabolic process	yes
XLOC_001346	SJAG_00624 lanosterol synthase Erg7	-1.5847	SPAC13G7.01c erg7 lanosterol synthase Erg7	GO:0006629 lipid metabolic process	yes
XLOC_001959	SJAG_03764 dolichyl-phosphate-glucose-glycolipid alpha- glucosyltransferase Alg10	-1.60251	SPAC56F8.06c alg 10 dolichyl-phosphate-glucose-glycolipid alpha-glucosyltransferase	GO:0006629 lipid metabolic process	yes
XLOC_003142	SJAG_04578 nuclear membrane organization protein Apq12	-1.76868	SPBC428.04 apq12 nuclear membrane organization protein Apq12 (predicted)	GO:0006629 lipid metabolic process	only in S. octosporus, S. pombe, S japonicus
XLOC_002435	SJAG_03198 3-oxoacyl-[acyl-carrier-protein] reductase Oar2	-1.96159	SPAC3G9.02 oar2 3-oxoacyl-[acyl-carrier-protein] reductase Oar2 (predicted)	GO:0006629 lipid metabolic process	yes
XLOC_003584	SJAG_02091 phospholipase B Plb1	-2.29623	SPAC1A6.04c plb1 phospholipase B homolog Plb1	GO:0006629 lipid metabolic process	yes
XLOC_001565	SJAG_00102 N-myristoyltransferase 1	-2.32476	SPBC2G2.11 myr1 N-myristoyltransferase Myr1 (predicted)	GO:0006629 lipid metabolic process	yes
XLOC_001860	SJAG_03526 Lsd90 protein	-4.22389	SPBC16E9.16c Lsd90 protein	GO:0006629 lipid metabolic process	yes
				GO:0006091 generation of precursor metabolites and energy
XLOC_000705	SJAG_00240 alcohol dehydrogenase Adh4	5.25253	SPAC5H10.06c adh4	GO:0006091 generation of precursor metabolites and energy	yes
XLOC_003540	SJAG_01986 alcohol dehydrogenase	4.15678	SPBC1773.06c adh8	GO:0006091 generation of precursor metabolites and energy	yes
XLOC_002748	SJAG_04842 pyruvate decarboxylase	2.98497	SPAC3G9.11c pdc201 pyruvate decarboxylase (predicted)	GO:0006091 generation of precursor metabolites and energy	yes
XLOC_004192	SJAG_02107 enolase	2.58578	SPBPB21E7.01c eno102 enolase (predicted)	GO:0006091 generation of precursor metabolites and energy	yes
XLOC_000246	SJAG_02734 pyruvate decarboxylase	2.40588	SPAC1F8.07c pdc101 pyruvate decarboxylase (predicted)	GO:0006091 generation of precursor metabolites and energy	yes
XLOC_000028	SJAG_02191 GFO/IDH/MocA family oxidoreductase	2.14988	SPBC115.03 gfo/idh/mocA family oxidoreductase (predicted	GO:0006091 generation of precursor metabolites and energy	yes
XLOC_003007	SJAG_03822 alcohol dehydrogenase Adh4	-1.50527	SPAC5H10.06c adh4 alcohol dehydrogenase Adh4	GO:0006091 generation of precursor metabolites and energy	yes
XLOC_002747	SJAG_04843 fumarate hydratase	-1.64032	SPCC18.18c fum1 fumarate hydratase (predicted)	GO:0006091 generation of precursor metabolites and energy	yes
XLOC_000371	SJAG_00985 F0-ATPase subunit G	-1.68609	SPAC22F3.07c atp20 F1-FO ATP synthase subunit G (predicted)	GO:0006091 generation of precursor metabolites and energy	yes
XLOC_004060	SJAG_01763 ubiquinol-cytochrome-c reductase complex subunit 9	-1.653	SPCC1682.01 ubiquinol-cytochrome-c reductase complex subunit 9 (predicted)	GO:0006091 generation of precursor metabolites and energy	yes	according to syntheny
XLOC_000011	SJAG_02148 glucose-6-phosphate 1-dehydrogenase	-1.72035	SPCC794.01c gcd1 glucose dehydrogenase Gcd1	GO:0006091 generation of precursor metabolites and energy	only in S. pombe, S japonicus
XLOC_002945	SJAG_03964 exopolyphosphatase	-1.78255	SPAC2F3.11 ppx1 exopolyphosphatase, prune Ppx1 (predicted)	GO:0006091 generation of precursor metabolites and energy	yes
XLOC_001043	SJAG_02696 glucose-6-phosphate 1-dehydrogenase	-2.23808	SPAC3C7.13c glucose-6-phosphate 1-dehydrogenase (predicted)	GO:0006091 generation of precursor metabolites and energy	yes
				GO:0006520 cellular amino acid metabolic process
XLOC_001741	SJAG_03243 3-isopropylmalate dehydratase Leu2	1.70115	SPAC9E9.03 3-isopropylmalate dehydratase Leu2	GO:0006520 cellular amino acid metabolic process
XLOC_001698	SJAG_03141 homoserine kinase	1.88408	SPBC4C3.03 thr1 homoserine kinase Thr1 (predicted)	GO:0006520 cellular amino acid metabolic process	yes
XLOC_001312	SJAG_00714 aspartate aminotransferase	1.94888	SPBC725.01 maa1 mitochondrial aspartate aminotransferase Maa1 (predicted	GO:0006520 cellular amino acid metabolic process	yes
XLOC_001925	SJAG_03671 cystathionine beta-lyase	2.02347	SPCC11E10.01 cystathionine beta-lyase (predicted)	GO:0006520 cellular amino acid metabolic process	yes
XLOC_000882	SJAG_02313 D-3 phosphoglycerate dehydrogenase	2.52405	SPCC364.07 ser3	GO:0006520 cellular amino acid metabolic process	yes
XLOC_002476	SJAG_03293 succinate-semialdehyde dehydrogenase	-1.55729	SPAC1002.12c succinate-semialdehyde dehydrogenase (predicted)	GO:0006520 cellular amino acid metabolic process	yes
XLOC_001823	SJAG_03434 4-aminobutyrate aminotransferase	-1.59576	SPAC19D5.07 uga1 4-aminobutyrate aminotransferase (GABA transaminase)	GO:0006520 cellular amino acid metabolic process	yes
XLOC_002210	SJAG_04042 FAD binding protein	-1.83696	SPAC1783.01 methionine synthase reductase (predicted)	GO:0006520 cellular amino acid metabolic process	yes
XLOC_003333	SJAG_01461 argininosuccinate lyase	-1.99335	SPBC1539.03c arg41 argininosuccinate lyase (predicted)	GO:0006520 cellular amino acid metabolic process	yes
XLOC_003511	SJAG_01903 proline dehydrogenase	-2.04353	SPCC70.03c put1 proline dehydrogenase Put1 (predicted)	GO:0006520 cellular amino acid metabolic process	yes
XLOC_001476	SJAG_00309 acireductone dioxygenase family protein	-2.13232	SPBC887.01 adi1 acireductone dioxygenase family Adi1 (predicted)	GO:0006520 cellular amino acid metabolic process	yes
XLOC_001395	SJAG_00493 fumarylacetoacetate hydrolase	-2.74276	SPBC21C3.09c oaa1 mitochondrial acylpyruvase Oaa1 (predicted)	GO:0006520 cellular amino acid metabolic process	yes
XLOC_000072	SJAG_02293 5'-methylthioribulose-1-phosphate dehydratase	-2.78932	SPAC9.06c 5'-methylthioribulose-1-phosphate dehydratase, adducin Mta3	GO:0006520 cellular amino acid metabolic process	yes
XLOC_001325	SJAG_00674 succinate-semialdehyde dehydrogenase	-2.95228	SPAC139.05 succinate-semialdehyde dehydrogenase (predicted)	GO:0006520 cellular amino acid metabolic process	yes
				GO:0016071 mRNA metabolic process
XLOC_001758	SJAG_03283 poly(A) binding protein Crp79	3.5821	SPAC1610.03c crp79	GO:0016071 mRNA metabolic process	only in S. octosporus, S. pombe, S japonicus
XLOC_002182	SJAG_05322 RNA-binding protein	1.90816	SPAC4G8.03c pumilio family RNA-binding protein Puf5	GO:0016071 mRNA metabolic process	yes
XLOC_002014	SJAG_04898 RNA-binding protein Cwf2	1.53873	SPAC3A12.11c cwf2 zf-CCCh type zinc finger protein, Prp19 complex subunit, RNA-binding Cwf2	GO:0016071 mRNA metabolic process	yes
XLOC_001167	SJAG_01040 CMGC/DYRK/PRP4 protein kinase Prp4	-1.61436	SPCC777.14 prp4 serine/threonine protein kinase Prp4	GO:0016071 mRNA metabolic process	yes
XLOC_002922	SJAG_04025 mago-nashi	-1.63395	SPBC3B9.08c exon junction complex subunit, Mago-nashi homolog Mnh1	GO:0016071 mRNA metabolic process	yes
XLOC_004001	SJAG_01625 m7G(5')pppN diphosphatase	-1.78586	SPBP4H10.20 nhm1 m7G(5')pppN diphosphatase Nhm1	GO:0016071 mRNA metabolic process	yes
XLOC_001739	SJAG_03238 cyclophilin family peptidyl-prolyl cis- trans isomerase Cyp3	-1.81368	SPBC1709.04c cyp3 cyclophilin family peptidyl-prolyl cis-trans isomerase Cyp3	GO:0016071 mRNA metabolic process	yes
XLOC_001089	SJAG_02790 DNA repair endonuclease	-1.82668	SPAC1F12.06c inosine-containing RNA endoribonuclease (predicted)	GO:0016071 mRNA metabolic process	yes
XLOC_003225	SJAG_01214 complexed with Cdc5 protein Cwf12	-1.83084	SPBC32F12.05c cwf12 Prp19 complex subunit Cwf12	GO:0016071 mRNA metabolic process
XLOC_004004	SJAG_01634 U4/U6 X U5 tri-snRNP complex subunit Prp3	-1.97909	SPAC29E6.02 prp3 U4/U6 x U5 tri-snRNP complex subunit Prp3	GO:0016071 mRNA metabolic process	yes
XLOC_003844	SJAG_05224 hypothetical protein//c19orf29 ortholog	-2.05797	SPBC2F12.12c cay1 cactin, spliceosome complex subunit	GO:0016071 mRNA metabolic process	yes
XLOC_001852	SJAG_03498 RNA-binding protein	-2.31898	SPCC74.09 mug24 RNA-binding protein, rrm type	GO:0016071 mRNA metabolic process	only in S. octosporus, S. pombe, S japonicus
XLOC_001269	SJAG_00809 DNA replication protein Dre4	-2.39267	SPAC13C5.02 dre4 splicing associated factor Dre4	GO:0016071 mRNA metabolic process	yes
XLOC_001772	SJAG_03323 SMN family protein yip11	-2.34594	SPAPB17E12.02 SMN family protein Yip12	GO:0016071 mRNA metabolic process	only in S. octosporus, S. pombe, S japonicus	according to syntheny
				GO:0006399 tRNA metabolic process
XLOC_003831	SJAG_01261 leucine carboxyl methyltransferase	2.08055	SPBC19C7.08c ppm2 tRNA methyltransferase Ppm2 (predicted)	GO:0006399 tRNA metabolic process	yes
XLOC_003401	SJAG_01638 tRNA acetyltransferase	-1.50881	SPBC25H2.10c tan1 tRNA acetyltransferase Tan1 (predicted)	GO:0006399 tRNA metabolic process	yes
XLOC_003507	SJAG_05249 tRNA(Ile)-lysidine synthetase	-1.63273	SPAC12B10.08c til1 mitochondrial tRNA(Ile)-lysidine synthetase Til1 (predicted)	GO:0006399 tRNA metabolic process	yes
XLOC_000121	SJAG_02428 valine-tRNA ligase Vrs2/Vas2	-1.73051	SPAC4A8.08c vrs2 mitochondrial valine-tRNA ligase Vrs2/Vas2	GO:0006399 tRNA metabolic process	only in S. octosporus, S. pombe, S japonicus
XLOC_002856	SJAG_04182 metallopeptidase Pgp2	-1.77203	SPBC16D10.03 kae1 EKC/KEOPS complex N(6)-L-threonylcarbamoyladenine synthase subunit (predicted)	GO:0006399 tRNA metabolic process	yes
XLOC_002763	SJAG_04409 lysine-tRNA ligase	-1.92222	SPCC18.08 mitochondrial lysine-tRNA ligase (predicted)	GO:0006399 tRNA metabolic process	only in S. octosporus, S. pombe, S japonicus
XLOC_000077	SJAG_02302 GTPase	-1.97365	SPAC222.05c mss1 mitochondrial tRNA wobble uridine modification GTPase Mss1 (predicted)	GO:0006399 tRNA metabolic process	yes
XLOC_002776	SJAG_04380 tRNA specific adenosine deaminase	-1.99193	SPBC16A3.06 tRNA specific adenosine-37 deaminase Tad1 (predicted)	GO:0006399 tRNA metabolic process	yes
XLOC_000199	SJAG_02615 phenylalanyl-tRNA synthetase	-2.22472	SPCC736.03c msf1 mitochondrial phenylalanyl-tRNA synthetase Msf1 (predicted)	GO:0006399 tRNA metabolic process	yes
XLOC_003978	SJAG_01575 tRNA isopentenyltransferase	-2.28301	SPAC343.15 tit1 tRNA isopentenyltransferase Tit1	GO:0006399 tRNA metabolic process	yes
				GO:0055086 nucleobase-containing small molecule metabolic process, cofactor
XLOC_000327	SJAG_01089 UTP-glucose-1-phosphate uridylyltransferase	1.50267	SPCC1322.04 fyu1 UTP-glucose-1-phosphate uridylyltransferase Fyu1	GO:0055086 nucleobase-containing small molecule metabolic process, cofactor	yes
XLOC_002940	SJAG_03977 ADP-ribose diphosphatase	1.53613	SPBP35G2.12 ysa1 ADP-ribose diphosphatase, NudF subfamily Ysa1 (predicted)	GO:0055086 nucleobase-containing small molecule metabolic process, cofactor	yes
XLOC_000872	SJAG_02290 homocysteine methyltransferase	1.74017	SPAC9.09 met26 homocysteine methyltransferase Met26	GO:0055086 nucleobase-containing small molecule metabolic process, cofactor	yes
XLOC_003647	SJAG_04681 IMPcyclohydrolase/phosphoribosylaminoimidazolecarboxamideformyltransferase	1.88067	SPCPB16A4.03c ade10 bifunctional IMP cyclohydrolase/phosphoribosylaminoimidazolecarboxamideformyltransferase	GO:0055086 nucleobase-containing small molecule metabolic process, cofactor	yes
XLOC_001601	SJAG_00027 glyceraldehyde-3-phosphate dehydrogenase Tdh1	2.22724	SPBC354.12 gpd3 glyceraldehyde 3-phosphate dehydrogenase Gpd3	GO:0055086 nucleobase-containing small molecule metabolic process, cofactor	yes
XLOC_000261	SJAG_02769 acetyl-CoA hydrolase	-1.50595	SPAC1952.09c acetyl-CoA hydrolase (predicted)	GO:0055086 nucleobase-containing small molecule metabolic process, cofactor	yes
XLOC_001996	SJAG_04939 bis(5'-adenosyl)-triphosphatase	-1.59945	SPBC651.02 nit1 bis(5'-adenosyl)-triphosphatase Nit1 (predicted)	GO:0055086 nucleobase-containing small molecule metabolic process, cofactor	yes
XLOC_002095	SJAG_04299 uricase	-3.47483	SPCC1223.09 uro1 uricase Uro1	GO:0055086 nucleobase-containing small molecule metabolic process, cofactor	yes
XLOC_002096	SJAG_04297 sulfonate dioxygenase	-3.48109	SPCC576.01c xan1 alpha-ketoglutarate-dependent xanthine dioxygenase Xan1	GO:0055086 nucleobase-containing small molecule metabolic process, cofactor	yes
				GO:0005975 carbohydrate metabolic process
XLOC_003109	SJAG_04660 xylose and arabinose reductase	1.82991	SPAP32A8.02 xylose and arabinose reductase (predicted)	GO:0005975 carbohydrate metabolic process	yes
XLOC_000150	SJAG_02478 beta-glucosidase Adg3	2.02032	SPCC18.01c adg3 beta-glucosidase Adg3 (predicted)	GO:0005975 carbohydrate metabolic process	yes
XLOC_003338	SJAG_01472 WD repeat protein	-1.97202	SPAC343.04c gid7 GID complex subunit Gid7 (predicted)	GO:0005975 carbohydrate metabolic process	yes
XLOC_002333	SJAG_02949 alpha-galactosidase	-2.73197	SPAC869.07c mel1 alpha-galactosidase, melibiase	GO:0005975 carbohydrate metabolic process	yes
				GO:0006766 vitamin metabolic process
XLOC_003533	SJAG_01970 thiamine-repressible acid phosphatase pho4	1.76282	SPBC428.03c pho4 thiamine-repressible acid phosphatase Pho4	GO:0006766 vitamin metabolic process	yes
XLOC_001264	SJAG_00815 predicted: dihydropteroatesynthase/2-amino-4-hydroxy-6-hydroxymethyldihydropteridinediphosphokinase/dihydroneopterinaldolase	-1.62957	SPBC1734.03 fol1 trifunctional dihydropteroatesynthase/2-amino-4-hydroxy-6-hydro xymethyldihydropteridinediphosphokinase/dihydroneopterin aldolase Fol1 (predicted)	GO:0006766 vitamin metabolic process	yes
				GO:0051186 cofactor metabolic process
XLOC_002738	SJAG_04866 no message in thiamine Nmt1, hypothetical protein	1.5715	SPCC1223.02 nmt1 4-amino-5-hydroxymethyl-2-methylpyrimidine phosphate synthase Nmt1	GO:0051186 cofactor metabolic process	yes
XLOC_004062	SJAG_01766 glycine hydroxymethyltransferase ami a serine hydroxymethyltransferase Shm2 család	1.75766	SPAC24C9.12c shm1 serine hydroxymethyltransferase Shm1 (predicted)	GO:0051186 cofactor metabolic process	yes
XLOC_000377	SJAG_00972 NADPH-dependent diflavin oxidoreductase	1.84197	SPAC1296.06 CIA machinery NADPH-dependent diflavin oxidoreductase Tah18 (predicted)	GO:0051186 cofactor metabolic process	yes
XLOC_001131	SJAG_02896 hydroxymethylbilane synthase	3.67868	SPAC24B11.13 hem3	GO:0051186 cofactor metabolic process	yes
XLOC_001405	SJAG_00469 siderophore-iron biosynthesis protein	-4.42774	SPBC17G9.06c siderophore-iron biosynthesis protein (predicted)	GO:0051186 cofactor metabolic process	yes
				GO:0019249 lactate biosynthetic process
XLOC_003650	SJAG_04674 hypothetical protein	-2.03139	SPAC11D3.13 hsp3104 ThiJ domain protein, implicated in cellular detoxification	GO:0019249 lactate biosynthetic process	yes
				GO:0071554 cell wall organization or biogenesis
XLOC_003673	SJAG_04620 SUR7 family protein-cell wall	6.6208	SPAC15A10.09c/pun1 SUR7 family protein	GO:0071554 cell wall organization or biogenesis	yes
XLOC_000029	SJAG_02192 glucan 1,3-beta-glucosidase Bgl2	3.72465	SPAC26H5.08c bgl2	GO:0071554 cell wall organization or biogenesis	yes
XLOC_000350	SJAG_01028 cell wall alpha-1,3-glucan synthase mok11	2.64401	SPAC1527.01 mok11 alpha-1,3-glucan synthase Mok11	GO:0071554 cell wall organization or biogenesis	yes
XLOC_001693	SJAG_03123 cell wall biosynthesis/cell cycle regulator	1.88541	SPBC30D10.17c smi1 cell wall biosynthesis/ cell cycle regulator (predicted)	GO:0071554 cell wall organization or biogenesis	yes
XLOC_000132	SJAG_02446 glucosidase	-1.89928	SPAC23H3.11c beta-glucan biosynthesis protein (predicted)	GO:0071554 cell wall organization or biogenesis	yes
XLOC_002718	SJAG_04906 mannosyltransferase	-1.98758	SPAC959.04c omh 6 alpha-1,2-mannosyltransferase Omh6 (predicted)	GO:0071554 cell wall organization or biogenesis	only in S. octosporus, S. pombe, S japonicus
XLOC_000671	SJAG_00310 mannan endo-1,6-alpha-mannosidase DCW1	-1.56625	no	GO:0071554 cell wall organization or biogenesis	yes
				GO:0042254 ribosome biogenesis
XLOC_000694	SJAG_00259 gar2 hypothetical protein	2.47087	gar2 nucleolar protein required for rRNA processing	GO:0042254 ribosome biogenesis	yes
XLOC_004011	SJAG_01650 RNA-binding protein Rnp24	-1.52396	SPAC3G6.04 rnp24 RNA-binding protein Rnp24	GO:0042254 ribosome biogenesis	yes
XLOC_000127	SJAG_02436 ribosome biogenesis protein Sqt1	-2.29083	SPAC25H1.08c sqt1 ribosome assembly protein Sqt1 (predicted)	GO:0042254 ribosome biogenesis	yes
XLOC_002362	SJAG_03016 fungal protein	-2.62783	SPAC630.10 bmt2 rRNA (adenine) methyltransferase activity Bmt2 (predicted)	GO:0042254 ribosome biogenesis	yes
				GO:0030036 actin cytoskeleton organization
XLOC_001106	SJAG_02831 paxillin-like protein Pxl1	1.57354	SPBC4F6.12 pxl1 paxillin-like protein Pxl1	GO:0030036 actin cytoskeleton organization	yes
XLOC_003123	SJAG_04621 alpha-actinin	2.28565	SPAC15A10.08 ain1 alpha-actinin	GO:0030036 actin cytoskeleton organization	yes
XLOC_003705	SJAG_04554 wiskott-Aldrich syndrome binding protein Lsb1	2.68151	SPBC119.05c lsb1 Wiskott-Aldrich syndrome homolog binding protein Lsb1 (predicted)	GO:0030036 actin cytoskeleton organization	yes
XLOC_004108	SJAG_01889 hypothetical protein//sequence orphan	-1.76397	SPAC12B10.10 medial cortical node Gef2-related protein protein Nod1	GO:0030036 actin cytoskeleton organization	in Schizosaccharomyces
				GO:0032200 telomere organization
XLOC_001649	SJAG_03026 checkpoint clamp complex protein Hus1	2.20894	SPAC20G4.04c hus1 checkpoint clamp complex protein Hus1	GO:0032200 telomere organization	yes
XLOC_003137	SJAG_04586 F-box protein Pof8	3.1443	SPAC17G6.17 pof8 LARP7 family RNA-binding protein Pof8/Lar7	GO:0032200 telomere organization	only in S. octosporus, S. pombe, S japonicus
XLOC_000830	SJAG_02194 telomere end-binding protein Pot1	-1.8778	SPAC26H5.06 pot1 shelterin complex subunit Pot1	GO:0032200 telomere organization	yes
				GO:0000226 microtubule cytoskeleton organization
XLOC_002293	SJAG_03835 gamma tubulin complex Spc97/GCP2 subunit Alp4	-1.94402	SPBC365.15 alp4 gamma tubulin complex Spc97/GCP2 subunit Alp4	GO:0000226 microtubule cytoskeleton organization	yes
XLOC_002899	SJAG_04074 tubulin specific chaperone cofactor D	-2.72105	SPBC11C11.04c alp1 tubulin specific chaperone cofactor D, Alp1	GO:0000226 microtubule cytoskeleton organization	yes
				GO:0007163 establishment or maintenance of cell polarity
XLOC_001712	SJAG_03170 MSP domain-containing protein	1.71909	SPBC16G5.05c scs2 VAP family protein Scs2	GO:0007163 establishment or maintenance of cell polarity	yes
XLOC_001665	SJAG_03058 actin	1.71754	SPBC32H8.12c act1 actin Act1	GO:0007163 establishment or maintenance of cell polarity	yes
				GO:0006325 chromatin organization
XLOC_004151	SJAG_02018 RNA-binding protein	1.71944	SPAC25G10.01 RNA-binding protein involved in histone acetylation	GO:0006325 chromatin organization	yes
XLOC_003924	SJAG_01475 SAGA complex/transcription initiation factor Taf9	2.11955	SPAC12G12.05c taf9 SAGA complex/TFIID complex subunit Taf9	GO:0006325 chromatin organization	yes
XLOC_003097	SJAG_04696 kinetochore protein Mis15	2.99207	SPBP22H7.09c mis15 CENP-N ortholog Mis15	GO:0006325 chromatin organization	only in S. octosporus, S. pombe, S japonicus
XLOC_000137	SJAG_02458 transcription factor TFIID complex subunit A/SAGA complex subunit	3.12804	SPAC15A10.02 taf12 transcription factor TFIID complex subunit A/ SAGA complex subunit Taf12	GO:0006325 chromatin organization	yes
XLOC_000834	SJAG_02198 CAF assembly factor complex subunit B	-1.96778	SPAC26H5.03 pcf2 CAF assembly factor (CAF-1) complex subunit B, Pcf2	GO:0006325 chromatin organization	yes
XLOC_004196	SJAG_01110 hypothetical protein	-2.01136	SPAC2F7.07c cph2 Clr6 histone deacetylase associated PHD protein Cph2	GO:0006325 chromatin organization	yes
XLOC_001559	SJAG_00112 Tel2/Rad-5/Clk-2 family protein Tel2	-2.3272	SPAC458.03 tel2 Tel2/Rad-5/Clk-2 family protein Tel2	GO:0006325 chromatin organization	yes
XLOC_000944	SJAG_05265 Jmj1 protein	-2.44138	SPAC25H1.02 jmj1 histone demethylase Jmj1 (predicted)	GO:0006325 chromatin organization	yes
XLOC_001477	SJAG_00307 centromere-specific histone H3 CENP-A	-2.79526	SPBC1105.17 cnp1 centromere-specific histone H3 CENP-A	GO:0006325 chromatin organization	yes
				GO:0061024 membrane organization
XLOC_004064	SJAG_01769 septin Spn5	1.69569	SPAC24C9.15c spn5 meiotic septin Spn5	GO:0061024 membrane organization	only in S. octosporus, S. pombe, S japonicus
XLOC_001003	SJAG_02581 hypothetical protein	2.14522	SPAC17G6.02c tco1 RTA1-like protein	GO:0061024 membrane organization	yes
XLOC_000809	SJAG_02132 hypothetical protein	2.26057	SPAC17G6.02c tco1 RTA1-like protein	GO:0061024 membrane organization	yes
XLOC_000804	SJAG_01095 hypothetical protein	2.74632	SPAC17G6.02c tco1 RTA1-like protein	GO:0061024 membrane organization	yes
XLOC_001604	SJAG_00018 hypothetical protein	3.63828	SPAC17G6.02c tco1	GO:0061024 membrane organization	yes
XLOC_003316	SJAG_01422 nuclear envelope protein Brr6/Brl1	-1.58627	SPAC8F11.06 brr6 nuclear envelope protein Brr6/Brl1	GO:0061024 membrane organization	yes
XLOC_001940	SJAG_03710 Mdm10/Mdm12/Mmm1 complex subunit Mdm12	-1.87685	SPBC28F2.06c mdm12 ERMES complex subunit Mdm12	GO:0061024 membrane organization	yes
XLOC_000896	SJAG_02338 non classical export pathway protein	-1.91653	SPBC1685.13 fhn1 eisosome assembly protein Fhn1	GO:0061024 membrane organization	yes
				GO:0140056 organelle localization by membrane tetherin
XLOC_000684	SJAG_00277 c15orf24 ortholog//hypothetical protein	-2.72877	SPBC83.10 ecm7 ER membrane protein complex subunit Ecm7 (predicted)	GO:0140056 organelle localization by membrane tethering	yes
				GO:0007005 mitochondrion organization
XLOC_002929	SJAG_04008 cytochrome c heme lyase	2.05172	SPBC26H8.12 cyc3 cytochrome c heme lyase Cyc3 (predicted)	GO:0007005 mitochondrion organization	yes
XLOC_000494	SJAG_00703 DUF1674//hypothetical protein	3.27848	SPBC26H8.16 sdh8 mitochondrial respiratory chain complex II assembly factor 4 (predicted)	GO:0007005 mitochondrion organization	yes
XLOC_000922	SJAG_02397 peptidase complex beta subunit Qcr1	-1.59369	SPBP23A10.15c qcr1 mitochondrial processing peptidase (MPP) complex beta subunit Mas1 (predicted)	GO:0007005 mitochondrion organization	yes
XLOC_000475	SJAG_05199 inner membrane protein	-1.69342	SPBC16A3.16 coa5 cytochrome c oxidase assembly protein Coa5 (predicted)	GO:0007005 mitochondrion organization	yes
XLOC_002372	SJAG_03046 SURF-family protein	-2.03201	SPBC1215.01 shy1 cytochrome c oxidase assembly protein Shy1 (predicted)	GO:0007005 mitochondrion organization	yes
XLOC_001351	SJAG_00611 DNA polymerase zeta Rev7	-2.07013	SPBC12D12.09 rev7 DNA polymerase zeta Rev7 (predicted)	GO:0007005 mitochondrion organization	yes
XLOC_000727	SJAG_05398 COX assembly mitochondrial protein	-3.29501	SPBC21D10.07 cmc1 copper-binding protein of the mitochondrial intermembrane space Cmc1 (predicted)	GO:0007005 mitochondrion organization	yes
				GO:0140053 mitochondrial gene expression
XLOC_003765	SJAG_05573 hypothetical protein	1.88477	SPBC1711.18 mitochondrial ribosomal protein subunit L36, MrpL36/YmL36 (predicted)	GO:0140053 mitochondrial gene expression	yes
XLOC_003482	SJAG_01829 ribosomal protein subunit L2	2.0187	SPCC16C4.15 rml2 mitochondrial ribosomal protein subunit L2 (predicted)	GO:0140053 mitochondrial gene expression	yes
XLOC_000588	SJAG_00497 ribosomal protein subunit L34	3.1047	SPBC21C3.04c mrx14 mitochondrial ribosomal protein subunit L34, Mrx14 (predicted)	GO:0140053 mitochondrial gene expression	yes
XLOC_000263	SJAG_02777 ribosomal protein subunit S18	-1.53381	SPAC1B3.18c mrps18 mitochondrial ribosomal protein subunit S18 (predicted)	GO:0140053 mitochondrial gene expression	yes
XLOC_000413	SJAG_00889 ribosomal protein subunit S4	-1.54546	SPBC13G1.01c nam9 mitochondrial ribosomal protein subunit S4 (predicted)	GO:0140053 mitochondrial gene expression	yes
XLOC_002444	SJAG_06110 ribosomal protein subunit l44	-1.87791	SPBC56F2.14 mrpl44 mitochondrial ribosomal protein subunit l44 (predicted)	GO:0140053 mitochondrial gene expression	yes
XLOC_002617	SJAG_03649 ribosomal protein subunit Yml6	-2.38693	SPBC2D10.08c mitochondrial ribosomal protein subunit Yml6 (predicted)	GO:0140053 mitochondrial gene expression	yes
XLOC_001273	SJAG_00799 ribosomal protein subunit L23	-2.87221	SPAC31A2.08 mrp20 mitochondrial ribosomal protein subunit L23 (predicted)	GO:0140053 mitochondrial gene expression	yes
XLOC_000672	SJAG_00308 peptide release factor	-3.01104	SPBC1105.18c mitochondrial aminoacyl-tRNA hydrolase Pth3 (predicted	GO:0140053 mitochondrial gene expression	yes
				GO:0005739 mitochondrion
XLOC_003781	SJAG_01155 fungal protein	1.562	SPBC17A3.02 aim19 mitochondrial conserved fungal membrane protein Aim19	GO:0005739 mitochondrion	yes
XLOC_001409	SJAG_00462 fungal protein	-1.7824	SPBC17G9.13c mitochondrial conserved fungal protein	GO:0005739 mitochondrion	only in S. octosporus, S. pombe, S japonicus
XLOC_002755	SJAG_04430 hypothetical protein//sequence orphan	-3.93724	SPAC167.06c Schizosaccharomyces specific protein Mug143	GO:0005739 mitochondrion	only in S japonicus and S.pombe
				GO:0005783 endoplasmic reticulum
XLOC_003980	SJAG_01578 fungal protein	-2.69481	SPAC343.12 rds1 ferritin related conserved fungal protein	GO:0005783 endoplasmic reticulum	yes
				GO:0005794 Golgi apparatus
XLOC_001147	SJAG_01085 fungal protein	-1.64421	SPCC1322.09 Golgi protein, associated with COP vesicles (predicted), DUF5427	GO:0005794 Golgi apparatus	yes
				GO:0002181 cytoplasmic translation
XLOC_002080	SJAG_04324 40S ribosomal protein S4	1.52844	SPBC21B10.10 rps 402 40S ribosomal protein S4 (predicted)	GO:0002181 cytoplasmic translation	yes
XLOC_000175	SJAG_02546 60S ribosomal protein L27/L28	1.53283	SPCC5E4.07 rpl2802 60S ribosomal protein L27/L28	GO:0002181 cytoplasmic translation	yes
XLOC_000275	SJAG_02812 translation elongation factor eIF5A	1.92551	SPAC26H5.10c tif51 translation elongation and termination factor eIF5A	GO:0002181 cytoplasmic translation	yes
XLOC_004150	SJAG_02017 translation elongation factor EF-1 gamma subunit	2.00202	SPAC29A4.02c translation elongation factor EF-1 gamma subunit	GO:0002181 cytoplasmic translation	yes
XLOC_003192	SJAG_01132 40S ribosomal protein S13	2.0473	SPAC6F6.07c rps13 40S ribosomal protein S13	GO:0002181 cytoplasmic translation	yes
XLOC_002309	SJAG_03794 DNAJ domain-containing protein Psi1	2.40202	SPCC830.07c psi1 DNAJ domain protein Psi1	GO:0002181 cytoplasmic translation	yes
XLOC_002191	SJAG_04085 diphthamide biosynthesis protein	-2.0005	SPBC17D1.02dph2 diphthamide biosynthesis protein Dph2 (predicted)	GO:0002181 cytoplasmic translation	yes
				GO:0098754 detoxification
XLOC_001918	SJAG_03653 thioredoxin reductase Trr1	1.90513	SPBC3F6.03 trr1 thioredoxin reductase Trr1	GO:0098754 detoxification	yes
XLOC_000732	SJAG_00179 glutathione S-transferase Gst2	5.22548	SPCC191.09c gst1	GO:0098754 detoxification	yes
XLOC_001396	SJAG_00489 DUF953 family protein	-1.65236	SPBC21C3.12c thioredoxin family protein, peroxidase	GO:0098754 detoxification	yes
XLOC_002481	SJAG_03303 manganese superoxide dismutase	-1.8978	SPAC1486.01 sod2 mitochondrial superoxide dismutase Sod2	GO:0098754 detoxification	yes
XLOC_000707	SJAG_00238 glutathione S-transferase Gst1	-2.18726	SPCC191.09c gst1 glutathione S-transferase Gst1	GO:0098754 detoxification	yes
XLOC_001627	SJAG_02960 flavonol reductase/cinnamoyl-CoA reductase family protein	-3.3361	SPBC1773.04 methylglyoxyl reductase (NADPH-dependent) (predicted)	GO:0098754 detoxification	only in S. octosporus, S. pombe, S japonicus
				GO:0007155 cell adhesion
XLOC_004138	SJAG_01975 kinetochore protein fta5	2.89172	SPCC188.09c pfl4 cell surface glycoprotein, flocculin Pfl4	GO:0007155 cell adhesion	yes
				GO:0006914 autophagy
XLOC_002232	SJAG_03976 transcription like zf-ZZ type zinc finger protein	2.33456	SPBP35G2.11c nbr1 cargo receptor for selective autophagy pathw	GO:0006914 autophagy	yes
XLOC_001335	SJAG_00645 ubiquitin-like conjugating enzyme Atg7	-2.77638	SPBC6B1.05c atg7 E1 Atg8 and Atg12 E1 activating enzyme Atg7	GO:0006914 autophagy	yes
				GO:0006260 DNA replication
XLOC_002964	SJAG_03927 origin recognition complex subunit Orc1	-1.68981	SPBC29A10.15 orc1 origin recognition complex subunit Orc1	GO:0006260 DNA replication	yes
XLOC_000392	SJAG_00935 hypothetical protein	-1.77222	SPBC2D10.16 mhf1 CENP-S ortholog, FANCM-MHF complex subunit Mhf1	GO:0006260 DNA replication	only in S. octosporus, S. pombe, S japonicus
XLOC_003898	SJAG_05232 DNA replication protein Cdc24	-1.83686	SPAC8F11.07c cdc24 DNA replication protein Cdc24	GO:0006260 DNA replication	only in S. octosporus, S. pombe, S japonicus
XLOC_003228	SJAG_01221 ATP-dependent DNA helicase	-1.95483	SPAC4H3.05 srs2 ATP-dependent DNA helicase, UvrD subfamily	GO:0006260 DNA replication	yes
XLOC_002151	SJAG_04183 DNA replication endonuclease-helicase Dna2	-2.06683	SPBC16D10.04c dna2 DNA replication endonuclease-helicase Dna2	GO:0006260 DNA replication	yes
XLOC_000031	SJAG_02199 DNA replication ATPase	-2.2246	SPAC26H5.02c mgs1 DNA replication ATPase Mgs1 (predicted)	GO:0006260 DNA replication	yes
XLOC_001859	SJAG_03525 G2/mitotic-specific cyclin cig1	-2.32783	SPBC16E9.17c rem1 meiosis-specific cyclin Rem1	GO:0006260 DNA replication	only in S. octosporus, S. pombe, S japonicus
				GO:0006281 DNA repair
XLOC_000032	SJAG_02200 RecQ type DNA helicase Hrq1	-1.71137	SPAC23A1.19c RecQ type DNA helicase Hrq1 (predicted)	GO:0006281 DNA repair	yes
XLOC_004195	SJAG_16460 hypothetical protein	-2.58991	SPAC2F7.06c pol4 DNA polymerase X family	GO:0006281DNA repair	yes
XLOC_001049	SJAG_02708 RecA family ATPase Rhp55	-2.82278	SPAC3C7.03c rad55 RecA family ATPase Rad55/Rhp55	GO:0006281DNA repair	yes
				GO:0006310 DNA recombination
XLOC_002093	SJAG_04303 meiotic recombination protein Rec25	2.15256	rec25	GO:0006310 DNA recombination	only in S.japonicus
XLOC_000174	SJAG_02545 Smc5-6 complex SMC subunit Smc6	-1.91577	SPCC5E4.06 smc6 Smc5-6 complex SMC P-loop ATPase subunit Smc6	GO:0006310 DNA recombination	yes
XLOC_003274	SJAG_01332 Smc5-6 complex non-SMC subunit Nse4	-1.93718	SPBC20F10.04c nse4 Smc5-6 complex non-SMC delta-kleisin subunit Nse4	GO:0006310 DNA recombination	yes
				GO:0003677 DNA binding
XLOC_000628	SJAG_00410 LYHRT protein/hypothetical protein	2.23283	SPBC215.06c nucleolar RNA-binding protein, human LYAR homolog, implicated in transcriptional regulation	GO:0003677 DNA binding	yes
				GO:0003723 RNA binding
XLOC_003541	SJAG_01988 RNA-binding protein	-1.64347	SPCC126.11c RNA-binding protein, rrm type	GO:0003723 RNA binding	yes
				GO:0002181 cytoplasmic translation
XLOC_001792	SJAG_03364 60S ribosomal protein L39	2.12673	SPCC663.04 rpl39 60S ribosomal protein L39	GO:0002181 cytoplasmic translation	yes
				GO:0006457 protein folding
XLOC_003700	SJAG_04567 hsp16-like protein	1.62542	SPBC3E7.02c heat shock protein Hsp16	GO:0006457 protein folding	yes
XLOC_002149	SJAG_04187 hsp104-like protein	1.68457	SPBC16D10.08c heat shock protein Hsp104	GO:0006457 protein folding	yes
XLOC_003010	SJAG_03815 hsp16-like protein/hypothetical protein	1.80807	SPBC3E7.02c hsp16 heat shock protein Hsp16	GO:0006457 protein folding	yes
XLOC_003028	SJAG_03784 hypothetical protein	1.80619	SPAC9E9.13 wos2 p23 homolog, predicted co-chaperone Wos2	GO:0006457 protein folding	yes
XLOC_003795	SJAG_01186 heat shock protein S	1.90007	SPCC1739.13 heat shock protein Ssa2	GO:0006457 protein folding	yes
XLOC_000280	SJAG_02825 hsp78-like protein	2.47702	SPBC4F6.17c hsp78 mitochondrial heatshock protein Hsp78 (predicted)	GO:0006457 protein folding	yes
XLOC_000281	SJAG_02827 ER oxidoreductin Ero1a	2.57541	SPBC4F6.16c ero11 ER oxidoreductin Ero1a	GO:0006457 protein folding	yes
XLOC_002786	SJAG_04352 cyclophilin family peptidyl-prolyl cis-trans isomerase Wis2	3.23389	SPAC1B3.03c wis2 cyclophilin family peptidyl-prolyl cis-trans isomerase	GO:0006457 protein folding	yes
				GO:0051604 protein maturation
XLOC_002858	SJAG_04179 NatA N-acetyltransferase complex subunit	-1.94222	SPBC418.02 NatA N-acetyltransferase complex subunit (predicted)	GO:0051604 protein maturation	only in S. octosporus, S. pombe, S japonicus
XLOC_003071	SJAG_05338 urease accessory protein UreF	-2.14539	SPAC29A4.13 ure6 urease accessory protein UreF	GO:0051604 protein maturation	yes
XLOC_002442	SJAG_03215 NatC N-acetyltransferase complex subunit Mak10	-2.48699	SPBC1861.03 mak10 NatC N-acetyltransferase complex subunit Mak10 (predicted)	GO:0051604 protein maturation	yes
XLOC_003195	SJAG_01147 eukaryotic protein	-2.76634	SPCC4B3.11c fra3 mitochondrial [4Fe-4S] cluster transfer protein Fra3 (predicted)	GO:0051604 protein maturation	yes
				GO:0030163 protein catabolic process
XLOC_000648	SJAG_00354 hypothetical protein	1.77086	SPAP27G11.02 mgr3 TPR repeat protein, involved in mitochondrial protein turnover (predicted)	GO:0030163 protein catabolic process	yes
XLOC_000339	SJAG_01051 CUE domain-containing protein Cue1/4 family protein	1.99223	SPCC4G3.13c cue1 Hrd1 ubiquitin ligase complex, CUE domain protein Cue1 (predicted)	GO:0030163 protein catabolic process	yes
XLOC_000606	SJAG_00452 ubiquitin	2.00593	SPBC337.08c ubi4 protein modifier, ubiquitin	GO:0030163 protein catabolic process	yes
XLOC_002303	SJAG_03809 Cdc20/Fizzy family WD repeat protein	2.1166	SPCC1620.04c fzr3 meiotic fizzy-related APC coactivator Fzr3	GO:0030163 protein catabolic process	yes
XLOC_003454	SJAG_01768 ubiquitin-specific protease	2.19981	SPAC24C9.14 otu1 ubiquitin-specific cysteine protease, OTU family	GO:0030163 protein catabolic process	yes
				GO:0065003 protein-containing complex assembly
XLOC_000308	SJAG_02886 gamma tubulin complex subunit Mod21	-1.88968	SPAC806.08c mod21 gamma tubulin complex subunit Mod21	GO:0065003 protein-containing complex assembly	only in S. octosporus, S. pombe, S japonicus
				GO:0006486 protein glycosylation
XLOC_001621	SJAG_02951 gal10, UDP-glucose 4-epimerase/aldose 1-epimerase	-1.51088	SPBPB2B2.12c gal10	GO:0006486 protein glycosylation	yes	according to phammer program
XLOC_002312	SJAG_03790 alpha-1,2-galactosyltransferase gmh3	-2.25634	SPAC22E12.06c gmh3 alpha-1,2-galactosyltransferase Gmh3	GO:0006486 protein glycosylation	yes
				GO:0070647 protein modification by small protein conjugation or removal
XLOC_002488	SJAG_03325 COP9/signalosome complex subunit Csn2	-2.05333	SPAPB17E12.04c csn2 COP9/signalosome complex subunit Csn2	GO:0070647 protein modification by small protein conjugation or removal	yes
XLOC_003838	SJAG_01283 Atg8 deconjugator Atg4	-2.04831	SPAC19B12.08 Atg8 deconjugator Atg4 (predicted)	GO:0070647 protein modification by small protein conjugation or removal	yes
XLOC_000763	SJAG_00111 ATP-dependent DNA helicase	-2.14124	SPAC144.05 DNA-dependent ATPase/ ubiquitin-protein ligase E3 (predicted)	GO:0070647 protein modification by small protein conjugation or removal	yes
XLOC_000088	SJAG_02341 ubiquitin carboxy terminal hydrolase Uch2	-2.16912	SPBC409.06 uch2 ubiquitin C-terminal hydrolase Uch2	GO:0070647 protein modification by small protein conjugation or removal	yes
XLOC_001773	SJAG_03324 ubiquitin-protein ligase E3	-2.67344	SPAPB17E12.03 pex12 ubiquitin-protein ligase E3 Pex12 involved in peroxisome organization and biogenesis (predicted)	GO:0070647 protein modification by small protein conjugation or removal	yes
				GO:0023052 signaling
XLOC_004143	SJAG_02000 tyrosine phosphatase Pyp2	1.50388	SPAC19D5.01 pyp2 tyrosine phosphatase Pyp2	GO:0023052 signaling	only in S. octosporus, S. pombe, S japonicus
XLOC_003435	SJAG_01718 STE/STE11 protein kinase Byr2	1.53199	SPBC1D7.05 byr2 MAP kinase kinase kinase Byr2	GO:0023052 signaling	yes
XLOC_000613	SJAG_00439 cyclin-dependent protein kinase regulatory subunit Suc1	1.57862	SPBC1734.14c suc1 cyclin-dependent protein kinase regulatory subunit Suc1	GO:0023052 signaling	yes
XLOC_000654	SJAG_00340 cell wall protein Ecm33	1.72317	SPAC1705.03c ecm33 extracellular leucine-rich repeat domain, receptor L domain-like Ecm33	GO:0023052 signaling	yes
XLOC_002127	SJAG_04225 plasma membrane protein	1.82769	SPCC16A11.01 sfk1 plasma membrane protein involved in inositol lipid-mediated signaling Sfk1 (predicted)	GO:0023052 signaling	yes
XLOC_000847	SJAG_02233 G-protein alpha subunit	2.54425	SPBC24C6.06 gpa1 G-protein alpha subunit	GO:0023052 signaling	yes
XLOC_001467	SJAG_00327 DNA replication pre-initiation complex subunit Cdc45	-1.53478	SPAC17D4.02 cdc45 DNA replication pre-initiation complex subunit Cdc45	GO:0023052 signaling	yes
XLOC_003793	SJAG_01184 UPF0171 family protein//hypothetical	-1.55223	SPBC543.04 npr3 SEA/Iml1/Npr2/3 complex subunit Npr3	GO:0023052 signaling	yes
XLOC_002959	SJAG_03936 Sid2-Mob1 kinase complex regulatory subunit Mob1	-1.5745	SPBC428.13c mob1 Sid2-Mob1 kinase complex regulatory subunit Mob1	GO:0023052 signaling	yes
XLOC_001148	SJAG_01084 CAMK/CAMK1 protein kinase Srk1	-1.597	SPCC1322.08 srk1 MAPK-activated protein kinase Srk1	GO:0023052 signaling	yes
XLOC_002003	SJAG_05346 tuberin	-1.60057	SPAC630.13c tsc2 tuberin, GTPase activator Tsc2	GO:0023052 signaling	yes
XLOC_001045	SJAG_02698 helicase SWR1	-1.75023	SPAC25A8.01c fft3 SMARCAD1 family ATP-dependent DNA helicase Fft3	GO:0023052 signaling	yes
XLOC_002493	SJAG_03338 rho-type GTPase activating protein	-2.08034	SPAC1565.02c Rho-type GTPase activating protein, with CRAL-TRIO_domain (predicted)	GO:0023052 signaling	yes
XLOC_002041	SJAG_04435 IRE protein kinase Ire1	-2.10474	SPAC167.01 ire1 serine/threonine protein kinase, sensor for unfolded proteins in the ER Ire1	GO:0023052 signaling	yes
				GO:0006355 regulation of transcription, DNA-templated
XLOC_001422	SJAG_00436 DNAJ domain-containing protein Mas5	1.50052	SPBC1734.11 mas5 DNAJ domain protein Mas5 (predicted)	GO:0006355 regulation of transcription, DNA-templated	yes
XLOC_003805	SJAG_01207 transcription factor TFIIH complex subunit Tfb5	1.5116	SPBC32F12.15 tfb5 transcription factor TFIIH complex subunit Tfb5 (predicted)	GO:0006355 regulation of transcription, DNA-templated	yes
XLOC_000427	SJAG_00861 transcriptional corepressor Ssn6	1.51208	SPBC23E6.09 ssn6 transcriptional corepressor Ssn6	GO:0006355 regulation of transcription, DNA-templated	yes
XLOC_001539	SJAG_00160 hypothetical protein//sequence orphan	1.54692	SPAC29B12.08 Clr5 protein	GO:0006355 regulation of transcription, DNA-templated	yes
XLOC_003596	SJAG_04813 fork head transcription factor Fkh2	1.55111	SPBC16G5.15c fkh2 forkhead transcription factor Fkh2	GO:0006355 regulation of transcription, DNA-templated	yes
XLOC_000453	SJAG_00802 nutritional copper sensing transcription factor Cuf1	1.92442	SPAC31A2.11c nutritional copper sensing transcription factor Cuf1	GO:0006355 regulation of transcription, DNA-templated	yes
XLOC_004089	SJAG_01836 CAF1 family ribonuclease	1.92902	SPBC29A10.09c tri1 triman, ribonuclease involved in priRNA formation Tri1	GO:0006355 regulation of transcription, DNA-templated	yes
XLOC_001338	SJAG_00641 SAGA complex subunit Sus1	2.03313	SPBC6B1.12c sus1 SAGA complex deubiquitinating submodule subunit, TREX complex subunit Sus1	GO:0006355 regulation of transcription, DNA-templated	yes
XLOC_004045	SJAG_01725 transcription factor Atf21	2.0576	SPBC2F12.09c atf21 transcription factor, Atf-CREB family Atf21	GO:0006355 regulation of transcription, DNA-templated	yes
XLOC_002821	SJAG_04268 HAL protein kinase Oca2	2.13415	SPCC1020.10 oca2 serine/threonine protein kinase Oca2	GO:0006355 regulation of transcription	yes
XLOC_000181	SJAG_02569 transcription factor	2.95732	SPAC2H10.01 transcription factor, zf-fungal binuclear cluster type (predicted)	GO:0006355 regulation of transcription, DNA-templated	only in S. pombe and S.japonicus
XLOC_001929	SJAG_03685 telomere maintenance protein Ccq1	-1.53726	SPCC188.07 shelterin complex HEAT repeat subunit Ccq1	GO:0006355 regulation of transcription, DNA-templated	yes
XLOC_003125	SJAG_04614 TFIIH complex cyclin Mcs2	-1.58467	SPBP16F5.02 mcs2 TFIIH complex cyclin Mcs2	GO:0006355 regulation of transcription, DNA-templated	yes
XLOC_001977	SJAG_04989 Ino80 complex subunit Ies2	-1.67755	SPAC6B12.05c ies2 Ino80 complex subunit Ies2	GO:0006355 regulation of transcription, DNA-templated	yes
XLOC_003116	SJAG_04647 mediator complex subunit Med31	-1.6984	SPCP31B10.03c mediator complex subunit Med31	GO:0006355 regulation of transcription, DNA-templated	yes
XLOC_001082	SJAG_02778 chromatin silencing protein Clr2	-1.71703	SPAC1B3.17chromatin silencing protein Clr2	GO:0006355 regulation of transcription, DNA-templated	yes
XLOC_002904	SJAG_04061 argonaute binding protein 2	-1.7266	SPAC13G7.07 argonaute binding protein 2	GO:0006355 regulation of transcription, DNA-templated	yes
XLOC_003375	SJAG_01579 chromodomain protein 2	-1.86784	SPBC16C6.10 chp2 heterochromatin (HP1) family chromodomain protein Chp2	GO:0006355 regulation of transcription, DNA-templated	yes
XLOC_004000	SJAG_01622 RSC complex subunit Rsc9	-2.12068	SPBC1703.02 rsc9 RSC complex subunit Rsc9	GO:0006355 regulation of transcription, DNA-templated	yes
XLOC_000598	SJAG_00470 RRM-containing cyclophilin regulating transcription Rct1	-2.45782	SPBC17G9.05 rct1 cyclophilin family peptidyl-prolyl cis-trans isomerase, RRM-containing Rct1	GO:0006355 regulation of transcription, DNA-templated	yes
XLOC_000049	SJAG_02238 hypothetical protein//sequence orphan	-2.77218	SPAC6G9.15c ebp1 Ell binding protein Ebp1	GO:0006355 regulation of transcription, DNA-templated	yes
				GO:0006351 transcription, DNA-templated
XLOC_001951	SJAG_03747 poly(A) binding protein Nab3	2.08511	SPAC3H8.09c nab3 poly(A) binding protein Nab3 (predicted)	GO:0006351 transcription, DNA-templated	yes
				GO:1901990 regulation of mitotic cell cycle phase transition
XLOC_000244	SJAG_02724 replication fork protection complex subunit Swi1	-1.60687	SPBC216.06c swi1 replication fork protection complex subunit Swi1	GO:1901990 regulation of mitotic cell cycle phase transition	yes
XLOC_002087	SJAG_05329 anaphase-promoting complex subunit Apc1	-2.36899	SPBC106.09 cut4 anaphase-promoting complex, platform subcomplex scaffold subunit Apc1	GO:1901990 regulation of mitotic cell cycle phase transition	yes
XLOC_000713	SJAG_00223 hsp9-like protein	-3.0164	SPAP8A3.04c hsp9 heat shock protein Hsp9	GO:1901990 regulation of mitotic cell cycle phase transition	yes
				GO:0000070 mitotic sister chromatid segregation
XLOC_002860	SJAG_04177 kinetochore protein Sim4	1.53803	SPBC18E5.03c sim4 CENP-K ortholog Sim4	GO:0000070 mitotic sister chromatid segregation	only in S. octosporus, S. pombe, S japonicus
XLOC_001815	SJAG_03418 mitotic cohesin complex	-1.88473	SPAC17H9.20 psc3 mitotic cohesin complex, HEAT repeat subunit Psc3	GO:0000070 mitotic sister chromatid segregation	yes
				GO:0140013 meiotic nuclear division
XLOC_000768	SJAG_00100 meiosis specific cyclin Crs1	3.17681	SPBC2G2.09c crs1 meiosis specific cyclin	GO:0140013 meiotic nuclear division	only in S. octosporus, S. pombe, S japonicus
XLOC_002473	SJAG_03287 bouquet formation protein Bqt2	-1.96469	SPAC1002.06c bqt2 bouquet formation protein Bqt2	GO:0140013 meiotic nuclear division	only in S. octosporus, S. pombe, S japonicus
XLOC_000762	SJAG_00113 hypothetical protein	-2.18323	SPAC458.04c meiotic dynein intermediate light chain Dli1/Dil1	GO:0140013 meiotic nuclear division	in Scizosaccharomyces
XLOC_003293	SJAG_01371 DASH complex subunit Dad2	-2.34401	SPAC1805.07c dad2 DASH complex subunit Dad2	GO:0140013 meiotic nuclear division	yes
XLOC_000462	SJAG_00781 P-factor pheromone Map2	-4.29585	SPCC1795.06 P-factor pheromone Map2	GO:0140013 meiotic nuclear division	only in S. octosporus, S. pombe, S japonicus
				GO:0055065 metal ion homeostasis
XLOC_000291	SJAG_02847 hemolysin-III family protein	1.70423	SPBC12C2.09cizh2 Haemolysin-III family plasma membrane receptor implicated in zinc ion homeostasis Izh2 (predicted)	GO:0055065 metal ion homeostasis	yes
				GO:0016491 oxidoreductase activity
XLOC_003135	SJAG_04591 oxidoreductase	1.50989	SPAC24B11.07c oxidoreductase (predicted)	GO:0016491 oxidoreductase activity	only in S. octosporus, S. pombe, S japonicus
XLOC_004027	SJAG_01690 NADP-dependent L-serine/L-allo-threonine dehydrogenase ydfG	3.21786	SPAC521.03 short chain dehydrogenase, human DHRS7 family(predicted)	GO:0016491 oxidoreductase activity	yes
XLOC_001516	SJAG_00217 eukaryotic protein	-2.14774	SPAC11E3.12 mitochondrial thioredoxin family protein, implicated in sulfur cluster assembly	GO:0016491 oxidoreductase activity	yes
XLOC_003933	SJAG_01492 NADP-dependent L-serine/L-allo-threonine dehydrogenase ydfG	-2.35556	SPAC521.03 short chain dehydrogenase, human DHRS7 family(predicted)	GO:0016491 oxidoreductase activity	yes
XLOC_001058	SJAG_02729 oxidoreductase	-2.61906	SPCC1902.02 mug72 oxidoreductase (predicted)	GO:0016491 oxidoreductase activity	yes
				GO:0016616 oxidoreductase activity, acting on the CH-OH group of donors, NAD or NADP as acceptor
XLOC_002061	SJAG_04376 peptidase	-2.03907	SPBC16A3.02c mitochondrial CH-OH group oxidoreductase, human RTN4IP1 ortholog, implicated in mitochondrial organization or tethering	GO:0016616 oxidoreductase activity, acting on the CH-OH group of donors, NAD or NADP as acceptor	yes
				GO:0004145 diamine N-acetyltransferase activity
XLOC_002474	SJAG_03288 N-acetyltransferase Ats1//hypothetical protein	-1.52708	SPAC1002.07c spermidine/spermine N1-acetyltransferase (predicted)	GO:0004145 diamine N-acetyltransferase activity	yes
				GO:0008168 methyltransferase activity
XLOC_003111	SJAG_04658 methyltransferase	-1.63694	SPCC70.08c methyltransferase (predicted)	GO:0008168 methyltransferase activity	yes
XLOC_003006	SJAG_03825 UbiE family methyltransferase	-2.14902	SPAC1B3.06c UbiE family methyltransferase (predicted	GO:0008168 methyltransferase activity	yes
				GO:0003959 NADPH dehydrogenase activity
XLOC_002675	SJAG_05015 NADPH dehydrogenase	3.21756	SPBC23G7.10c NADH-dependent flavin oxidoreductase, implicated in cellular detoxification from family members (predicted)	GO:0003959 NADPH dehydrogenase activity	yes
				GO:0071164 RNA trimethylguanosine synthase activity
XLOC_002264	SJAG_03901 RNA methyltransferase Tgs1	-1.98741	SPAC2G11.15c tgs1 rRNA methyltransferase Tgs1	GO:0071164 RNA trimethylguanosine synthase activity	yes
				GO:0036361 racemase activity, acting on amino acids and derivatives
XLOC_002810	SJAG_04298 hydantoin racemase family protein	-2.3864	SPCC576.02 hydantoin racemase family, implicated in amino acid, or derivative metabolism	GO:0036361 racemase activity, acting on amino acids and derivatives	yes
				GO:0008080 N-acetyltransferase activity
XLOC_001770	SJAG_03318 N-acetyltransferase	-2.46362	SPAC56E4.07 N-acetyltransferase (predicted)	GO:0008080 N-acetyltransferase activity	yes
XLOC_003078	SJAG_04751 ELLA family acetyltransferase	-2.87942	SPAC11D3.02c ELLA family acetyltransferase (predicted)	GO:0008080 N-acetyltransferase activity	yes
				GO?
XLOC_001084	SJAG_02784 hypothetical protein	1.50423	no		yes
XLOC_001496	SJAG_06596 hypothetical protein	1.51638	no		only in S.japonicus
XLOC_001715	SJAG_03178 hypothetical protein	1.59772	no		only in S.japonicus
XLOC_002598	SJAG_03600 rho guanine nucleotide exchange factor	1.6489	SPAC57A10.04 mug10 meiotic Rho guanine nucleotide exchange factor (predicted)	GO?
XLOC_003108	SJAG_04662 hypothetical protein	1.7006	no		only in S.japonicus
XLOC_003038	SJAG_04833 hypothetical protein	1.72023	no		yes
XLOC_004028	SJAG_01691 hypothetical protein/sequence orphan	1.75439	SPCC584.16c Schizosaccharomyces specific protein	GO?	only in S. octosporus, S. pombe, S japonicus
XLOC_002583	SJAG_03565 hypothetical protein	1.75871	no		only in S.japonicus
XLOC_002386	SJAG_03074 hypothetical protein/sequence orphan	1.78859	SPAPB1A10.08 conserved fungal protein	GO?	only in S. octosporus, S. pombe, S japonicus
XLOC_003704	SJAG_04557 hypothetical protein	1.78203	no		only in S.japonicus
XLOC_000016	SJAG_02159 hypothetical protein	1.84663	no		only in S.japonicus
XLOC_000037	SJAG_05258 hypothetical protein	1.85239	SPAC23A1.20 new 11 Schizosaccharomyces specific protein New11	GO?	only in S. japonicus, S. pombe
XLOC_001994	SJAG_06534 fungal protein	1.88032	SPAC222.17 conserved fungal protein	GO?	yes
XLOC_001725	SJAG_03203 hypothetical protein	1.89225	no		only in S.japonicus
XLOC_003447	SJAG_01755 hypothetical protein/sequence orphan	1.92084	SPCC306.11 Schizosaccharomyces specific protein	GO?	only in S. octosporus, S. pombe, S japonicus
XLOC_002316	SJAG_03778 hypothetical protein	1.93553	no		only in S.japonicus
XLOC_002306	SJAG_03800 hypothetical protein	1.94286	no		only in S.japonicus
XLOC_004094	SJAG_01846 But2 family protein But2	1.99101	SPBC3D6.02 but2 But2 family protein But2, similar to cell surface molecules	GO?	only in S.japonicus and S. octosporus S.pombe
XLOC_003896	SJAG_01421 hypothetical protein/sequence orphan	2.01184	SPAC8F11.05c mug130	GO?	only in S. octosporus, S. pombe, S japonicus
XLOC_003146	SJAG_04555 hypothetical protein	2.12585	no		only in S.japonicus
XLOC_000239	SJAG_02710 hypothetical protein	2.14726	no		only in S.japonicus and S. octosporus
XLOC_003912	SJAG_01450 hypothetical protein	2.1469	no		only in S.japonicus
XLOC_001619	SJAG_02944 hypothetical protein	2.17468	no		yes
XLOC_002508	SJAG_03390 hypothetical protein	2.21484	no		only in S.japonicus
XLOC_003207	SJAG_06620 hypothetical protein	2.44863	no		only in S.japonicus
XLOC_000138	SJAG_02459 hypothetical protein	2.44081	no		only in S.japonicus
XLOC_003967	SJAG_01553 hypothetical protein	2.42921	no		only in S.japonicus
XLOC_003591	SJAG_04835 hypothetical protein	2.48647	no		only in S.japonicus
XLOC_000795	SJAG_00021 trichothecene 3-O-acetyltransferase	2.64108	SPCC132.05c trichothecene 3-O-acetyltransferase pseudogene	GO?	yes
XLOC_003966	SJAG_01552 hypothetical protein	2.65885	no		only in S.japonicus
XLOC_003481	SJAG_01828 hypothetical protein	2.65305	no		only in S.japonicus
XLOC_003609	SJAG_04774 hypothetical protein	2.68525	SPAC3G6.07 Schizosaccharomyces specific protein	GO?	only in S. japonicus, S. pombe
XLOC_000324	SJAG_02928 hypothetical protein	2.77747	no		only in S.japonicus
XLOC_002387	SJAG_03078 hypothetical protein	2.7825	SPAPB1A10.05 Schizosaccharomyces specific protein	GO?	only in S. octosporus, S. pombe, S japonicus
XLOC_001618	SJAG_02940 trichothecene 3-O-acetyltransferase	2.83703	SPCC132.05c trichothecene 3-O-acetyltransferase pseudogene	GO?	yes
XLOC_001204	SJAG_05533 hypothetical protein	2.86067	no		only in S.japonicus
XLOC_001610	SJAG_05118 hypothetical protein	2.8814	no		only in S.japonicus
XLOC_000764	SJAG_00110 But2 family protein	2.95517	SPAC27D7.11c But2 family protein, similar to cell surface molecules	GO?	only in S. octosporus, S. pombe, S japonicus
XLOC_002602	SJAG_03607 hypothetical protein	2.98526	no		only in S.japonicus
XLOC_002340	SJAG_02967 hypothetical protein	3.14607	no		only in S.japonicus
XLOC_000004	SJAG_02127 trichothecene 3-O-acetyltransferase	3.16743	SPCC132.05c trichothecene 3-O-acetyltransferase pseudogene	GO?	yes
XLOC_003143	SJAG_04575 meiotic chromosome segregation protein Meu6	3.22195	SPBC428.07 meu6 pleckstrin homology domain protein, implicted in meiotic chromosome segregation protein Meu6	GO?	yes
XLOC_000793	SJAG_00025 hypothetical protein	3.2377	no		yes
XLOC_000003	SJAG_01091 hypothetical protein	3.35418	no		only in S.japonicus
XLOC_000114	SJAG_05920 hypothetical protein	3.40924	no		only in S. octosporus, S japonicus
XLOC_001253	SJAG_06591 hypothetical protein	3.40591	no		only in S.japonicus
XLOC_003136	SJAG_04590 sequence orphan//hypothetical protein	3.50719	SPAC17G6.13 slt1 Schizosaccharomyces specific protein	GO?	only in S. octosporus, S. pombe, S japonicus
XLOC_003597	SJAG_04807 hypothetical protein	3.51922	no		only in S.japonicus
XLOC_001611	SJAG_06641 hypothetical protein	3.53935	no		only Rhizopus delemar RA 99-880, Spizellomyces punctatus DAOM BR117 and S.japonicus
XLOC_003516	SJAG_05250 hypothetical protein	3.68467	no		only in S.japonicus
XLOC_003052	SJAG_04808 hypothetical protein	3.76076	no		yes
XLOC_002781	SJAG_04365 hypothetical protein	4.00498	no		yes
XLOC_001556	SJAG_00124 transcriptional regulator NRG1	4.05163	no		yes
XLOC_000002	SJAG_01093 hypothetical protein	4.59153	no		yes
XLOC_002329	SJAG_02943 hypothetical protein	5.25282	no		yes
XLOC_004201	SJAG_06639 hypothetical protein	5.57017	no		only in S.japonicus
XLOC_003036	SJAG_04836 hypothetical protein	5.92286	no		yes
XLOC_000005	SJAG_02124 cobW	6.274	no	GO?	yes
XLOC_003449	SJAG_05746 hypothetical protein	-1.51507	no	GO?	only in S.japonicus
XLOC_001279	SJAG_00788 hypothetical protein	-1.59742	no	GO?	only in S.japonicus
XLOC_001914	SJAG_03645 hypothetical protein	-1.71712	no		only in S.japonicus
XLOC_003532	SJAG_01965 hypothetical protein	-1.74946	no		only in S.japonicus
XLOC_000687	SJAG_00273 hypothetical protein	-1.76902	no		only in S.japonicus
XLOC_000740	SJAG_00165 hypothetical protein	-1.82393	no		yes
XLOC_003995	SJAG_01607 hypothetical protein	-1.91655	no		only in S.japonicus
XLOC_001252	SJAG_00837 hypothetical protein	-1.99182	no		yes
XLOC_000579	SJAG_00511 nuclear distribution protein nudF	-1.99526	no		yes
XLOC_000530	SJAG_00625 hypothetical protein	-2.06888	no		only in S japonicus
XLOC_001593	SJAG_00046 hypothetical protein	-2.04854	no		only in S japonicus
XLOC_000861	SJAG_05889 hypothetical protein	-2.05249	no		only in S japonicus
XLOC_003508	SJAG_01893 hypothetical protein	-2.11855	no		only in S japonicus
XLOC_003573	SJAG_02072 hypothetical protein	-2.19786	SPBC14C8.09c IMPACT domain protein, possible chaperone (predicted)	GO?	yes
XLOC_001257	SJAG_05201 hypothetical protein	-2.2354	no		only in S japonicus
XLOC_000510	SJAG_00675 hypothetical protein	-2.43232	no		only in S japonicus
XLOC_002445	SJAG_06111 hypothetical protein	-2.47707	no		only in S japonicus
XLOC_002074	SJAG_04344 hypothetical protein	-2.49412	no		only in S japonicus
XLOC_003420	SJAG_06631 hypothetical protein	-2.6335	no		only in S japonicus
XLOC_003119	SJAG_04636 hypothetical protein	-2.81968	no		only in S japonicus
XLOC_001036	SJAG_02677 hypothetical protein	-3.00743	no		only in S japonicus
XLOC_002954	SJAG_05315 hypothetical protein	-3.02404	SPAC323.03c Schizosaccharomyces specific protein	GO?	in Scizosaccharomyces
XLOC_004136	SJAG_01968 pepsin A	-3.04973	no		yes
XLOC_003951	SJAG_01525 hypothetical protein	-3.22903	no		only in S japonicus
XLOC_000129	SJAG_02442 hypothetical protein	-3.37468	SPAC23H3.15c Scizosaccharomyces specific protein	GO?	in Schizosaccharomyces
XLOC_003101	SJAG_06471 hypothetical protein	-3.47066	no		only in S japonicus
XLOC_004058	SJAG_05745 hypothetical protein	-3.58508	no		only in S japonicus
XLOC_002601	SJAG_06204 hypothetical protein	-3.73096	no		only in S japonicus
XLOC_001628	SJAG_02961 NAD dependent epimerase/dehydratase family protein	-6.25643	no		yes
				GO? conserved fungal family
XLOC_002190	SJAG_04086 transcriptional regulatory protein Spp41	1.5082	SPBC17D1.01 spp41 DUF3020 family conserved fungal protein Spp41	GO?	yes
XLOC_003926	SJAG_01477 fungal protein	2.25274	SPAC12G12.07c conserved fungal protein	GO?	yes
XLOC_001538	SJAG_00161 hypothetical protein	4.42978	SPBC1348.06c Velum formation protein 1-like conserved fungal family	GO?	only in S.pombe and S.cerevisiae and S.japonicus
XLOC_002844	SJAG_06355 hypothetical protein//sequence orphan	-1.52708	SPCC24B10.03 Schizosaccharomyces specific protein	GO?	only in S. octosporus, S. pombe, S japonicus
XLOC_001813	SJAG_03412 fungal protein	-1.54157	SPAC17H9.06c DUF4196 and DUF4211, human CCDC82 ortholog	GO?	yes
XLOC_001972	SJAG_05005 fungal protein	-1.85256	SPAC32A11.02c DUF4449 family conserved fungal protein	GO?	yes
XLOC_001900	SJAG_03620 TLDc domain-containing protein 2	-1.59547	SPBC21.02 rtc5 TLDc domain protein 2	GO?	yes
XLOC_003451	SJAG_01761 meiotically upregulated Mug174	-1.97621	SPCC1682.03c mug174 Schizosaccharomyces specific protein Mug174	GO?	only in S. pombe, S japonicus
XLOC_002818	SJAG_04273 meiotically upregulated Mug123	-2.08502	SPCC16C4.17 mug123 Schizosaccharomyces specific protein Mug123	GO?	only in S. octosporus, S. pombe, S japonicus
XLOC_001199	SJAG_00960 fungal protein	-2.29646	SPAC22G7.11c cum1 Con-6 family conserved fungal protein	GO?	yes
XLOC_002527	SJAG_03432 WDR44 family WD repeat protein	-2.29361	WD repeat protein, human WDR44 family SPBC18H10.05	GO?	only in S. octosporus, S. pombe, S japonicus
XLOC_000201	SJAG_02617 hypothetical protein//sequence orphan	-2.38174	SPCC736.02 Schizosaccharomyces specific protein	GO?	only in S. octosporus, S. pombe, S japonicus
