# Supplementary material for: Molecular and comparative genomic analyses reveal evolutionarily conserved and unique features of the Schizosaccharomyces japonicus mycelial growth and the underlying genomic changes
Source: Curr Genet. 2021 Aug 24;67(6):953–68. doi: 10.1007/s00294-021-01206-y (PMC8594269; doi:10.1007/s00294-021-01206-y)
Supplement: Supplementary file 3 — Table S3 The conserved filament-associated genes and their orthologues in the different dimorphic yeast species (XLSX 21 KB) [file 294_2021_1206_MOESM3_ESM.xlsx]

## Sheet: orthologs of S. japo
				orthologous genes in	orthologous genes in	orthologous genes in	orthologous genes in	orthologous genes in	orthologous genes in	orthologous genes in
S. japonicus filament associated genes	log2 folding in S.japonicus hyphae	GO category	function	S. cerevisiae	Y. lipolityca	C. albicans	H. capsulatum	C. neoformans var. grubii	U. maydis	T. deformans
SJAG_00179	5.22548	GO:0098754 detoxification	glutathione S-transferase Gst2	YNL229C	YALI0C03069g	AOW27495	HCBG_01438	AFR96841	KIS66737	TAPDE_004828g.01
SJAG_02192	3.72465	GO:0071554 cell wall organization or biogenesis	glucan 1,3-beta-glucosidase Bgl2	YGR282C	YALI0B03564g	AOW28996	HCBG_03629	AFR98574	KIS66043	TAPDE_004877g.01
SJAG_02896	3.67868	GO:0051186 cofactor metabolic process	hydroxymethylbilane synthase	YDL205C	YALI0F26609g	AOW28013	HCBG_01754	AFR97924	KIS71230	TAPDE_002378g.01
SJAG_04352	3.23389	GO:0006457 protein folding	cyclophilin family peptidyl-prolyl cis-trans isomerase Wis2	YJR032W	YALI0C16775g	AOW31715	HCBG_08524	AFR96251	KIS65883	TAPDE_003245g.01
SJAG_01690	3.21786	GO:0016491 oxidoreductase activity	NADP-dependent L-serine/L-allo-threonine dehydrogenase ydfG	YMR226C	YALI0C07414g	orf19.4633	HCBG_04866	AFR93126	KIS68505	TAPDE_004161g.01
SJAG_05015	3.21756	GO:0003959 NADPH dehydrogenase activity	NADPH dehydrogenase	YPL171C	YALI0D16247g	orf19.3131	HCBG_03022	AFR92291	KIS71603	TAPDE_003146g.01
SJAG_04842	2.98497	GO:0006091 generation of precursor metabolites and energy	pyruvate decarboxylase	YLR044C	YALI0D10131g	AOW29380	HCBG_06694	AFR97558	KIS67945	TAPDE_005395g.01
SJAG_00413	2.71745	GO:0006629 lipid metabolic process	acetyl-CoA C-acetyltransferase Erg10	YPL028W	YALI0B08536g	orf19.1591	HCBG_07982	AFR93774	KIS68485	TAPDE_005600g.01
SJAG_02107	2.58578	GO:0006091 generation of precursor metabolites and energy	Enolase	YGR254W	YALI0F16819g	AOW26488	HCBG_00056	AFR93622	KIS68790	TAPDE_000321g.01
SJAG_02827	2.57541	GO:0006457 protein folding	ER oxidoreductin Ero1a	YML130C	YALI0D09603g	orf19.4871	HCBG_01882	AFR96403	KIS70147	TAPDE_004098g.01
SJAG_02233	2.54425	GO:0023052 signaling	G-protein alpha subunit	YHR005C	YALI0E11627g	orf19.4015	HCBG_02983	AFR95728	KIS69166	TAPDE_002215g.01
SJAG_02313	2.52405	GO:0006520 cellular amino acid metabolic process	D-3 phosphoglycerate dehydrogenase	YIL074C	YALI0F09966g	orf19.5263	HCBG_02183	AFR92905	KIS71333	TAPDE_004841g.01
SJAG_00259	2.47087	GO:0042254 ribosome biogenesis	gar2 hipothetical protein	YGR159C	YALI0F13475g	orf19.6090	HCBG_03744	AFR92610	KIS65813	TAPDE_001350g.01
SJAG_02734	2.40588	GO:0006091 generation of precursor metabolites and energy	pyruvate decarboxylase	YLR134W	YALI0D10131g	AOW29380	HCBG_06694	AFR97558	KIS67945	TAPDE_005395g.01
SJAG_03794	2.40202	GO:0002181 cytoplasmic translation	DNAJ domain-containing protein Psi1	YNL007C	YALI0E13508g	orf19.3861	HCBG_05481	AFR98331	KIS67228	TAPDE_005046g.01
SJAG_04185	2.26105	GO:0055085 transmembrane transport	ZIP zinc transporter Zrt1	YGL255W	YALI0F21659g	orf19.1585	HCBG_07321	AFR95235	KIS71655	TAPDE_004403g.01
SJAG_00027	2.22724	GO:0055086 nucleobase-containing small molecule metabolic process, cofactor	glyceraldehyde-3-phosphate dehydrogenase Tdh1	YJL052W	YALI0C06369g	orf19.6814	HCBG_05811	AFR95986	KIS69979	TAPDE_001202g.01
SJAG_01768	2.19981	GO:0030163 protein catabolic process	ubiquitin-specific protease	YFL044C	YALI0D13046g	orf19.2933	HCBG_03115	AFR98666	KIS65983	TAPDE_004438g.01
SJAG_02581	2.14522	GO:0061024 membrane organization	parasitic phase-specific protein PSP-1	YOR049C	YALI0E27786g	orf19.24	HCBG_01945	AFR95340	KIS69637	TAPDE_000308g.01
SJAG_03204	2.1406	GO:0006629 lipid metabolic process	phospholipase	YMR008C	YALI0E16060g	orf19.6594	HCBG_09211	AFR98312	KIS71125	TAPDE_004049g.01
SJAG_04268	2.13415	GO:0006355 regulation of transcription	HAL protein kinase Oca2	YNL183C	YALI0A10230g	orf19.6232	HCBG_01745	AFR92875	KIS72282	TAPDE_000952g.01
SJAG_01475	2.11955	GO:0006325 chromatin organization	SAGA complex/transcription initiation factor Taf9	YMR236W	YALI0E23133g	orf19.1111	HCBG_01443	AFR94076	KIS65686	TAPDE_000756g.01
SJAG_03809	2.1166	GO:0030163 protein catabolic process	Cdc20/Fizzy family WD repeat protein	YGR225W	YALI0C03377g	orf19.2084	HCBG_03481	AFR96418	KIS70472	TAPDE_005035g.01
SJAG_01725	2.0576	GO:0006355 regulation of transcription, DNA-templated	transcription factor Atf21	YER045C	YALI0C16863g	AOW26054	HCBG_06790	AFR93590	KIS65748	TAPDE_004995g.01
SJAG_04008	2.05172	GO:0007005 mitochondrion organization	cytochrome c heme lyase	YKL087C	YALI0C12918g	orf19.4578	HCBG_08300	AFR96194	KIS70273	TAPDE_002334g.01
SJAG_03671	2.02347	GO:0006520 cellular amino acid metabolic process	cystathionine beta-lyase	YGL184C	YALI0D00605g	orf19.2092	HCBG_07173	AFR94006	KIS66503	TAPDE_004067g.01
SJAG_02017	2.00202	GO:0002181 cytoplasmic translation	translation elongation factor EF-1 gamma subunit	YGR201C	YALI0C24420g	orf19.7382	HCBG_08684	AFR92550	KIS69928	TAPDE_003552g.01
SJAG_04085	-2.0005	GO:0002181 cytoplasmic translation	diphthamide biosynthesis protein	YKL191W	YALI0A19954g	orf19.4173	HCBG_08193	AFR98449	KIS70209	TAPDE_005518g.01
SJAG_02958	-2.01816	GO:0055085 transmembrane transport	hexose transporter Ght5	YJL219W	YALI0F19184g	orf19.2023	HCBG_04231	AGV14801	KIS69498	TAPDE_000505g.01
SJAG_04183	-2.06683	GO:0006260 DNA replication	DNA replication endonuclease-helicase Dna2	YHR164C	YALI0E33377g	orf19.1192	HCBG_03329	AFR95681	KIS67161	TAPDE_000974g.01
SJAG_04715	-2.06729	GO:0055085 transmembrane transport	membrane transporter	YGR224W	YALI0F28017g	orf19.1308	HCBG_06390	AFR95493	KIS69523	TAPDE_005598g.01
SJAG_00238	-2.18726	GO:0098754 detoxification	glutathione S-transferase Gst1	YNL229C	YALI0C03069g	AOW27495	HCBG_01438	AFR96841	KIS69716	TAPDE_004828g.01
SJAG_02199	-2.2246	GO:0006260 DNA replication	DNA replication ATPase	YNL218W	YALI0C05038g	orf19.3019	HCBG_03457	AFR98820	KIS68087	TAPDE_001077g.01
SJAG_02615	-2.22472	GO:0006399 tRNA metabolic process	phenylalanyl-tRNA synthetase	YPR047W	YALI0C18535g	orf19.2039	HCBG_00956	AFR97727	KIS71277	TAPDE_000179g.01
SJAG_03432	-2.29361	GO?	WDR44 family WD repeat protein	YMR102C	YALI0E03850g	orf19.7235	HCBG_01676	AFR97142	KIS72109	TAPDE_001327g.01
SJAG_02091	-2.29623	GO:0006629 lipid metabolic process	phospholipase B Plb1	YMR006C	YALI0E16060g	orf19.6594	HCBG_09211	AFR98312	KIS71125	TAPDE_004049g.01
SJAG_02883	-2.34261	GO:0055085 transmembrane transport	potassium ion transporter Trk2	YJL129C	YALI0B17864g	orf19.600	HCBG_06373	AFR93835	KIS67323	TAPDE_001770g.01
SJAG_01492	-2.35556	GO:0016491 oxidoreductase activity	NADP-dependent L-serine/L-allo-threonine dehydrogenase ydfG	YMR226C	YALI0C07414g	orf19.4633	HCBG_04866	AFR93126	KIS68505	TAPDE_004161g.01
SJAG_05329	-2.36899	GO:1901990 regulation of mitotic cell cycle phase transition	anaphase-promoting complex subunit Apc1	YNL172W	YALI0D16885g	orf19.6046	HCBG_07750	AFR95637	KIS69913	TAPDE_000409g.01
SJAG_02139	-2.51182	GO?	allantoate permease//membrane transporter	YLL055W	YALI0F06842g	orf19.5535	HCBG_02854	AFR94146	KIS71948	TAPDE_001341g.01
SJAG_00493	-2.74276	GO:0006520 cellular amino acid metabolic process	fumarylacetoacetate hydrolase	YNL168C	YALI0C23122g	orf19.2184	HCBG_00180	AFR97528	KIS70605	TAPDE_005578g.01
SJAG_01147	-2.76634	GO:0051604 protein maturation	eukaryotic protein	YAL046C	YALI0F16071g	orf19.6585	HCBG_02667	AFR93427	KIS65744	TAPDE_000436g.01
SJAG_00645	-2.77638	GO:0006914 autophagy	ubiquitin-like conjugating enzyme Atg7	YHR171W	YALI0C20119g	orf19.707	HCBG_05286	AFR97257	KIS66819	TAPDE_002547g.01
SJAG_00307	-2.79526	GO:0006325 chromatin organization	centromere-specific histone H3 CENP-A	YKL049C	YALI0B13508g	orf19.6163	HCBG_02786	AFR92201	KIS66257	TAPDE_002950g.01
SJAG_00799	-2.87221	GO:0140053 mitochondrial gene expression	ribosomal protein subunit L23	YDR405W	YALI0E12353g	orf19.3350	HCBG_01756	AFR97509	KIS67921	TAPDE_002751g.01
SJAG_00674	-2.95228	GO:0006520 cellular amino acid metabolic process	succinate-semialdehyde dehydrogenase	YBR006W	YALI0F26191g	orf19.4543	HCBG_07054	AFR95120	KIS66622	TAPDE_000698g.01
SJAG_00308	-3.01104	GO:0140053 mitochondrial gene expression	peptide release factor	YLR281C	YALI0B01144g	orf19.5488	HCBG_02802	AFR94371	KIS66537	TAPDE_004813g.01
SJAG_05182	-3.56874	GO:0055085 transmembrane transport	allantoate permease	YLL055W	YALI0C08569g	orf19.5023	HCBG_02854	AFR96783	KIS71948	TAPDE_001341g.01
SJAG_03606	-5.00684	GO:0055085 transmembrane transport	hexose transporter Ght6	YDL194W	YALI0F19184g	orf19.2023	HCBG_04231	AFR96662	KIS69498	TAPDE_005530g.01
