# Supplementary material for: Molecular and comparative genomic analyses reveal evolutionarily conserved and unique features of the Schizosaccharomyces japonicus mycelial growth and the underlying genomic changes
Source: Curr Genet. 2021 Aug 24;67(6):953–68. doi: 10.1007/s00294-021-01206-y (PMC8594269; doi:10.1007/s00294-021-01206-y)
Supplement: Supplementary file 4 — Table S4 List of the filament-associated genes which were missing in S. pombe genome based on Blastp and synteny analyses (XLSX 1073 KB) [file 294_2021_1206_MOESM4_ESM.xlsx]

## Sheet: Munka1
	Schizosaccharomyces cryophilus				Schizosaccharomyces octosporus				Schizosaccharomyces pombe					Schizosaccharomyces japonicus
	Locus	Protein	Location		Locus	Protein	Location		Locus	Gene	Protein	Location		Locus	Protein	Location
	SPOG_04986	hypothetical protein	3-2183 +	Sc11	SOCG_16235.1	hypothetical protein	4609832-4615968 +		SPAC212.11	tlh1	RecQ type DNA helicase	1-5662 -		SJAG_05173.5	hypothetical protein	4256555-4261529 +
									SPAC212.10		pseudo- malic acid transport protein	5726-6331 -		SJAG_01406.5	malic acid transporter Mae1	1560310-1563682 +
									SPAC212.09c		pseudogene	7619-9274 +		SJAG_02176	NAD-dependent malic enzyme	164363-166848 +
									SPAC212.08c		GPI anchored protein (predicted)	11784-12994 +
									SPAC212.07c		pseudogene	13665-14555 +
									SPAC212.12		pseudogene	15855-16226 +
									SPAC212.06c		pseudogene	18042-18974 +		SJAG_06597.5	RecQ type DNA helicase Tlh1	22922-23578 +
									SPAC212.05c		pseudogene	20824-21015 +
									SPAC212.04c		S. pombe specific DUF999 family protein 1	21381-23050 +
									SPAC212.03		hypothetical protein	23589-24054 -
									SPAC212.02		sequence orphan	27353-27763 -
									SPAC212.01c		S. pombe specific DUF999 family protein 2	28738-29657 +
									SPAC977.01		S. pombe specific 5Tm protein family	29766-31069 +		SJAG_04247.5	hypothetical protein	2783216-2784301 +
									SPAC977.18		hypothetical protein	31140-32345 -
									SPAC977.02		S. pombe specific 5Tm protein family	32034-33012 +
									SPAC977.03		methyltransferase (predicted)	33835-34272 +
									SPAC977.04		pseudogene	34298-34978 +		SJAG_03079.5	membrane transporter	392363-394291 +
									SPAC977.05c		conserved fungal family	35768-36382 -		SJAG_00161.5	hypothetical protein	3919908-3922263 -
									SPAC977.06		S. pombe specific DUF999 family protein 3	39416-40072 +
									SPAC977.07c		cell surface glycoprotein (predicted)	42057-43307 -		SJAG_00239.5	cell agglutination protein mam3	3757882-3763897 +
									SPAC977.08		short chain dehydrogenase (predicted)	44644-45468 +		SJAG_02145.5	short chain dehydrogenase	94238-95134 -
									SPAC977.09c		phospholipase (predicted)	45578-48399 -		SJAG_02093.5	lysophospholipase	2996899-2999285 +
									SPAC977.10	sod2	plasma membrane sodium ion/proton antiporter Sod2	50946-53861 +		SJAG_01541.5	plasma membrane alkali metal cation/H antiporter Sod22	1851188-1853611 +
									SPAC977.11		CRCB domain protein	54934-56320 +		SJAG_01973.5	hypothetical protein	2736815-2738627 +
									SPAC977.12		L-asparaginase (predicted)	56373-57942 +
									SPAC977.13c		hydrolase, pseudogene	58277-59105 -
									SPAC977.14c		aldo/keto reductase, unknown biological role	59452-60907 -		SJAG_00242.5	hypothetical protein	3749584-3751067 -
									SPAC977.15		dienelactone hydrolase family	62961-63862 +		SJAG_03063.5	dienelactone hydrolase	354733-355482 -
									SPAC977.16c	dak2	dihydroxyacetone kinase Dak2	64559-66980 -		SJAG_04320.5	dihydroxyacetone kinase Dak1	2631347-2633345 -
									SPAC977.17		MIP water channel (predicted)	66219-69821 +
									SPAPJ695.02		hypothetical protein	74452-76721 -
									SPAPJ695.01c		S. pombe specific UPF0321 family protein 3	77480-78066 -
									SPAC1F8.01		hexose transporter Ght3	82222-84786 +		SJAG_03606.5	hexose transporter Ght6	1457317-1459604 +
									SPAC1F8.02c		sequence orphan	85566-86324 -
									SPAC1F8.03c		siderophore-iron transporter Str3	88201-90300 -		SJAG_02834.5	siderophore iron transporter 1	1565525-1567947 -
									SPAC1F8.04c		hydrolase (predicted)	92387-93931 -		SJAG_01997.5	guanine deaminase	2788956-2791296 +
									SPAC1F8.05	isp3	sequence orphan	96000-96548 +
									SPAC1F8.06	fta5	cell surface glycoprotein	99871-101431 +		SJAG_00239.5	cell agglutination protein mam3	3757882-3763897 +
									SPAC1F8.07c		pyruvate decarboxylase (predicted)	101698-103633 -		SJAG_02734.5	pyruvate decarboxylase	1362180-1364075 +
									SPAC1F8.08		sequence orphan	103941-104303 +
									SPAC11D3.19		hypothetical protein	106893-108361 +
									SPAC11D3.01c		conserved fungal protein	108732-109195 -		SJAG_00960.5	fungal protein	2296861-2297471 -
									SPAC11D3.02c		ELLA family acetyltransferase (predicted)	109829-110281 -		SJAG_04751.5	ELLA family acetyltransferase	209697-210203 +	0.92
									SPAC11D3.03c		meiotic chromosome segregation protein	110904-112499 -
									SPAC11D3.04c		SnoaL	112514-114445 -
									SPAC11D3.05		MFS family membrane transporter (predicted)	113950-115962 +		SJAG_02155.5	fluconazole resistance protein	119601-123458 -	0.37
									SPAC11D3.07c		transcription factor (predicted)	116054-120309 -		SJAG_01740.5	transcription factor	2261119-2264544 +
									SPAC11D3.06		MatE family transporter (predicted)	116331-118189 +		SJAG_03951.5	MatE family transporter	3414427-3416821 +
									SPAC11D3.08c		amino acid permease, unknown 1	120321-123785 -		SJAG_04135.5	amino acid permease	3008046-3010748 +
									SPAC11D3.09		agmatinase (predicted)	122187-124116 +		SJAG_03398.5	arginase	1021677-1023587 +
									SPAC11D3.10		nifs homolog, possible cysteine desulfurase	124907-129053 +		SJAG_00186.5	cysteine desulfurase Nfs1	3869742-3872469 -
									SPAC11D3.11c		pseudogene	127165-129185 -		SJAG_02048.5	membrane-tethered transcription factor	2896254-2899082 +
									SPAC11D3.13		ThiJ domain protein	130148-131268 +		SJAG_02988.5	hypothetical protein	198571-200059 +
									SPAC11D3.14c		oxoprolinase (predicted)	131190-135736 -		SJAG_01995.5	oxoprolinase	2783835-2787785 +	0.47
									SPAC11D3.15		oxoprolinase (predicted)	136139-140365 +		SJAG_01995.5	oxoprolinase	2783835-2787785 +
									SPAC11D3.16c		sequence orphan	140381-141653 -
									SPAC11D3.17		zf-C2H2 type zinc finger protein	141199-144768 +		SJAG_00163.5	hypothetical protein	3916643-3919951 +
									SPAC11D3.18c		nicotinic acid plasma membrane transporter (predicted)	144819-146935 -		SJAG_04706.5	nicotinic acid plasma membrane transporter	306291-308568 +
									SPAC5H10.01		DUF1445 family protein	146974-148055 +
									SPAC5H10.02c		ThiJ domain protein	148038-150331 -		SJAG_02988.5	hypothetical protein	198571-200059 +
									SPAC5H10.03		phosphoglycerate mutase family	149446-152909 +		SJAG_02984.5	phosphoglycerate mutase family protein	188232-188867 +	0.76
	SPOG_02028.1	NADPH dehydrogenase	1085462-1090337 -		SOCG_00476.1	NADPH dehydrogenase	2331557-2334296 +		SPAC5H10.04		NADPH dehydrogenase	152851-155515 +		SJAG_05015.5	NADPH dehydrogenase	2021963-2023347 -
	SPOG_02027.1	FAD binding oxidoreductase	1087887-1089068 +		SOCG_00477.1	FAD binding oxidoreductase	2331414-2334146 -		SPAC5H10.05c		FAD binding oxidoreductase (predicted)	153070-155583 -
	SPOG_02026.1	alcohol dehydrogenase Adh4	1086014-1087948 +		SOCG_00478.1	alcohol dehydrogenase Adh4	2334093-2336168 -		SPAC5H10.06c	adh4	alcohol dehydrogenase Adh4	156548-158279 -		SJAG_00240.5	alcohol dehydrogenase Adh4	3753702-3754953 +
									SPAC5H10.07		sequence orphan	158777-159472 +
	SPOG_02025.1	pantoate-beta-alanine ligase	1084283-1085152 +		SOCG_00479.1	pantoate-beta-alanine ligase	2337033-2337815 -		SPAC5H10.08c	pan6	pantoate-beta-alanine ligase	160094-160945 -		SJAG_03679.5	pantoate-beta-alanine ligase	1612161-1613545 -	0.75
	SPOG_02024.1	3-methyl-2-oxobutanoatehydroxymethyltransferase	1083461-1084261 +		SOCG_00480.1	3-methyl-2-oxobutanoatehydroxymethyltransferase	2337924-2338724 -		SPAC5H10.09c		3-methyl-2-oxobutanoatehydroxymethyltransferase(predicted)	160977-161780 -		SJAG_05200.5	3-methyl-2-oxobutanoatehydroxymethyltransferase	2622817-2623848 -	0.71
									SPAC5H10.10		NADPH dehydrogenase	162756-164635 +		SJAG_05015.5	NADPH dehydrogenase	2021963-2023347 -
	SPOG_00900.1	alpha-1,2-galactosyltransferase Gmh1	52536-53927 +		SOCG_01121.1	alpha-1,2-galactosyltransferase Gmh1	3802336-3803790 +		SPAC5H10.11	gmh1	alpha-1,2-galactosyltransferase Gmh1	164570-166335 +		SJAG_03790.5	alpha-1,2-galactosyltransferase gmh3	3784404-3785946 +
	SPOG_02023.1	acetylglucosaminyltransferase	1079835-1081622 +		SOCG_00481.1	acetylglucosaminyltransferase	2339039-2341810 -		SPAC5H10.12c		acetylglucosaminyltransferase	165814-167826 -		SJAG_03150.5	acetylglucosaminyltransferase	526679-529459 +	0.73
									SPAC5H10.13c	gmh2	alpha-1,2-galactosyltransferase Gmh2	167766-170137 -
	SPOG_02020.1	ubiquitin-protein ligase E3	1070658-1074616 +		SOCG_00484.1	ubiquitin-protein ligase E3	2345375-2349228 -		SPAC13G6.01c	rad8	ubiquitin-protein ligase E3 (predicted)	170489-174701 -		SJAG_02521.5	ubiquitin-protein ligase E3	895200-900188 -	0.69
	SPOG_02019.1	40S ribosomal protein S3a	1069527-1070457 +		SOCG_00485.1	40S ribosomal protein S3a	2349534-2350457 -		SPAC13G6.02c	rps101	40S ribosomal protein S3a	174865-176655 -		SJAG_02522.5	40S ribosomal protein S3a	900342-901169 -	0.05
	SPOG_02018.1	GPI anchor biosynthesis protein Gpi7	1066143-1068802 -		SOCG_00486.1	GPI anchor biosynthesis protein Gpi7	2350938-2355294 +		SPAC13G6.03	gpi7	GPI anchor biosynthesis protein Gpi7 (predicted)	175890-180048 +		SJAG_02523.5	GPI anchor biosynthesis protein Gpi7	901329-904196 +	0.7
	SPOG_02017.1	TIM22 inner membrane protein import complex subunit Tim8	1065035-1065525 -		SOCG_00487.1	TIM22 inner membrane protein import complex subunit Tim8	2355228-2357558 +		SPAC13G6.04	tim8	TIM22 inner membrane protein import complex subunit Tim8 (predicted)	180272-181069 +		SJAG_02524.5	TIM22 inner membrane protein import complex subunit Tim8	904130-904927 +	0.69
	SPOG_02016.1	TRAPP complex subunit Trs33	1063582-1065709 +		SOCG_00488.1	TRAPP complex subunit Trs33	2354267-2357479 -		SPAC13G6.05c	trs33	TRAPP complex subunit Trs33 (predicted)	180899-182254 -		SJAG_02525.5	TRAPP complex subunit Trs33	904951-905795 -	0.66
	SPOG_02015.1	glycine cleavage complex subunit P	1059767-1063093 +		SOCG_00489.1	glycine cleavage complex subunit P	2357596-2361329 -		SPAC13G6.06c	gcv2	glycine cleavage complex subunit P	182337-186358 -		SJAG_03861.5	glycine cleavage complex subunit P	3608760-3612437 -	0.25
	SPOG_02014.1	40S ribosomal protein S6	1055268-1059329 +		SOCG_00490.1	40S ribosomal protein S6	2361265-2362781 -		SPAC13G6.07c	rps601	40S ribosomal protein S6	186314-187683 -		SJAG_03859.5	40S ribosomal protein S6	3624508-3625457 -	0.02
	SPOG_02013.1	Cdc20/Fizzy family WD repeat protein	1055952-1057644 -		SOCG_00492.1	Cdc20/Fizzy family WD repeat protein	2365611-2367158 +		SPAC13G6.08		Cdc20/Fizzy family WD repeat protein	187701-190031 +		SJAG_03858.5	Cdc20/Fizzy family WD repeat protein	3625378-3627978 +	0.58
	SPOG_02012.1	programmed cell death protein	1054365-1055827 -		SOCG_00493.1	programmed cell death protein	2367405-2368684 +		SPAC13G6.09		programmed cell death protein homolog	190192-191947 +		SJAG_03857.5	programmed cell death protein	3628040-3629300 +	0.620142
	SPOG_02011.1	cell wall protein Asl1	1052245-1054276 +		SOCG_00494.1	cell wall protein Asl1	2368831-2371009 -		SPAC13G6.10c	asl1	cell wall protein Asl1, O-glucosyl hydrolase (predicted)	190953-194053 -		SJAG_04864.5	cell wall protein Asl1	2319176-2320375 +	0.68
									SPAC13G6.11c	erg12	mevalonate kinase Erg12 (predicted)	194099-195913 -		SJAG_04865.5	mevalonate kinase Erg12	2317353-2318843 +	0.7
									SPAC13G6.12c	chs1	chitin synthase I	195940-199051 -		SJAG_04868.5	chitin synthase I	2308990-2313294 +	0.37
									SPAC13G6.13		sequence orphan	198884-199231 +
									SPAC13G6.14	aps1	diadenosine 5',5'''-p1,p6-hexaphosphate hydrolase Aps1	200009-201517 +		SJAG_04870.5	diadenosine 5',5'''-p1,p6-hexaphosphate hydrolase Aps1	2307492-2308088 -	0.24
									SPAC13G6.15c		calcipressin	201729-203346 -		SJAG_04871.5	calcipressin	2306512-2307030 +	0.84
									SPAC24B11.05		pyrimidine 5'-nucleotidase (predicted)	204386-206373 +		SJAG_02593.5	pyrimidine 5'-nucleotidase	1054074-1055525 -	0.26
	SPOG_02005.1	CMGC/MAPK/P38 protein kinase Sty1	1038776-1040455 +		SOCG_00500.1	CMGC/MAPK/P38 protein kinase Sty1	2382582-2384303 -		SPAC24B11.06c	sty1	MAP kinase Sty1	206361-208242 -		SJAG_02592.5	CMGC/MAPK/P38 protein kinase Sty1	1052184-1055570 +	0.01
	SPOG_02004.1	oxidoreductase	1035742-1038360 +		SOCG_00501.1	oxidoreductase	2384695-2387303 -		SPAC24B11.07c		oxidoreductase (predicted)	208839-211428 -		SJAG_04591.5	oxidoreductase	554322-557960 +	0.91
	SPOG_02003.1	COPII-coated vesicle component Erv46	1033353-1035069 +		SOCG_00502.1	COPII-coated vesicle component Erv46	2387580-2389524 -		SPAC24B11.08c		COPII-coated vesicle component Erv46	211555-213591 -		SJAG_04592.5	COPII-coated vesicle component Erv46	551369-554133 +	0.37
									SPAC24B11.09		human BRP44 ortholog	214093-218272 +		SJAG_04593.5	hypothetical protein	549175-550692 -	0.23
									SPAC24B11.10c	cfh1	chitin synthase regulatory factor Chr3 (predicted)	218260-221562 -		SJAG_04595.5	chitin synthase regulatory factor Chr3	546088-549289 +	0.81
									SPAC24B11.11c	sid2	Sid2-Mob1 kinase complex protein kinase subunit Sid2	221694-223991 -		SJAG_04597.5	AGC/NDR protein kinase Sid2	542096-544715 +	0.22
									SPAC24B11.12c		P-type ATPase (predicted)	224080-229307 -		SJAG_02897.5	P-type ATPase	1700568-1704912 +	0.23
									SPAC24B11.14		dubious	230545-231136 +
									SPAC24B11.13	hem3	hydroxymethylbilane synthase (predicted)	231211-233488 +		SJAG_02896.5	hydroxymethylbilane synthase	1697396-1699404 -	0.21
	SPOG_01997.1	par A family ATPase/WD repeat iron cluster assembly fusion protein	1015664-1017902 +		SOCG_00508.1	par A family ATPase/WD repeat iron cluster assembly fusion protein	2405030-2407142 -		SPAC806.02c		Par A family ATPase/WD repeat iron cluster assembly fusion protein	233032-235164 -		SJAG_02895.5	par A family ATPase/WD repeat iron cluster assembly fusion protein	1695102-1699331 +	0.24
	SPOG_01996.1	40S ribosomal protein S26	1014716-1015347 +		SOCG_00509.1	40S ribosomal protein S26	2407235-2408076 -		SPAC806.03c	rps2601	40S ribosomal protein S26	235533-236104 -		SJAG_02894.5	40S ribosomal protein S26	1694508-1695073 +	0.03
									SPAC806.11		dubious	237023-237885 -
									SPAC806.04c		DUF89 family protein	241008-243122 -		SJAG_04242.5	DUF89 family protein	2788360-2790252 +
	SPOG_01993.1	nicotinamide mononucleotide adenylyltransferase	1010508-1011831 +		SOCG_00512.1	nicotinamide mononucleotide adenylyltransferase	2410240-2412445 -		SPAC806.06c		nicotinamide mononucleotide (NMN) adenylyltransferase (predicted)	244206-247074 -		SJAG_02889.5	nicotinamide mononucleotide adenylyltransferase	1685234-1688501 +	0.21
	SPOG_01994.1	DUF1763 family protein	1011708-1012523 -		SOCG_00511.1	DUF1763 family protein	2409605-2412204 +		SPAC806.05		DUF1763 family protein	244214-247574 +		SJAG_06038.5	DUF1763 family protein	1685846-1687740 -
	SPOG_01987.1	nucleoside diphosphate kinase Ndk1	983798-985161 +		SOCG_00518.1	nucleoside diphosphate kinase Ndk1	2434196-2437810 -		SPAC806.07	ndk1	nucleoside diphosphate kinase Ndk1	247821-248636 +		SJAG_02887.5	nucleoside diphosphate kinase Ndk1	1683179-1683864 -	0.16
	SPOG_01988.1	gamma tubulin complex subunit Mod21	984977-987440 -		SOCG_00517.1	gamma tubulin complex subunit Mod21	2434657-2437960 +		SPAC806.08c	mod21	gamma tubulin complex subunit Mod21	248579-250983 -		SJAG_02886.5	gamma tubulin complex subunit Mod21	1681183-1683254 +	1
	SPOG_01989.1	GNS1/SUR4 family protein	987565-989988 -		SOCG_00516.1	GNS1/SUR4 family protein	2432212-2434678 +		SPAC1639.01c		GNS1/SUR4 family protein	251173-254600 -		SJAG_02885.5	GNS1/SUR4 family protein	1679150-1680323 +	0.39
	SPOG_01990.1	potassium ion transporter Trk2	991184-995019 -		SOCG_00515.1	hypothetical protein	2427362-2430811 +		SPAC1639.02c	trk2	potassium ion transporter Trk2	255743-259505 -		SJAG_02883.5	potassium ion transporter Trk2	1674189-1677648 +	0.65
	SPOG_01991.1	PIKK/TRRAP protein kinase Tra1	995009-1006300 +		SOCG_00514.1	transcription-associated protein	2415820-2427225 -		SPAC1F5.11c	tra2	phosphatidylinositol kinase-related protein Tra2	259603-271053 +		SJAG_04613.5	transcription-associated protein	506105-517155 -	0.69
	SPOG_01992.1	ATP-dependent RNA helicase	1006238-1007888 -		SOCG_00513.1	hypothetical protein	2414353-2415685 +		SPAC1F5.10		ATP-dependent RNA helicase, eIF4A related (predicted)	270893-272610 -		SJAG_02879.5	ATP-dependent RNA helicase	1660832-1662917 +	0.01
	SPOG_01986.1	STE/STE20/PAKA protein kinase Shk2	981781-983586 -		SOCG_00519.1	STE/STE20/PAKA protein kinase Shk2	2438515-2440320 +		SPAC1F5.09c	shk2	PAK-related kinase Shk2	273152-274921 +		SJAG_02878.5	STE/STE20/PAKA protein kinase Shk2	1658413-1661306 -	0.59
	SPOG_01985.1	calcium channel regulatory subunit Yam8	980159-981616 -		SOCG_00520.1	calcium channel regulatory subunit Yam8	2440482-2441939 +		SPAC1F5.08c	yam8	calcium channel regulatory subunit Yam8	275089-276549 +		SJAG_02877.5	calcium channel regulatory subunit Yam8	1656336-1658515 -	0.5
	SPOG_01983.1	heat shock protein Lhs1	974957-977770 +		SOCG_00522.1	heat shock protein Lhs1	2444172-2447200 -		SPAC1F5.06	lsh1	heat shock protein Lhs1 (predicted)	276657-281347 -		SJAG_02875.5	heat shock protein Lhs1	1651957-1654797 +	0.73
	SPOG_01984.1	protoporphyrinogen oxidase	977714-979656 -		SOCG_00521.1	protoporphyrinogen oxidase	2442196-2444384 +		SPAC1F5.07c		protoporphyrinogen oxidase (predicted)	276723-278573 +		SJAG_02876.5	protoporphyrinogen oxidase	1654690-1656399 -	0.53
	SPOG_01982.1	fungal protein	973555-974521 -		SOCG_00523.1	fungal protein	2447325-2448387 +		SPAC1F5.05c		conserved fungal protein	281774-282786 +		SJAG_00280.5	fungal protein	3670384-3671014 +	0.7
	SPOG_01981.1	formin Cdc12	967065-973418 -		SOCG_00524.1	formin Cdc12	2448418-2454657 +		SPAC1F5.04c	cdc12	formin Cdc12	283287-289200 +		SJAG_00279.5	formin Cdc12	3671360-3677093 +	0.81
	SPOG_01980.1	FAD-dependent oxidoreductase	964747-966825 -		SOCG_00525.1	FAD-dependent oxidoreductase	2454979-2457111 +		SPAC1F5.03c		FAD-dependent oxidoreductase (predicted)	289790-291927 +		SJAG_00287.5	FAD-dependent oxidoreductase	3653071-3656073 -	0.18
	SPOG_01979.1	protein disulfide isomerase	962971-964696 +		SOCG_00526.1	protein disulfide isomerase	2457146-2458863 -		SPAC1F5.02		protein disulfide isomerase (predicted)	291979-293832 -		SJAG_00288.5	protein disulfide isomerase	3651108-3652954 +	0.51
	SPOG_01978.1	GTPase activating protein	958091-962648 +		SOCG_00527.1	GTPase activating protein	2459221-2463697 -		SPAC18B11.11		GTPase activating protein (predicted)	294591-299154 -		SJAG_00289.5	GTPase activating protein	3646387-3650809 +	0.76
	SPOG_01977.1	transcriptional corepressor Tup11	954860-957822 +		SOCG_00528.1	transcriptional corepressor Tup11	2463798-2466263 -		SPAC18B11.10	tup11	transcriptional corepressor Tup11	299278-301837 -		SJAG_00290.5	transcriptional corepressor Tup11	3643978-3646453 +	0.57
									SPAC18B11.09c		serine O-acetyltransferase activity (predicted)	303004-304161 +		SJAG_05413.5	serine O-acetyltransferase activity	3642135-3643900 -	0.61
	SPOG_01976.1	fungal protein	952830-954763 -		SOCG_00529.1	fungal protein	2467631-2468218 +		SPAC18B11.08c		conserved fungal protein	304355-305168 +		SJAG_05414.5	fungal protein	3641378-3642202 -
	SPOG_01975.1	Rad6	951476-952722 -		SOCG_00530.1	Rad6	2468840-2469960 +		SPAC18B11.07c	rhp6	Rad6 homolog, ubiquitin conjugating enzyme E2 Rhp6	305602-306762 +		SJAG_00293.5	Rad6	3638549-3641440 -	0
	SPOG_01974.1	U3 snoRNP-associated protein Lcp5	950229-951620 +		SOCG_00531.1	U3 snoRNP-associated protein Lcp5	2470013-2471269 -		SPAC18B11.06		U3 snoRNP-associated protein Lcp5 (predicted)	306764-308031 -		SJAG_00294.5	U3 snoRNP-associated protein Lcp5	3638608-3639888 +	0.4
	SPOG_01973.1	pig-V	948413-950132 +		SOCG_00532.1	pig-V	2471398-2473078 -		SPAC18B11.05	gpi18	pig-V, dolichyl-phosphate-mannose-glycolipid alpha-mannosyltransferase (predicted)	308138-310034 -		SJAG_00295.5	pig-V	3636176-3638209 +	0.8
	SPOG_01972.1	like to neuronal calcium sensor Ncs1	946880-948300 +		SOCG_00533.1	like to neuronal calcium sensor Ncs1	2473360-2474584 -		SPAC18B11.04	ncs1	related to neuronal calcium sensor Ncs1	310157-311712 -		SJAG_00296.5	like to neuronal calcium sensor Ncs1	3634580-3636064 +	0.02
									SPAC18B11.03c		N-acetyltransferase	311920-314040 +
	SPOG_01971.1	tRNA pseudouridylate synthase	944958-946356 -		SOCG_00534.1	tRNA pseudouridylate synthase	2475135-2476660 +		SPAC18B11.02c		tRNA pseudouridylate synthase	313974-315335 +		SJAG_01172.5	tRNA pseudouridylate synthase	1104663-1106049 +	0.11
	SPOG_01970.1	XP-G family nuclease	943029-944465 -		SOCG_00535.1	XP-G family nuclease	2476738-2478574 +		SPAC12G12.16c		nuclease, XP-G family	315394-317585 +		SJAG_01173.5	XP-G family nuclease	1105983-1108367 +	0.9
	SPOG_01969.1	Sad1 interacting factor 3	941262-943016 +		SOCG_00536.1	Sad1 interacting factor 3	2478465-2480220 -		SPAC12G12.15	sif3	Sad1 interacting factor 3	316996-319185 -		SJAG_01174.5	Sad1 interacting factor 3	1102645-1109392 -	0.25
	SPOG_01968.1	WD repeat protein Pfs2	938573-940694 -		SOCG_00537.1	WD repeat protein Pfs2	2480887-2482967 +		SPAC12G12.14c	pfs2	WD repeat protein Pfs2	319815-321825 +		SJAG_01175.5	WD repeat protein Pfs2	1109623-1111900 +	0.16
	SPOG_01967.1	poly(A) polymerase Cid14	936278-938646 -		SOCG_00538.1	poly(A) polymerase Cid14	2482901-2485182 +		SPAC12G12.13c	cid14	poly(A) polymerase Cid14	321764-324129 +		SJAG_01176.5	poly(A) polymerase Cid14	1111835-1114278 +	0.47
	SPOG_01966.1	NST UDP-galactose transporter	935092-936191 +		SOCG_00539.1	NST UDP-galactose transporter	2482761-2486754 -		SPAC12G12.12		NST UDP-galactose transporter (predicted)	324042-325517 -		SJAG_01177.5	NST UDP-galactose transporter	1114122-1115539 -	0.32
SBP	SPOG_01820.1	DUF544 family protein	640689-642254 -		SOCG_00678.1	DUF544 family protein	2779036-2780920 +		SPAC12G12.11c		DUF544 family protein	326440-328122 +		SJAG_01481.5	DUF544 family protein	1715274-1718566 -	0.63
	SPOG_01819.1	WDR21 family WD repeat protein	639324-640613 +		SOCG_00679.1	WDR21 family WD repeat protein	2780856-2782449 -		SPAC12G12.10	wdr21	WD repeat protein, human WDR21 family	328222-329484 -		SJAG_01480.5	WDR21 family WD repeat protein	1715926-1717209 +	0.95
	SPOG_01818.1	fungal protein	636053-638920 +		SOCG_00680.1	fungal protein	2782383-2785675 -		SPAC12G12.09		conserved fungal protein	329810-332743 -		SJAG_03023.5	fungal protein	276500-280005 -
	SPOG_01817.1	non-classical export protein 1	635122-635689 -		SOCG_00681.1	non-classical export protein 1	2785974-2786215 +		SPAC12G12.17		non-classical export protein 1	332838-333578 +
	SPOG_01816.1	ribosomal protein subunit L16	634288-634941 +		SOCG_00682.1	ribosomal protein subunit L16	2786318-2787432 -		SPAC12G12.08	mrpl6	mitochondrial ribosomal protein subunit L16 (predicted)	333178-334621 -		SJAG_01478.5	ribosomal protein subunit L16	1712385-1713030 +	0.56
	SPOG_01815.1	fungal protein	632353-634035 -		SOCG_00683.1	fungal protein	2787384-2788922 +		SPAC12G12.07c		conserved fungal protein	334615-336144 +		SJAG_01477.5	fungal protein	1710922-1712214 -	0.7
	SPOG_01814.1	RNA 3'-terminal phosphate cyclase	630640-631731 -		SOCG_00684.1	RNA 3'-terminal phosphate cyclase	2789491-2791356 +		SPAC12G12.06c		RNA 3'-terminal phosphate cyclase (predicted)	336308-338157 +		SJAG_01476.5	RNA 3'-terminal phosphate cyclase	1709370-1710607 -	0.11
	SPOG_01813.1	SAGA complex/transcription initiation factor Taf9	629313-629929 -		SOCG_00685.1	SAGA complex/transcription initiation factor Taf9	2791392-2792600 +		SPAC12G12.05c	taf9	SAGA complex/ transcription initiation factor Taf9 (predicted)	338286-339763 +		SJAG_01475.5	SAGA complex/transcription initiation factor Taf9	1708622-1709095 -	0.24
	SPOG_01812.1	hsp60-like protein	625526-628729 +		SOCG_00686.1	hsp60-like protein	2791236-2795789 -		SPAC12G12.04	mcp60	mitochondrial heat shock protein Hsp60/Mcp60	339388-342154 -		SJAG_00564.5	hsp60-like protein	3112042-3113781 -	0.07
	SPOG_01811.1	RNA-binding protein Cip2	622240-624870 +		SOCG_00687.1	RNA-binding protein Cip2	2796020-2799155 -		SPAC12G12.03	cip2	RNA-binding protein Cip2	342090-345182 -		SJAG_00563.5	RNA-binding protein Cip2	3114275-3116984 -	0.51
	SPOG_01810.1	rRNA processing protein	620572-621962 +		SOCG_00688.1	rRNA processing protein	2799462-2800508 -		SPAC12G12.02		rRNA processing protein, unnamed	345234-347735 -		SJAG_00562.5	rRNA processing protein	3116931-3118542 -	0.62
	SPOG_01809.1	ubiquitin-protein ligase E3	616765-620101 -		SOCG_00689.1	ubiquitin-protein ligase E3	2799227-2804145 +		SPAC12G12.01c		ubiquitin-protein ligase E3	346795-350151 +		SJAG_00561.5	ubiquitin-protein ligase E3	3117224-3121757 +	0.71
	SPOG_01807.1	hypothetical protein	613889-614859 +		SOCG_00691.1	hypothetical protein	2806663-2807772 -		SPAC630.04c		sequence orphan	350239-353340 -
SBP	SPOG_01808.1	actin-like protein Arp3	614741-616603 -	Sc2	SOCG_00690.1	actin-like protein Arp3	2805006-2806739 +		SPAC630.03	arp3	actin-like protein Arp3	350406-352296 +		SJAG_01268.5	actin-like protein Arp3	1285436-1287041 +	0.06
	SPOG_01131.1	fungal protein	576312-577742 -	Sc6	SOCG_00897.1	fungal protein	3288142-3289624 +		SPAC630.06c		conserved fungal protein	353705-357205 -		SJAG_03020.5	fungal protein	271233-271910 +	0.9
	SPOG_01130.1	GTPase activating protein Gyp7	574285-577056 +		SOCG_00898.1	GTPase activating protein Gyp7	3288961-3291698 -		SPAC630.05	gyp7	GTPase activating protein Gyp7 (predicted)	353783-356580 +		SJAG_03021.5	GTPase activating protein Gyp7	272073-274362 -	0.43
	SPOG_01132.1	hypothetical protein	577842-579581 -		SOCG_00896.1	hypothetical protein	3286119-3288261 +		SPAC630.07c		sequence orphan	357325-359228 -		SJAG_03019.5	hypothetical protein	269708-271009 +	0.9
	SPOG_01133.1	C-4 methylsterol oxidase	579760-581392 -		SOCG_00895.1	C-4 methylsterol oxidase	3284446-3286064 +		SPAC630.08c	erg25	C-4 methylsterol oxidase (predicted)	359638-361373 -		SJAG_03018.5	C-4 methylsterol oxidase	267410-269058 +	0.14
									SPAC630.15	mug177	sequence orphan	361557-363654 +
	SPOG_01134.1	glycerate kinase	581978-583236 -		SOCG_00894.1	glycerate kinase	3282542-3284085 +		SPAC630.09c	mug58	glycerate kinase (predicted)	362312-363881 -		SJAG_03017.5	glycerate kinase	264636-266618 +	0.49
	SPOG_04512.1	fungal protein	986601-987488 -	Sc1	SOCG_01563.1	fungal protein	2258719-2260151 -		SPAC630.10		conserved fungal protein	365204-366442 +		SJAG_03016.5	fungal protein	263871-266279 -	0.56
	SPOG_04513.1	vacuolar sorting protein Vps55	984882-986250 -		SOCG_01562.1	vacuolar sorting protein Vps55	2257876-2258677 -		SPAC630.11	vps55	vacuolar sorting protein Vps55 (predicted)	366634-367890 +
	SPOG_04514.1	ER lipid phosphatase	982986-984847 -		SOCG_01561.1	ER lipid phosphatase	2255573-2257498 -		SPAC630.12		ER lipid phosphatase (predicted)	368040-369950 +		SJAG_04924.5	ER lipid phosphatase	2208134-2209963 -	0.79
	SPOG_04515.1	tuberin	978773-983108 +		SOCG_01560.1	tuberin	2251346-2255606 +		SPAC630.13c	tsc2	tuberin	369791-374213 -		SJAG_05346.5	tuberin	2204133-2208157 +	0.67
	SPOG_04516.1	transcriptional corepressor Tup12	976400-978687 +		SOCG_01559.1	transcriptional corepressor Tup12	2248979-2251259 +		SPAC630.14c	tup12	transcriptional corepressor Tup12	374316-377908 -		SJAG_04921.5	transcriptional corepressor Tup12	2214151-2217714 -	0.38
	SPOG_04517.1	gluconate transporter inducer Gti1	972532-976175 +		SOCG_01558.1	gluconate transporter inducer Gti1	2245057-2248655 +		SPAC1751.01c	gti1	gluconate transporter inducer Gti1	377844-384751 -		SJAG_04920.5	gluconate transporter inducer Gti1	2218129-2219439 -	0.91
	SPOG_04518.1	hypothetical protein	970061-972393 -		SOCG_01557.1	hypothetical protein	2242565-2243193 -		SPAC1751.04		sequence orphan	383580-385433 +		SJAG_04919.5	hypothetical protein	2219605-2220489 +	0.9
	SPOG_04519.1	ribosomal protein subunit S19	969444-970126 +		SOCG_01556.1	ribosomal protein subunit S19	2241787-2242181 +		SPAC1751.02c	rsm19	mitochondrial ribosomal protein subunit S19 (predicted)	384886-386195 -		SJAG_04918.5	ribosomal protein subunit S19	2220552-2220927 -	0.23
	SPOG_04520.1	translation initiation factor eIF3m	967730-969339 -		SOCG_01555.1	translation initiation factor eIF3m	2240004-2241698 -		SPAC1751.03		translation initiation factor eIF3m	386266-387856 +		SJAG_04891.5	translation initiation factor eIF3m	2269497-2271266 +	0.37
	SPOG_04521.1	tRNA (guanine-N2-)-methyltransferase regulatory subunit Trm112	966348-967476 -		SOCG_01554.1	tRNA (guanine-N2-)-methyltransferase regulatory subunit Trm112	2238698-2240016 -		SPAC31A2.02	trm112	tRNA (guanine-N2-)-methyltransferase regulatory subunit Trm112 (predicted)	388233-389229 +		SJAG_04890.5	tRNA (guanine-N2-)-methyltransferase regulatory subunit Trm112	2271233-2272124 +	0.18
	SPOG_04522.1	ribosomal protein subunit L11	964843-966037 -		SOCG_01553.1	ribosomal protein subunit L11	2237328-2238398 -		SPAC31A2.03	mrpl11	mitochondrial ribosomal protein subunit L11 (predicted)	389391-390520 +		SJAG_04889.5	ribosomal protein subunit L11	2272065-2273436 +	0.75
	SPOG_04523.1	20S proteasome component beta 4	963977-965084 +		SOCG_01552.1	20S proteasome component beta 4	2236372-2237359 +		SPAC31A2.04c		20S proteasome component beta 4 (predicted)	390407-391260 -		SJAG_04888.5	20S proteasome component beta 4	2272181-2273731 -	0.15
	SPOG_04524.1	adherin	958220-963680 +		SOCG_01551.1	adherin	2230656-2235762 +		SPAC31A2.05c	mis4	adherin, cohesin loading factor Mis4	391628-396999 -		SJAG_00796.5	adherin	2653536-2659000 +	0.86
	SPOG_04525.1	ATP synthase complex assembly protein Atp25	955968-958048 -		SOCG_01550.1	ATP synthase complex assembly protein Atp25	2228521-2230116 -		SPAC31A2.06	atp25	mitochondrial ATP synthase complex assembly protein Atp25 (predicted)	397426-402487 +		SJAG_00797.5	ATP synthase complex assembly protein Atp25	2651781-2653529 -	0.98
	SPOG_04526.1	ATP-dependent RNA helicase Dbp10	953067-956012 +		SOCG_01549.1	ATP-dependent RNA helicase Dbp10	2225486-2228442 +		SPAC31A2.07c	dbp10	ATP-dependent RNA helicase Dbp10 (predicted)	399462-402266 -		SJAG_00798.5	ATP-dependent RNA helicase Dbp10	2649036-2651856 +	0.27
	SPOG_04528.1	AP-2 adaptor complex subunit Apm4	950084-952717 +		SOCG_01547.1	AP-2 adaptor complex subunit Apm4	2222552-2224079 +		SPAC31A2.09c	apm4	AP-2 adaptor complex subunit Apm4 (predicted)	402719-405389 -		SJAG_00800.5	AP-2 adaptor complex subunit Apm4	2646531-2648167 +	0.36
	SPOG_04527.1	ribosomal protein subunit L23	951589-952657 -		SOCG_01548.1	ribosomal protein subunit L23	2224135-2225078 -		SPAC31A2.08	mrp20	mitochondrial ribosomal protein subunit L23 (predicted)	402841-403862 +		SJAG_00799.5	ribosomal protein subunit L23	2648063-2648775 -	0.46
	SPOG_01568.1	ran GTPase binding protein	565870-567985 -		SOCG_02433.1	ran GTPase binding protein	3597348-3599593 +		SPAC31A2.10		Ran GTPase binding protein (predicted)	405582-407710 +		SJAG_00801.5	ran GTPase binding protein	2644528-2646531 -	0.66
	SPOG_01567.1	nutritional copper sensing transcription factor Cuf1	563330-565939 +		SOCG_02434.1	nutritional copper sensing transcription factor Cuf1	3597230-3601604 -		SPAC31A2.11c	cuf1	nutritional copper sensing transcription factor Cuf1	407714-409872 -		SJAG_00802.5	nutritional copper sensing transcription factor Cuf1	2642895-2644474 +	0.94
	SPOG_01566.1	arrestin/PY protein 1	560778-563175 -		SOCG_02435.1	arrestin/PY protein 1	3602243-3604744 +		SPAC31A2.12		arrestin/PY protein 1	411651-414448 +		SJAG_00803.5	arrestin/PY protein 1	2638552-2641350 -	0.22
	SPOG_01565.1	SNARE Sft1	560081-560830 +		SOCG_02436.1	SNARE Sft1	3604581-3605394 -		SPAC31A2.13c	sft1	SNARE Sft1 (predicted)	414245-414930 -		SJAG_00804.5	SNARE Sft1	2638350-2639266 +	0.37
	SPOG_01564.1	WDR48 family WD repeat protein	555112-559955 -		SOCG_02437.1	WDR48 family WD repeat protein	3605460-3610213 +		SPAC31A2.14	bun107	WD repeat protein, human WDR48 family	414942-418504 +		SJAG_00805.5	WDR48 family WD repeat protein	2633689-2638248 -	0.66
	SPOG_01563.1	DNA replication factor C complex subunit Dcc1	554980-556548 +		SOCG_02438.1	DNA replication factor C complex subunit Dcc1	3608874-3610425 -		SPAC31A2.15c	dcc1	DNA replication factor C complex subunit Dcc1 (predicted)	417823-419996 -		SJAG_00806.5	DNA replication factor C complex subunit Dcc1	2633435-2636212 +	0.95
	SPOG_01562.1	RhoGEF Gef2	550744-555047 -		SOCG_02439.1	RhoGEF Gef2	3610387-3614506 +		SPAC31A2.16	gef2	RhoGEF Gef2	419958-423991 +		SJAG_00807.5	RhoGEF Gef2	2628773-2633661 -	0.82
	SPOG_01561.1	20S proteasome component alpha 3	549733-551615 +		SOCG_02440.1	20S proteasome component alpha 3	3614404-3615579 -		SPAC13C5.01c		20S proteasome component alpha 3 (predicted)	423926-425256 -		SJAG_00808.5	20S proteasome component alpha 3	2628681-2629633 +	0.12
	SPOG_01560.1	DNA replication protein Dre4	547932-549289 -		SOCG_02441.1	DNA replication protein Dre4	3616007-3617376 +		SPAC13C5.02	dre4	DNA replication protein Dre4	425631-427415 +		SJAG_00809.5	DNA replication protein Dre4	2627047-2628302 -	0.82
	SPOG_01559.1	nuclear membrane protein	546007-547815 -		SOCG_02442.1	nuclear membrane protein	3617514-3619334 +		SPAC13C5.03	tht1	nuclear membrane protein involved in karyogamy Tht1	427350-430121 +		SJAG_00810.5	nuclear membrane protein	2625813-2626871 -	0.97
	SPOG_01558.1	amidotransferase	544993-545748 -		SOCG_02443.1	amidotransferase	3619589-3620344 +		SPAC13C5.04		amidotransferase	430056-431032 +		SJAG_00811.5	amidotransferase	2624019-2624866 -	0.85
	SPOG_01557.1	N-acetylglucosamine-phosphate mutase	542384-544432 +		SOCG_02444.1	N-acetylglucosamine-phosphate mutase	3620835-3623321 -		SPAC13C5.05c		N-acetylglucosamine-phosphate mutase (predicted)	431367-433274 -		SJAG_03723.5	N-acetylglucosamine-phosphate mutase	1728436-1730843 +	0.55
									SPAC13C5.06c	mug121	sequence orphan	434102-435179 -
	SPOG_01556.1	Rad32 nuclease	539045-541856 -		SOCG_02445.1	Rad32 nuclease	3622956-3626265 +		SPAC13C5.07	rad32	Rad32 nuclease	435170-439980 +		SJAG_05373.5	Rad32 nuclease	4082939-4085411 -
	SPOG_01555.1	iron-sensing transcription factor Fep1	534738-537705 -		SOCG_02446.1	iron-sensing transcription factor Fep1	3627525-3630476 +		SPAC23E2.01	fep1	iron-sensing transcription factor Fep1	442201-445721 +		SJAG_00792.5	iron-sensing transcription factor Fep1	2662761-2665630 +	0.79
	SPOG_01553.1	histone demethylase SWIRM2	528098-532048 +		SOCG_02447.1	histone demethylase SWIRM2	3630869-3634863 -		SPAC23E2.02	lsd2	histone demethylase SWIRM2 (predicted)	446491-450726 +		SJAG_02401.5	hypothetical protein	659933-663702 -	0.83
	SPOG_01552.1	meiotic suppressor protein Ste7	525489-527180 +		SOCG_02448.1	meiotic suppressor protein Ste7	3635226-3637863 -		SPAC23E2.03c	ste7	meiotic suppressor protein Ste7	450860-453603 -					0.86
	SPOG_01551.1	DUF221 family protein	520137-523837 +		SOCG_02449.1	DUF221 family protein	3638392-3641856 -		SPAC24H6.13		DUF221 family protein implicated in Golgi to plasma membrane transport	456931-460811 -		SJAG_03895.5	DUF221 family protein	3533440-3536687 -
	SPOG_01550.1	NEDD8 activating enzyme	517724-519566 -		SOCG_02450.1	NEDD8 activating enzyme	3642670-3644714 +		SPAC24H6.12c	uba3	NEDD8 activating enzyme	461686-463599 +		SJAG_00878.5	NEDD8 activating enzyme	2460853-2462477 +	0.55
	SPOG_01549.1	sulfate transporter	513588-517483 -		SOCG_02451.1	sulfate transporter	3645423-3648335 +		SPAC24H6.11c		sulfate transporter (predicted)	464120-468581 +		SJAG_00877.5	sulfate transporter	2463241-2467173 +	0.41
	SPOG_01548.1	phospho-2-dehydro-3-deoxyheptonate aldolase	511903-513078 -		SOCG_02452.1	phospho-2-dehydro-3-deoxyheptonate aldolase	3649004-3650452 +		SPAC24H6.10c		phospho-2-dehydro-3-deoxyheptonate aldolase (predicted)	468664-470092 +		SJAG_03580.5	phospho-2-dehydro-3-deoxyheptonate aldolase	1392733-1393857 +	0.15
	SPOG_01547.1	RhoGEF Gef1	509086-511350 +	Sc8	SOCG_02453.1	RhoGEF Gef1	3650722-3652945 -		SPAC24H6.09	gef1	RhoGEF Gef1	470062-472993 -		SJAG_03581.5	RhoGEF Gef1	1394383-1396655 -	0.84
	SPOG_01546.1	hypothetical protein	507713-508423 +		SOCG_02454.1	hypothetical protein	3653220-3654474 -		SPAC24H6.08		sequence orphan	473792-475041 -		SJAG_03582.5	hypothetical protein	1397547-1398137 -	0.9
					SOCG_02455.1	40S ribosomal protein S9	3654873-3655703 -		SPAC24H6.07	rps901	40S ribosomal protein S9	475354-476128 -		SJAG_04342.5	40S ribosomal protein S9	2582531-2583271 -	0.01
	SPOG_01545.1	DNA replication pre-initiation complex subunit Sld3	503417-505827 +		SOCG_02456.1	DNA replication pre-initiation complex subunit Sld3	3655989-3658340 -		SPAC24H6.06	sld3	DNA replication pre-initiation complex subunit Sld3	476474-478803 -		SJAG_04341.5	DNA replication pre-initiation complex subunit Sld3	2583578-2585691 -	0.89
	SPOG_01544.1	M phase inducer phosphatase Cdc25	498487-500271 +		SOCG_02457.1	M phase inducer phosphatase Cdc25	3659032-3662180 -		SPAC24H6.05	cdc25	M phase inducer phosphatase Cdc25	479228-482556 -		SJAG_04332.5	M phase inducer phosphatase Cdc25	2605272-2611066 +	0.55
	SPOG_01543.1	hexokinase 1	494687-496905 +		SOCG_02458.1	hexokinase 1	3662856-3665196 -		SPAC24H6.04	hxk1	hexokinase 1	482607-485408 -		SJAG_04334.5	hexokinase 1	2601596-2604301 +	0.27
	SPOG_01542.1	Cullin 3	491373-494536 +		SOCG_02459.1	Cullin 3	3665152-3668444 -		SPAC24H6.03	cul3	cullin 3	485723-488811 -		SJAG_04335.5	Cullin 3	2597494-2601656 +	0.47
	SPOG_01541.1	TIM23 translocase complex subunit Tim15	490556-491635 -		SOCG_02460.1	TIM23 translocase complex subunit Tim15	3668433-3669333 +		SPAC24H6.02c		TIM23 translocase complex subunit Tim15 (predicted)	488339-489482 +		SJAG_04336.5	TIM23 translocase complex subunit Tim15	2597245-2598370 -	0.81
	SPOG_01540.1	membrane bound O-acyltransferase	488013-490358 -		SOCG_02461.1	membrane bound O-acyltransferase	3669444-3671634 +		SPAC24H6.01c		membrane bound O-acyltransferase, MBOAT (predicted)	489871-492181 +		SJAG_04337.5	membrane bound O-acyltransferase	2594453-2597196 -	0.67
	SPOG_01539.1	dopey family protein	482650-487891 -		SOCG_02462.1	dopey family protein	3671913-3677186 +		SPAPB21F2.02		Dopey family protein	492335-497927 +		SJAG_04338.5	dopey family protein	2588959-2594230 -	0.82
	SPOG_01538.1	ribosome biogenesis protein	481779-482338 -		SOCG_02463.1	ribosome biogenesis protein	3677537-3678078 +		SPAPB21F2.03		ribosome biogenesis protein (predicted)	498047-499027 +		SJAG_04339.5	ribosome biogenesis protein	2588209-2588831 -	0.78
	SPOG_01537.1	Erd1	479825-481485 +		SOCG_02464.1	Erd1	3678333-3680189 -		SPAC227.01c		Erd1 homolog	498878-500674 -		SJAG_04340.5	Erd1	2586240-2588184 +	0.6
					SOCG_02465.1	hypothetical protein	3680404-3680762 -		SPAC227.19c		conserved protein	501117-501485 -		SJAG_06383.5	hypothetical protein	2609305-2609892 -
	SPOG_01536.1	rRNA processing protein Rrp15	477731-479679 +						SPAC227.02c		rRNA processing protein Rrp15 (predicted)	501751-502444 -		SJAG_04330.5	rRNA processing protein Rrp15	2610007-2610921 -	0.54
									SPAC227.03c		mitochondrial NAD transporter (predicted)	502577-504324 -		SJAG_04328.5	NAD transporter	2614060-2615844 -	0.38
	SPOG_01534.1	autophagy C terminal domain family protein	474860-475405 -		SOCG_02468.1	autophagy C terminal domain family protein	3684270-3684800 +		SPAC227.04		autophagy C terminal domain family protein	504835-505775 +		SJAG_01251.5	autophagy C terminal domain family protein	1250559-1252088 -	0.94
	SPOG_01533.1	prefoldin subunit 4	474026-474397 -	Sc8	SOCG_02469.1	prefoldin subunit 4	3685260-3685631 +		SPAC227.05		prefoldin subunit 4 (predicted)	505984-506355 +		SJAG_00524.5	prefoldin subunit 4	3182699-3183070 -	0.32
									SPAC227.06		Rab GTPase binding (predicted)	506520-507605 +		SJAG_00525.5	rab GTPase binding protein	3181380-3182542 -	0.41
									SPAC227.07c	pab1	protein phosphatase regulatory subunit Pab1	507522-509960 -		SJAG_00526.5	protein phosphatase regulatory subunit Pab1	3178839-3181667 +	0.06
									SPAC227.08c	yth1	zinc finger protein Yth1	510410-511433 -		SJAG_00527.5	zinc finger protein Yth1	3177659-3178760 +	0.12
					SOCG_02473.1	folylpolyglutamate synthase	3690906-3692156 +		SPAC227.09		folylpolyglutamate synthase (predicted)	511350-513382 +		SJAG_00529.5	folylpolyglutamate synthase	3174780-3176410 -	0.47
					SOCG_02474.1	prefoldin subunit 2	3692438-3693224 +		SPAC227.10		prefoldin subunit 2 (predicted)	513831-514345 +		SJAG_05191.5	prefoldin subunit 2	3174139-3174510 -	0.42
					SOCG_02475.1	sensor for misfolded ER glycoproteins Yos9	3692335-3694462 -		SPAC227.11c		sensor for misfolded ER glycoproteins Yos9 (predicted)	513967-517252 -		SJAG_00530.5	sensor for misfolded ER glycoproteins Yos9	3172855-3174397 +	0.94
	SPOG_01526.1	U4/U6 X U5 tri-snRNP complex subunit Prp4 family protein	463242-464980 -		SOCG_02476.1	U4/U6 X U5 tri-snRNP complex subunit Prp4 family protein	3694556-3696292 +		SPAC227.12		U4/U6 x U5 tri-snRNP complex subunit Prp4 family (predicted)	515661-517504 +		SJAG_00531.5	U4/U6 X U5 tri-snRNP complex subunit Prp4 family protein	3170231-3172636 -	0.47
	SPOG_01525.1	iron-sulfur cluster assembly scaffold protein Isu1	461847-463271 +		SOCG_02477.1	iron-sulfur cluster assembly scaffold protein Isu1	3696327-3697779 -		SPAC227.13c	isu1	mitochondrial iron-sulfur cluster assembly scaffold protein Isu1	517416-519017 -		SJAG_00532.5	iron-sulfur cluster assembly scaffold protein Isu1	3169984-3170993 +	0.27
	SPOG_01522.1	nicotinamide riboside kinase	456196-458419 -		SOCG_02478.1	nicotinamide riboside kinase	3698904-3699973 +		SPAC227.14		nicotinamide riboside kinase (predicted)	520174-522766 +		SJAG_00533.5	nicotinamide riboside kinase	3168582-3169718 -	0.6
	SPOG_01521.1	protein phosphatase regulatory subunit Reg1	452104-456150 -		SOCG_02479.1	protein phosphatase regulatory subunit Reg1	3700282-3704793 +		SPAC227.15		protein phosphatase regulatory subunit Reg1 (predicted)	523097-526412 +		SJAG_00534.5	protein phosphatase regulatory subunit Reg1	3165649-3168648 -	0.93
SBP	SPOG_01520.1	GINS complex subunit Psf3	448811-450322 +	Sc8	SOCG_02480.1	GINS complex subunit Psf3	3706848-3708146 -		SPAC227.16c	psf3	GINS complex subunit Psf3	527782-528906 -		SJAG_00536.5	GINS complex subunit Psf3	3163207-3164106 +	0.2
	SPOG_04037.1	hypothetical protein	2443680-2444361 -	Sc1	SOCG_01974.1	hypothetical protein	2568382-2569669 +		SPAC227.17c		conserved protein (fungal and plant)	529167-530275 -		SJAG_02387.5	hypothetical protein	629576-630340 -	0.75
	SPOG_04038.1	saccharopine dehydrogenase Lys3	2444413-2445948 +		SOCG_01973.1	saccharopine dehydrogenase Lys3	2566670-2568351 -		SPAC227.18	lys3	saccharopine dehydrogenase Lys3	530261-531981 +		SJAG_02388.5	saccharopine dehydrogenase Lys3	630382-632114 +	0.09
	SPOG_04039.1	NLI interacting factor family phosphatase	2445732-2447578 -		SOCG_01972.1	NLI interacting factor family phosphatase	2565247-2566901 +		SPAC2F7.02c		NLI interacting factor family phosphatase (predicted)	531794-533731 -		SJAG_02389.5	NLI interacting factor family phosphatase	632198-634350 -	0.39
	SPOG_04040.1	CMGC/DYRK/DYRK2 protein kinase Pom1	2448415-2451642 -		SOCG_01971.1	CMGC/DYRK/DYRK2 protein kinase Pom1	2561049-2565047 +		SPAC2F7.03c	pom1	DYRK family protein kinase Pom1	534120-537869 -		SJAG_02392.5	CMGC/DYRK/DYRK2 protein kinase Pom1	639035-642763 +	0.6
	SPOG_04042.1	mediator complex subunit Pmc2/Med1	2451741-2453778 +		SOCG_01970.1	mediator complex subunit Pmc2/Med1	2558882-2561091 -		SPAC2F7.04	pmc2	mediator complex subunit Pmc2/Med1	537888-540012 +		SJAG_02391.5	mediator complex subunit Pmc2/Med1	636254-638320 -	0.86
	SPOG_04043.1	translation initiation factor eIF5	2453664-2455387 -		SOCG_01969.1	translation initiation factor eIF5	2557602-2559217 +		SPAC2F7.05c		translation initiation factor eIF5	539959-541640 -		SJAG_02390.5	translation initiation factor eIF5	634615-636394 +	0.16
	SPOG_04044.1	DNA polymerase Xfamily	2455316-2457204 -		SOCG_01968.1	DNA polymerase Xfamily	2555753-2557668 +		SPAC2F7.06c	pol4	DNA polymerase Xfamily	541576-543735 -	Sc31	SJAG_16460.5	hypothetical protein	92-562 -	0.81
	SPOG_04045.1	Clr6 histone deacetylase associated PHD protein- 2 Cph2	2457614-2459386 -		SOCG_01967.1	Clr6 histone deacetylase associated PHD protein- 2 Cph2	2553576-2555734 +		SPAC2F7.07c	cph2	Clr6 histone deacetylase associated PHD protein- 2 Cph2	544417-546240 -	Sc31	SJAG_01110.5	hypothetical protein	902-2302 -	0.87
	SPOG_04046.1	SWI/SNF complex subunit Snf5	2459905-2461647 -		SOCG_01966.1	SWI/SNF complex subunit Snf5	2551330-2553075 +		SPAC2F7.08c	snf5	SWI/SNF complex subunit Snf5	546664-548562 -	Sc31	SJAG_01111.5	hypothetical protein	2409-3461 -	0.83
	SPOG_04047.1	GTPase like protein	2461787-2463996 -		SOCG_01965.1	GTPase like protein	2549585-2551069 +		SPAC2F7.09c		mitochondrial GTPase related protein (prediected)	548768-550243 -
	SPOG_04048.1	palmitoyltransferase	2462655-2466728 +		SOCG_01964.1	palmitoyltransferase	2546440-2549887 -		SPAC2F7.10	akr1	palmitoyltransferase (predicted)	550630-553595 +	Sc32	SJAG_01112.5	hypothetical protein	451-2292 -	0.93
	SPOG_04049.1	RNA-binding protein Nrd1	2466780-2470169 +		SOCG_01963.1	RNA-binding protein Nrd1	2543612-2546388 -		SPAC2F7.11	nrd1	RNA-binding protein Nrd1	555277-559051 +		SJAG_03498.5	RNA-binding protein	1218830-1220392 +
	SPOG_04050.1	tryptophan-tRNA ligase Wrs1	2469846-2471492 -		SOCG_01962.1	tryptophan-tRNA ligase Wrs1	2541397-2543105 +		SPAC2F7.13c	wrs1	tryptophan-tRNA ligase Wrs1	558841-560724 -		SJAG_01522.5	tryptophan-tRNA ligase Wrs1	1808172-1809906 +	0.1
	SPOG_04051.1	exosome subunit Rrp4	2471730-2473102 -		SOCG_01961.1	exosome subunit Rrp4	2539890-2541316 +		SPAC2F7.14c		exosome subunit Rrp4	560664-562179 -		SJAG_01521.5	exosome subunit Rrp4	1806321-1807716 +	0.22
	SPOG_04052.1	ribosomal protein subunit S24	2473678-2474708 +		SOCG_01960.1	ribosomal protein subunit S24	2534879-2539497 -		SPAC2F7.15	rsm24	mitochondrial ribosomal protein subunit S24 (predicted)	563698-565073 +		SJAG_01520.5	ribosomal protein subunit S24	1802061-1806262 -
	SPOG_04053.1	phospholipase D	2474685-2479116 -	Sc1	SOCG_01959.1	phospholipase D	2533736-2538155 +		SPAC2F7.16c	pld1	phospholipase D, Pld1 (predicted)	565035-569485 -		SJAG_01519.5	phospholipase D	1801095-1805561 +	0.48
	SPOG_04054.1	peptide chain release factor	2479245-2480895 +		SOCG_01958.1	peptide chain release factor	2531632-2533277 -		SPAC2F7.17		mitochondrial peptide chain release factor (predicted)	569550-571876 +		SJAG_01518.5	peptide chain release factor	1799361-1800978 -	0.56
	SPOG_04055.1	rho-type GTPase activating protein Rga8	2480777-2483556 -		SOCG_01957.1	rho-type GTPase activating protein Rga8	2528986-2531704 +		SPAC13A11.01c	rga8	Rho-type GTPase activating protein Rga8	570753-574417 -		SJAG_03748.5	rho-type GTPase activating protein Rga8	1784454-1787521	0.52
	SPOG_04056.1	sterol 14-demethylase	2483783-2485935 -		SOCG_01956.1	sterol 14-demethylase	2526650-2528843 +		SPAC13A11.02c	erg11	sterol 14-demethylase	574652-577171 -		SJAG_03750.5	sterol 14-demethylase	1788973-1791353 -	0.12
	SPOG_04057.1	meiosis specific coiled-coil protein Mcp7	2486896-2487651 +		SOCG_01955.1	meiosis specific coiled-coil protein Mcp7	2524917-2525672 -		SPAC13A11.03	mcp7	meiosis specific coiled-coil protein Mcp7	578392-579948 +		SJAG_03751.5	meiosis specific coiled-coil protein Mcp7	1792144-1793110 +	0.48
	SPOG_04058.1	SAGA complex ubiquitin carboxy terminal hydrolase Ubp8	2487003-2489959 -		SOCG_01954.1	SAGA complex ubiquitin carboxy terminal hydrolase Ubp8	2522716-2525571 +		SPAC13A11.04c	ubp8	SAGA complex ubiquitin C-terminal hydrolase Ubp8 (predicted)	579353-581553 -		SJAG_03752.5	SAGA complex ubiquitin carboxy terminal hydrolase Ubp8	1793042-1795132 +	0.55
	SPOG_04059.1	peptidase family M17	2490676-2492611 +		SOCG_01953.1	peptidase family M17	2520305-2521867 -		SPAC13A11.05		peptidase family M17	582273-584402 +		SJAG_03744.5	peptidase family M17	1774242-1776649 -	0.24
	SPOG_04060.1	pyruvate decarboxylase	2493337-2495647 +		SOCG_01952.1	pyruvate decarboxylase	2517365-2519074 -		SPAC13A11.06		pyruvate decarboxylase (predicted)	585355-587495 +		SJAG_03743.5	pyruvate decarboxylase	1772328-1774308 -	0.17
	SPOG_04061.1	sec14 cytosolic factor family protein	2496007-2498749 +		SOCG_01951.1	sec14 cytosolic factor family protein	2513704-2516617 -		SPAC3H8.02		sec14 cytosolic factor family	587854-590751 +		SJAG_03741.5	sec14 cytosolic factor family protein	1769490-1771866 -	0.37
	SPOG_04062.1	ribosomal protein subunit Img2	2498718-2499908 +		SOCG_01950.1	ribosomal protein subunit Img2	2512684-2513652 -		SPAC3H8.03	img2	mitochondrial ribosomal protein subunit Img2	590691-592152 +
	SPOG_04063.1	chromosome segregation protein	2500003-2501693 +		SOCG_01949.1	chromosome segregation protein	2510802-2512609 -		SPAC3H8.04		chromosome segregation protein	592226-593906 +
	SPOG_04064.1	E3 ubiquitin ligase complex subunit Mms1	2501688-2505304 -		SOCG_01948.1	E3 ubiquitin ligase complex subunit Mms1	2507195-2510883 +		SPAC3H8.05c	mms1	E3 ubiquitin ligase complex subunit Mms1 (predicted)	593901-597586 -		SJAG_03728.5	E3 ubiquitin ligase complex subunit Mms1	1737884-1741336 +	0.89
	SPOG_04065.1	inositol phosphorylceramide synthase Aur1	2505746-2508086 +		SOCG_01947.1	inositol phosphorylceramide synthase Aur1	2504359-2506656 -		SPAC3H8.06	aur1	inositol phosphorylceramide synthase Aur1 (predicted)	598455-600805 +		SJAG_00506.5	inositol phosphorylceramide synthase Aur1	3215708-3218309 +	0.33
	SPOG_04066.1	prefoldin subunit 3	2508093-2508904 -		SOCG_01946.1	prefoldin subunit 3	2503655-2504526 +		SPAC3H8.07c	pac10	prefoldin subunit 3 (predicted)	600822-601749 -		SJAG_00505.5	prefoldin subunit 3	3217494-3218778 -	0.24
					SOCG_01945.1	transcription factor	2501647-2503335 +		SPAC3H8.08c		transcription factor (predicted)	601833-603993 -		SJAG_02138.5	hypothetical protein	80264-82409 +
	SPOG_04068.1	poly(A) binding protein Nab3	2511200-2513948 -		SOCG_01944.1	poly(A) binding protein Nab3	2498544-2501409 +		SPAC3H8.09c	nab3	poly(A) binding protein Nab3 (predicted)	604312-607742 -		SJAG_03747.5	poly(A) binding protein Nab3	1781407-1785599 +	0.96
	SPOG_04069.1	sec14 cytosolic factor family Sec14	2514674-2515759 +		SOCG_01943.1	sec14 cytosolic factor family Sec14	2496352-2497854 -		SPAC3H8.10	spo20	sec14 cytosolic factor family Sec14	608893-610712 +		SJAG_03746.5	sec14 cytosolic factor family Sec14	1779729-1781461 -	0.16
	SPOG_04070.1	exosome subunit Rrp6	2516400-2519044 +	Sc1	SOCG_01942.1	exosome subunit Rrp6	2493450-2496154 -		SPAC1F3.01	rrp6	exosome subunit Rrp6 (predicted)	610842-613338 +		SJAG_03745.5	exosome subunit Rrp6	1776750-1779498 -	0.58
	SPOG_04071.1	STE/STE11 protein kinase Mkh1	2518923-2522794 -		SOCG_01941.1	STE/STE11 protein kinase Mkh1	2489649-2493524 +		SPAC1F3.02c	mkh1	MEK kinase (MEKK) Mkh1	613369-617324 -		SJAG_03753.5	STE/STE11 protein kinase Mkh1	1794169-1799411 -	0.79
	SPOG_04072.1	lgl family protein	2522938-2527239 +		SOCG_01940.1	lgl family protein	2486261-2489495 -		SPAC1F3.03		Lgl family protein	617816-622703 +		SJAG_03754.5	lgl family protein	1799406-1802902 +	0.78
	SPOG_04073.1	ribosome biogenesis protein	2525367-2527413 -		SOCG_01939.1	ribosome biogenesis protein	2484535-2486189 +		SPAC1F3.04c	tsr3	ribosome biogenesis protein (predicted)	621054-622267 -		SJAG_03755.5	ribosome biogenesis protein	1801105-1803938 -	0.41
	SPOG_04074.1	localized Arf binding gamma-adaptin	2528046-2530293 +		SOCG_01938.1	arf binding gamma-adaptin	2482335-2484438 -		SPAC1F3.05		Golgi localized Arf binding gamma-adaptin ortholog (predicted)	623091-625407 +		SJAG_03756.5	hypothetical protein	1804026-1806113 +	0.57
	SPOG_04075.1	sporulation protein Spo15	2529494-2536046 -		SOCG_01937.1	sporulation protein Spo15	2475930-2482347 +		SPAC1F3.06c	spo15	sporulation protein Spo15	625173-631401 -		SJAG_05309.5	sporulation protein Spo15	1806131-1812001 -	1
	SPOG_04076.1	RSC complex subunit Rsc58	2536321-2538191 -		SOCG_01936.1	RSC complex subunit Rsc58	2474126-2475405 +		SPAC1F3.07c	rsc58	RSC complex subunit Rsc58	631511-633102 -		SJAG_03758.5	RSC complex subunit Rsc58	1813271-1815150 -	0.91
									SPAC1F3.08c		dubious	633148-633474 -
	SPOG_04078.1	intermediate peptidase Oct1	2539848-2544183 -		SOCG_01934.1	intermediate peptidase Oct1	2466253-2469624 +		SPAC1F3.10c	oct1	mitochondrial intermediate peptidase Oct1 (predicted)	634898-639430 -		SJAG_01004.5	intermediate peptidase Oct1	2190681-2193321 -	0.64
	SPOG_04077.1	CwfJ family protein	2539647-2541514 +		SOCG_01935.1	CwfJ family protein	2469579-2471558 -		SPAC1F3.09	mug161	CwfJ family protein	634937-636959 +		SJAG_05212.5	CwfJ family protein	2188796-2190718 +	0.64
	SPOG_04079.1	hypothetical protein	2543978-2546289 +		SOCG_01933.1	hypothetical protein	2464983-2467133 -		SPAC1D4.01		sequence orphan	639405-641280 +		SJAG_05211.5	hypothetical protein	2190786-2195193 +	0.93
	SPOG_04080.1	GRASP protein	2544800-2546135 -		SOCG_01932.1	GRASP protein	2465032-2466318 +		SPAC1D4.02c		human GRASP protein homolog (predicted)	639545-641680 -		SJAG_01003.5	GRASP protein	2193424-2195236 -	0.48
	SPOG_04081.1	autophagy associated protein Aut12	2546243-2548319 -		SOCG_01931.1	autophagy associated protein Aut12	2462721-2464769 +		SPAC1D4.03c	aut12	autophagy associated protein Aut12 (predicted)	641845-643775 -		SJAG_05210.5	autophagy associated protein Aut12	2195357-2196915 -	0.86
	SPOG_04083.1	Erd1	2550564-2552152 -		SOCG_01929.1	Erd1	2459027-2460587 +		SPAC1D4.05c		Erd1 homolog	644623-648097 -		SJAG_01001.5	Erd1	2199392-2200587 -	0.72
	SPOG_04082.1	chaperonin-containing T-complex beta subunit Cct2	2548726-2550604 +		SOCG_01930.1	chaperonin-containing T-complex beta subunit Cct2	2460477-2462474 -		SPAC1D4.04	cct2	chaperonin-containing T-complex beta subunit Cct2	644667-646547 +		SJAG_01002.5	chaperonin-containing T-complex beta subunit Cct2	2197263-2199204 +	0.05
	SPOG_04084.1	CMGC/CDK protein kinase Csk1	2552078-2553640 -		SOCG_01928.1	CMGC/CDK protein kinase Csk1	2457574-2459091 +		SPAC1D4.06c	csk1	cyclin-dependent kinase activating kinase Csk1	648301-649393 -		SJAG_01000.5	CMGC/CDK protein kinase Csk1	2200912-2202214 -	0.52
									SPAC1D4.07c		dubious	649449-649889 -
	SPOG_04085.1	CDP-diacylglycerol-inositol 3- phosphatidyltransferase Pis1	2553800-2555500 +		SOCG_01927.1	CDP-diacylglycerol-inositol 3- phosphatidyltransferase Pis1	2455896-2456510 -		SPAC1D4.08	pis1	CDP-diacylglycerol--inositol 3- phosphatidyltransferase Pis1 (predicted)	650814-651848 +		SJAG_00999.5	CDP-diacylglycerol-inositol 3- phosphatidyltransferase Pis1	2202460-2203208 +	0.16
	SPOG_04086.1	replication termination factor Rtf2	2555585-2556628 -		SOCG_01926.1	replication termination factor Rtf2	2454593-2455462 +		SPAC1D4.09c	rtf2	replication termination factor Rtf2	652218-653321 -		SJAG_00998.5	replication termination factor Rtf2	2203310-2204512 -	0.62
	SPOG_04087.1	3'-tRNA processing endonuclease Trz2	2557290-2560169 +		SOCG_01925.1	3'-tRNA processing endonuclease Trz2	2451249-2454083 -		SPAC1D4.10	trz1	3'-tRNA processing endonuclease Trz2 (predicted)	653449-656657 +		SJAG_00997.5	3'-tRNA processing endonuclease Trz2	2204737-2207004 +	0.63
	SPOG_04088.1	CMGC/CLK protein kinase Lkh1	2560339-2562498 -		SOCG_06169.1	CMGC/CLK protein kinase Lkh1	2448825-2450939 +		SPAC1D4.11c	lkh1	dual specificity protein kinase Lkh1	656076-660381 -		SJAG_00996.5	CMGC/CLK protein kinase Lkh1	2206990-2210104 -	0.44
	SPOG_04089.1	transcription factor TFIIH complex subunit Rad15	2566325-2568895 +	Sc1	SOCG_03648.1	transcription factor TFIIH complex subunit Rad15	2441989-2445476 -		SPAC1D4.12	rad15	transcription factor TFIIH complex subunit Rad15	664310-667647 +		SJAG_00995.5	transcription factor TFIIH complex subunit Rad15	2210614-2212935 +	0.06
	SPOG_04104.1	STE/STE7/MEK1 protein kinase Byr1	2604447-2606019 -	Sc1	SOCG_03633.1	STE/STE7/MEK1 protein kinase Byr1	2404653-2406152 +		SPAC1D4.13	byr1	MAP kinase kinase Byr1	667815-669742 +		SJAG_00993.5	STE/STE7/MEK1 protein kinase Byr1	2214896-2215900 +	0.23
	SPOG_04103.1	THO complex subunit Tho2	2599277-2604384 -		SOCG_03634.1	THO complex subunit Tho2	2406120-2411314 +		SPAC1D4.14	tho2	THO complex subunit Tho2 (predicted)	670203-675444 +		SJAG_00992.5	THO complex subunit Tho2	2217119-2222217 +	0.74
	SPOG_04102.1	hamartin	2595492-2600854 +		SOCG_03635.1	hamartin	2409163-2415450 -		SPAC22F3.13	tsc1	hamartin	673984-678307 -		SJAG_00991.5	hamartin	2222198-2228897 -	0.74
	SPOG_04101.1	regulator-G-protein signaling Rgs1	2592831-2596158 -		SOCG_03636.1	regulator-G-protein signaling Rgs1	2415541-2417804 +		SPAC22F3.12c	rgs1	regulator of G-protein signaling Rgs1	679062-682174 +		SJAG_00990.5	regulator-G-protein signaling Rgs1	2225428-2227964 +	0.66
	SPOG_04100.1	U4/U6 X U5 tri-snRNP complex subunit Snu23	2591731-2592554 -		SOCG_03637.1	U4/U6 X U5 tri-snRNP complex subunit Snu23	2418380-2419469 +		SPAC22F3.11c	snu23	U4/U6 x U5 tri-snRNP complex subunit Snu23 (predicted)	682874-683446 +		SJAG_00989.5	U4/U6 X U5 tri-snRNP complex subunit Snu23	2228136-2228684 +	0.6
	SPOG_04099.1	glutamate-cysteine ligase Gcs1	2589189-2591611 -		SOCG_03638.1	glutamate-cysteine ligase Gcs1	2419403-2421940 +		SPAC22F3.10c	gcs1	glutamate-cysteine ligase Gcs1	683838-686347 +		SJAG_00988.5	glutamate-cysteine ligase Gcs1	2229724-2231706 +	0.26
	SPOG_04098.1	MBF transcription factor complex subunit Res2	2586611-2589043 -		SOCG_03639.1	MBF transcription factor complex subunit Res2	2421887-2424380 +		SPAC22F3.09c	res2	MBF transcription factor complex subunit Res2	686543-689179 +		SJAG_00987.5	MBF transcription factor complex subunit Res2	2232199-2234351 +	0.4
	SPOG_04097.1	ATP-dependent RNA helicase Rok1	2584758-2586283 -		SOCG_03640.1	ATP-dependent RNA helicase Rok1	2424641-2426077 +		SPAC22F3.08c	rok1	ATP-dependent RNA helicase Rok1 (predicted)	689345-691122 +		SJAG_00986.5	ATP-dependent RNA helicase Rok1	2234742-2236512 +	0.28
	SPOG_04096.1	F0-ATPase subunit G	2582886-2584354 -		SOCG_03641.1	F0-ATPase subunit G	2426628-2427319 +		SPAC22F3.07c	atp20	F0-ATPase subunit G (predicted)	691530-691984 +		SJAG_00985.5	F0-ATPase subunit G	2236744-2237721 +	0.74
	SPOG_04095.1	GatB/YqeY domain-containing protein	2581857-2582943 -		SOCG_03642.1	GatB/YqeY domain-containing protein	2428014-2429163 +		SPAC22F3.15		GatB/YqeY domain protein	692567-693061 +
	SPOG_04094.1	lon protease Lon1	2578077-2581588 -		SOCG_03643.1	lon protease Lon1	2429191-2432733 +		SPAC22F3.06c	lon1	Lon protease homolog Lon1	693514-697130 +		SJAG_00984.5	lon protease Lon1	2237809-2241528 +	0.34
	SPOG_04093.1	ADP-ribosylation factor Alp41	2577017-2577802 -		SOCG_03644.1	ADP-ribosylation factor Alp41	2433029-2433925 +		SPAC22F3.05c	alp41	ADP-ribosylation factor Alp41	697191-703040 +		SJAG_00983.5	ADP-ribosylation factor Alp41	2241463-2242551 +	0.69
	SPOG_04092.1	AMP binding enzyme	2571846-2577200 +	Sc1	SOCG_03645.1	AMP binding enzyme	2433856-2438586 -		SPAC22F3.04	mug62	AMP binding enzyme (predicted)	697960-702533 -		SJAG_00982.5	AMP binding enzyme	2238188-2247426 -	0.9
	SPOG_03991.1	ATP-dependent DNA helicase Rdh54	2343129-2347351 +	Sc1	SOCG_02020.1	ATP-dependent DNA helicase Rdh54	2668902-2672185 -		SPAC22F3.03c	rdh54	ATP-dependent DNA helicase Rdh54	703669-707990 +		SJAG_00980.5	ATP-dependent DNA helicase Rdh54	2249976-2253197 +	0.71
	SPOG_03992.1	transcription factor Atf31	2345934-2347071 -		SOCG_02019.1	transcription factor Atf31	2668237-2668911 +		SPAC22F3.02	atf31	transcription factor Atf31	705042-708014 -		SJAG_00979.5	transcription factor atf31	2252637-2254038 -	0.94
	SPOG_03993.1	phosphoacetylglucosamine mutase	2347263-2349603 -		SOCG_02018.1	phosphoacetylglucosamine mutase	2665558-2667975 +		SPAC1296.01c		phosphoacetylglucosamine mutase	707948-710479 -		SJAG_00978.5	phosphoacetylglucosamine mutase	2254252-2256553 -	0.43
	SPOG_03994.1	cytochrome c oxidase subunit IV	2349830-2351769 +		SOCG_02017.1	cytochrome c oxidase subunit IV	2663603-2664525 -		SPAC1296.02	cox4	cytochrome c oxidase subunit IV (predicted)	711238-712354 +		SJAG_00976.5	cytochrome c oxidase subunit IV	2257835-2258656 +	0.53
	SPOG_03995.1	serine carboxypeptidase Sxa2	2351696-2354761 -		SOCG_02016.1	serine carboxypeptidase Sxa2	2661511-2663227 +		SPAC1296.03c	sxa2	serine carboxypeptidase Sxa2	712217-714070 -		SJAG_00975.5	serine carboxypeptidase Sxa2	2258644-2260796 -	0.77
	SPOG_03996.1	spore wall assembly protein	2353792-2356771 +		SOCG_02015.1	spore wall assembly protein	2658984-2660598 -		SPAC1296.04	mug65	spore wall assembly protein (predicted)	715323-716978 +		SJAG_00974.5	spore wall assembly protein	2261083-2263408 +	0.77
	SPOG_03997.1	cyclin L family cyclin	2356170-2357096 -		SOCG_02014.1	cyclin L family cyclin	2658055-2658953 +		SPAC1296.05c		cyclin L family cyclin	716874-718168 -		SJAG_00973.5	cyclin L family cyclin	2262289-2263308 -	0.73
	SPOG_03989.1	retromer complex subunit Vps17	2337428-2340867 +		SOCG_02022.1	retromer complex subunit Vps17	2672902-2677130 -		SPAPJ696.01c	vps17	retromer complex subunit Vps17	719090-723684 -		SJAG_00971.5	retromer complex subunit Vps17	2265709-2270365 -	0.57
	SPOG_03990.1	NADPH-dependent diflavin oxidoreductase	2340096-2342221 -		SOCG_02021.1	NADPH-dependent diflavin oxidoreductase	2672942-2675106 +		SPAC1296.06	tah18	NADPH-dependent diflavin oxidoreductase (predicted)	719380-721549 +		SJAG_00972.5	NADPH-dependent diflavin oxidoreductase	2263509-2265751 +	0.55
	SPOG_03988.1	actin cortical patch component Lsb4	2332725-2337241 -		SOCG_02023.1	actin cortical patch component Lsb4	2678346-2681182 +		SPAPJ696.02		actin cortical patch component Lsb4 (predicted)	724145-725946 +		SJAG_00970.5	actin cortical patch component Lsb4	2268485-2270229 +	0.24
	SPOG_03987.1	aminopeptidase	2332717-2334974 +		SOCG_02024.1	aminopeptidase	2679965-2682352 -		SPAC22G7.01c		aminopeptidase (predicted)	725865-728357 -		SJAG_00969.5	aminopeptidase	2270299-2272507 -	0.28
	SPOG_03986.1	karyopherin Kap111	2329006-2332553 -		SOCG_02025.1	karyopherin Kap111	2682575-2685873 +		SPAC22G7.02	kap111	karyopherin Kap111	728335-731867 +		SJAG_00968.5	karyopherin Kap111	2272635-2276173 +	0.71
	SPOG_03985.1	hypothetical protein	2328157-2328948 -		SOCG_02026.1	hypothetical protein	2686097-2686859 +		SPAC22G7.03		sequence orphan	731933-732759 +		SJAG_00967.5	hypothetical protein	2276136-2276951 +	0.99
	SPOG_03984.1	ubiquitin carboxy terminal hydrolase	2324299-2328070 -		SOCG_02027.1	ubiquitin carboxy terminal hydrolase	2687026-2690587 +		SPAC22G7.04	ubp13	ubiquitin C-terminal hydrolase, poly(A)-specific ribonuclease complex subunit Pan2 (predicted)	732826-736603 +		SJAG_00966.5	ubiquitin carboxy terminal hydrolase	2276955-2280762 +	0.33
	SPOG_03983.1	krr family protein	2322047-2324101 -		SOCG_02028.1	krr family protein	2691018-2693004 +		SPAC22G7.05		krr family protein	736722-738781 +		SJAG_00965.5	krr family protein	2281017-2283092 +	0.5
	SPOG_03982.1	carbamoyl-phosphate synthase	2314857-2321940 +		SOCG_02029.1	carbamoyl-phosphate synthase	2693080-2700204 -		SPAC22G7.06c		carbamoyl-phosphate synthase (glutamine hydrolyzing), aspartate carbamoyltransferase Ura1	738948-746117 -		SJAG_00964.5	carbamoyl-phosphate synthase	2283211-2290580 -	0.12
	SPOG_03981.1	mRNA (N6-adenosine)-methyltransferase	2312417-2314128 +		SOCG_02030.1	mRNA (N6-adenosine)-methyltransferase	2701004-2702583 -		SPAC22G7.07c		mRNA (N6-adenosine)-methyltransferase (predicted)	746537-748971 -
	SPOG_03980.1	HAL protein kinase Ppk8	2309957-2312343 -		SOCG_02031.1	HAL protein kinase Ppk8	2702740-2705716 +		SPAC22G7.08	ppk8	serine/threonine protein kinase Ppk8 (predicted)	749523-751846 +		SJAG_00963.5	HAL protein kinase Ppk8	2291419-2295179 +	0.88
	SPOG_03979.1	nucleoporin Nup45	2308131-2310115 +		SOCG_02032.1	nucleoporin Nup45	2703225-2706758 -		SPAC22G7.09c	nup45	nucleoporin Nup45	751557-753492 -		SJAG_00962.5	nucleoporin Nup45	2291982-2295331 -	0.5
	SPOG_03978.1	mRNA cleavage and polyadenylation specificity factor complex subunit	2304333-2307154 -		SOCG_02033.1	mRNA cleavage and polyadenylation specificity factor complex subunit	2707728-2710444 +		SPAC22G7.10		mRNA cleavage and polyadenylation specificity factor complex subunit, Fip1 homolog (predicted)	753624-755676 +		SJAG_00961.5	mRNA cleavage and polyadenylation specificity factor complex subunit	2295530-2297754 +	0.6
	SPOG_03977.1	fungal protein	2304376-2305696 +		SOCG_02034.1	fungal protein	2709331-2709744 -		SPAC22G7.11c		conserved fungal protein	754932-755637 -		SJAG_00960.5	fungal protein	2296861-2297471 -	0.84
	SPOG_03976.1	translocon gamma subunit Sss1	2303635-2304444 +		SOCG_02035.1	translocon gamma subunit Sss1	2710517-2711265 -		SPAC4G8.02c	sss1	translocon gamma subunit Sss1 (predicted)	756398-757153 -		SJAG_00959.5	translocon gamma subunit Sss1	2298074-2298790 -	0.15
	SPOG_03975.1	RNA-binding protein	2299503-2303348 +	Sc1	SOCG_02036.1	RNA-binding protein	2711515-2714547 -		SPAC4G8.03c		RNA-binding protein	757915-762714 -		SJAG_05322.5	RNA-binding protein	3085758-3088424 +	0.93
	SPOG_03974.1	GTPase activating protein	2295453-2299421 -		SOCG_02037.1	GTPase activating protein	2716452-2720535 +		SPAC4G8.04		GTPase activating protein (predicted)	767446-770246 +		SJAG_04733.5	GTPase activating protein	241627-244762 -	0.87
	SPOG_03973.1	AGC/RSK protein kinase Ppk14	2293271-2295166 -		SOCG_02038.1	AGC/RSK protein kinase Ppk14	2720568-2722463 +		SPAC4G8.05	ppk14	serine/threonine protein kinase Ppk14 (predicted)	770502-772666 +		SJAG_04734.5	AGC/RSK protein kinase Ppk14	238921-241693 -	0.36
					SOCG_02039.1	tRNA methyltransferase Trm12	2722786-2724048 -		SPAC4G8.06c	trm12	tRNA methyltransferase Trm12 (predicted)	772673-773929 -		SJAG_04735.5	tRNA methyltransferase Trm12	237548-239033 +	0.69
					SOCG_02040.1	tRNA methyltransferase Trm2	2724124-2725922 -		SPAC4G8.07c		tRNA (m5U54) methyltransferase Trm2 (predicted)	774000-776013 -		SJAG_04736.5	tRNA methyltransferase Trm2	235604-237516 +	0.29
	SPOG_03970.1	iron ion transporter	2285518-2286832 -		SOCG_02042.1	iron ion transporter	2728762-2730148 +		SPAC4G8.08		mitochondrial iron ion transporter	777177-778498 +		SJAG_04737.5	iron ion transporter	234139-235081 -	0.3
	SPOG_03969.1	leucine-tRNA ligase	2282604-2285592 -		SOCG_02043.1	leucine-tRNA ligase	2730081-2733008 +		SPAC4G8.09		mitochondrial leucine-tRNA ligase	778431-781324 +		SJAG_04738.5	leucine-tRNA ligase	231261-233882 -	0.69
	SPOG_03967.1	F1-F0 ATPase assembly protein	2280758-2281919 +						SPAC4G8.11c	atp10	F1-F0 ATPase assembly protein (predicted)	781347-783362 -
	SPOG_03968.1	SNARE Gos1	2280234-2282633 -		SOCG_02044.1	SNARE Gos1	2732992-2736114 +		SPAC4G8.10	gos1	SNARE Gos1 (predicted)	781348-783419 +		SJAG_04739.5	SNARE Gos1	230186-230968 -	0.43
	SPOG_03966.1	alpha-1,2-mannosyltransferase	2278507-2280863 +		SOCG_02046.1	alpha-1,2-mannosyltransferase	2734767-2737063 -		SPAC4G8.12c		alpha-1,2-mannosyltransferase (predicted)	783822-786724 -		SJAG_03878.5	alpha-1,2-mannosyltransferase	3574075-3577737 +	0.84
	SPOG_03965.1	calcineurin responsive transcription factor Prz1	2275368-2278352 +		SOCG_02047.1	calcineurin responsive transcription factor Prz1	2737114-2740584 -		SPAC4G8.13c	prz1	calcineurin responsive transcription factor Prz1	786778-790219 -		SJAG_03879.5	calcineurin responsive transcription factor Prz1	3570445-3574141 +	0.95
	SPOG_03964.1	carbohydrate kinase	2273431-2275068 +		SOCG_02048.1	carbohydrate kinase	2740508-2742128 -		SPAC16C9.01c		carbohydrate kinase (predicted)	790245-792274 -		SJAG_03880.5	carbohydrate kinase	3568737-3569989 +	0.53
	SPOG_03963.1	S-methyl-5-thioadenosine phosphorylase	2271934-2273296 +		SOCG_02049.1	S-methyl-5-thioadenosine phosphorylase	2742255-2743504 -		SPAC16C9.02c		S-methyl-5-thioadenosine phosphorylase (predicted)	792521-793937 -		SJAG_03881.5	S-methyl-5-thioadenosine phosphorylase	3567080-3568469 +	0.19
	SPOG_03962.1	export adaptor Nmd3	2269927-2271481 -		SOCG_02050.1	export adaptor Nmd3	2743814-2745547 +		SPAC16C9.03	nmd3	export adaptor Nmd3 (predicted)	794866-796821 +		SJAG_03882.5	export adaptor Nmd3	3564818-3566334 -	0.15
	SPOG_03961.1	CCR4-Not complex subunit Mot2	2267987-2269964 +		SOCG_02051.1	CCR4-Not complex subunit Mot2	2745552-2747484 -		SPAC16C9.04c	mot2	CCR4-Not complex subunit Mot2 (predicted)	796876-798833 -		SJAG_03883.5	CCR4-Not complex subunit Mot2	3562733-3564362 +	0.23
	SPOG_03960.1	Clr6 histone deacetylase associated PHD protein- 1 Cph1	2265232-2266786 -		SOCG_02052.1	Clr6 histone deacetylase associated PHD protein- 1 Cph1	2748506-2750060 +		SPAC16C9.05	cph1	Clr6 histone deacetylase associated PHD protein- 1 Cph1	799341-801064 +		SJAG_03884.5	Clr6 histone deacetylase associated PHD protein- 1 Cph1	3559596-3561965 -	0.83
	SPOG_03959.1	hypothetical protein	2262191-2265030 +		SOCG_02053.1	hypothetical protein	2749956-2753089 -		SPAC16C9.06c	upf1	ATP-dependent RNA helicase Upf1	801107-804123 -		SJAG_03886.5	hypothetical protein	3556371-3559151 +	0.14
	SPOG_03958.1	CMGC/DYRK/DYRK2 protein kinase Ppk5	2258333-2261584 -		SOCG_02054.1	CMGC/DYRK/DYRK2 protein kinase Ppk5	2753735-2756898 +		SPAC16C9.07	ppk5	serine/threonine protein kinase Ppk5 (predicted)	804574-807722 +		SJAG_03887.5	CMGC/DYRK/DYRK2 protein kinase Ppk5	3551872-3556183 -	0.87
	SPOG_03957.1	ribosome biogenesis protein Urb2	2254047-2258350 -		SOCG_02055.1	ribosome biogenesis protein Urb2	2756993-2763296 +		SPAC2G11.02	urb2	ribosome biogenesis protein Urb2 (predicted)	807894-812194 +		SJAG_03888.5	ribosome biogenesis protein Urb2	3545624-3551910 -	0.97
	SPOG_03956.1	vacuolar sorting protein Vps45	2252082-2255469 +		SOCG_02056.1	vacuolar sorting protein Vps45	2761104-2762920 -		SPAC2G11.03c	vps45	vacuolar sorting protein Vps45 (predicted)	811443-814228 -		SJAG_03889.5	vacuolar sorting protein Vps45	3545693-3549906 +	0.3
	SPOG_03955.1	RNA-binding protein	2249925-2252077 -		SOCG_02057.1	RNA-binding protein	2763233-2764524 +		SPAC2G11.04		RNA-binding protein, G-patch type (predicted)	814218-815490 +		SJAG_03890.5	RNA-binding protein	3544538-3545690 -	0.98
	SPOG_03954.1	BRO1 domain-containing protein	2248306-2251800 +		SOCG_02058.1	BRO1 domain-containing protein	2764499-2766634 -		SPAC2G11.05c		BRO1 domain protein	815388-817984 -		SJAG_03891.5	BRO1 domain-containing protein	3542165-3544675 +	1
	SPOG_03953.1	AAA family ATPase Vps4	2246450-2248292 -		SOCG_02059.1	AAA family ATPase Vps4	2766920-2768728 +		SPAC2G11.06	vps4	AAA family ATPase Vps4 (predicted)	817996-819739 +		SJAG_03892.5	AAA family ATPase Vps4	3539860-3542192 -	0.1
	SPOG_03952.1	protein phosphatase 2C Ptc3	2244455-2246635 +		SOCG_02060.1	protein phosphatase 2C Ptc3	2768637-2770745 -		SPAC2G11.07c	ptc3	protein phosphatase 2C Ptc3	819768-821920 -		SJAG_03893.5	protein phosphatase 2C Ptc3	3537760-3540383 +	0.28
	SPOG_03951.1	SMN family protein Smn1	2242924-2244196 +		SOCG_02061.1	SMN family protein Smn1	2770799-2772568 -		SPAC2G11.08c	smn1	SMN family protein Smn1	822092-823278 -		SJAG_03894.5	SMN family protein Smn1	3536314-3537577 +	0.89
	SPOG_03950.1	DUF221 family protein	2238622-2241662 -		SOCG_02062.1	DUF221 family protein	2773060-2776112 +		SPAC2G11.09		DUF221 family protein	823493-826399 +		SJAG_03895.5	DUF221 family protein	3533440-3536687 -	0.41
	SPOG_03949.1	URM1 activating enzyme	2237159-2238759 +		SOCG_02063.1	URM1 activating enzyme	2775685-2777531 -		SPAC2G11.10c		URM1 activating enzyme (predicted)	826313-828123 -		SJAG_03896.5	URM1 activating enzyme	3531969-3533576 +	0.4
	SPOG_03948.1	ATP-dependent RNA helicase Prh1	2234594-2237156 +		SOCG_02064.1	ATP-dependent RNA helicase Prh1	2777485-2780071 -		SPAC2G11.11c	prh1	ATP-dependent RNA helicase Prh1	828321-831629 -		SJAG_03897.5	ATP-dependent RNA helicase Prh1	3529417-3531870 +	0.2
	SPOG_03947.1	RecQ type DNA helicase Rqh1	2230227-2234448 -		SOCG_02065.1	RecQ type DNA helicase Rqh1	2780222-2784403 +		SPAC2G11.12	rqh1	RecQ type DNA helicase Rqh1	831918-836094 +		SJAG_03898.5	RecQ type DNA helicase Rqh1	3524944-3529071 -	0.49
	SPOG_03946.1	vacuolar amino acid efflux transporter Atg22	2228242-2230099 -		SOCG_02066.1	vacuolar amino acid efflux transporter Atg22	2784525-2786438 +		SPAC2G11.13	atg22	vacuolar amino acid efflux transporter Atg22	836206-838256 +		SJAG_03899.5	vacuolar amino acid efflux transporter Atg22	3521866-3524350 -	0.74
	SPOG_03945.1	transcription factor TFIID complex subunit Taf111	2224839-2228085 -		SOCG_02067.1	transcription factor TFIID complex subunit Taf111	2786390-2789836 +		SPAC2G11.14	taf111	transcription factor TFIID complex subunit Taf111	838228-841562 +		SJAG_03900.5	transcription factor TFIID complex subunit Taf111	3517839-3521776 -	0.17
	SPOG_03944.1	RNA methyltransferase Tgs1	2223463-2225005 +		SOCG_02068.1	RNA methyltransferase Tgs1	2786552-2790824 -		SPAC2G11.15c	tgs1	RNA methyltransferase Tgs1 (predicted)	839275-842690 -		SJAG_03901.5	RNA methyltransferase Tgs1	3517278-3518431 +	0.46
	SPOG_03943.1	WLM domain-containing protein	2222130-2223484 +		SOCG_02069.1	WLM domain-containing protein	2790953-2792440 -		SPAC521.02		WLM domain protein	843197-844165 +		SJAG_00406.5	WLM domain-containing protein	3407460-3409216 -	0.48
	SPOG_03942.1	short chain dehydrogenase	2220359-2221388 -		SOCG_02070.1	short chain dehydrogenase	2793097-2794121 +		SPAC521.03		short chain dehydrogenase (predicted)	844886-846169 +		SJAG_04027.5	short chain dehydrogenase	3266316-3267473 -	0.2
	SPOG_03941.1	calcium permease	2217456-2221442 +		SOCG_02071.1	calcium permease	2793147-2797026 -		SPAC521.04c		calcium permease (predicted)	846022-849480 -		SJAG_04028.5	calcium permease	3263322-3266464 +	0.55
	SPOG_03940.1	40S ribosomal protein S8	2215981-2216882 -		SOCG_02072.1	40S ribosomal protein S8	2796671-2798675 +		SPAC521.05	rps802	40S ribosomal protein S8 (predicted)	849421-850259 +		SJAG_04029.5	40S ribosomal protein S8	3262266-3263157 -	0.05
	SPOG_03939.1	RNA polymerase II complex subunit Rpb2	2211625-2215759 -		SOCG_02073.1	RNA polymerase II complex subunit Rpb2	2799075-2803032 +		SPAC23G3.01	rpb2	RNA polymerase II complex subunit Rpb2	850591-854539 +		SJAG_04030.5	RNA polymerase II complex subunit Rpb2	3258229-3262198 -	0.01
	SPOG_03938.1	ferrichrome synthetase Sib1	2196524-2211669 +		SOCG_02074.1	ferrichrome synthetase Sib1	2803022-2817943 -		SPAC23G3.02c	sib1	ferrichrome synthetase Sib1	854523-869704 -		SJAG_04031.5	ferrichrome synthetase Sib1	3243063-3259580 +	0.92
	SPOG_03937.1	ornithine N5 monooxygenase	2193849-2195680 -		SOCG_02075.1	ornithine N5 monooxygenase	2818896-2820868 +		SPAC23G3.03	sib2	ornithine N5 monooxygenase (predicted)	870740-872773 +		SJAG_04032.5	ornithine N5 monooxygenase	3240762-3242588 -	0.54
	SPOG_03936.1	Ino80 complex subunit Ies4	2192536-2193640 -		SOCG_02076.1	Ino80 complex subunit Ies4	2820812-2824228 +		SPAC23G3.04	ies4	Ino80 complex subunit Ies4	872883-874248 +		SJAG_00746.5	Ino80 complex subunit Ies4	2745660-2746880 +	0.65
	SPOG_03935.1	regulator-G-protein signaling domain-containing protein	2190670-2192197 +		SOCG_02077.1	regulator-G-protein signaling domain-containing protein	2822711-2824078 -		SPAC23G3.05c		regulator of G-protein signaling (RGS) domain (inferred from context)	874160-875763 -		SJAG_00745.5	regulator-G-protein signaling domain-containing protein	2746814-2748392 -	0.9
	SPOG_03934.1	U3 snoRNP protein Nop58	2187621-2189722 -		SOCG_02078.1	U3 snoRNP protein Nop58	2824572-2826715 +		SPAC23G3.06		U3 snoRNP protein Nop58 (predicted)	876862-878930 +		SJAG_00744.5	U3 snoRNP protein Nop58	2749103-2751154 +	0.11
	SPOG_00741.1	SWI/SNF complex subunit Snf30	345422-346842 -		SOCG_02082.1	SWI/SNF complex subunit Snf30	2834577-2838169 -		SPAC23G3.07c	snf30	SWI/SNF complex subunit Snf30	879139-880546 -		SJAG_00743.5	SWI/SNF complex subunit Snf30	2751316-2752230 -	0.95
	SPOG_00740.1	ubiquitin carboxy terminal hydrolase Ubp7	347159-349663 -		SOCG_02083.1	ubiquitin carboxy terminal hydrolase Ubp7	2838255-2841837 -		SPAC23G3.08c	ubp7	ubiquitin C-terminal hydrolase Ubp7 (predicted)	880660-884231 -		SJAG_00742.5	ubiquitin carboxy terminal hydrolase Ubp7	2752601-2754907 -	0.84
	SPOG_00739.1	transcription factor TFIID complex subunit Taf4	350531-351899 +		SOCG_02084.1	transcription factor TFIID complex subunit Taf4	2841967-2843417 +		SPAC23G3.09	taf4	transcription factor TFIID complex subunit Taf4	884365-885989 +		SJAG_00741.5	transcription factor TFIID complex subunit Taf4	2755236-2757088 +	0.18
	SPOG_00738.1	SWI/SNF and RSC complex subunit Ssr3	351940-353787 -		SOCG_02085.1	SWI/SNF and RSC complex subunit Ssr3	2843346-2845114 -		SPAC23G3.10c	ssr3	SWI/SNF and RSC complex subunit Ssr3	884513-887531 -		SJAG_00739.5	SWI/SNF and RSC complex subunit Ssr3	2756927-2759811 -	0.51
	SPOG_00737.1	19S proteasome regulatory subunit Rpn6	353856-355330 +		SOCG_02086.1	19S proteasome regulatory subunit Rpn6	2844752-2846921 +		SPAC23G3.11	rpn6	19S proteasome regulatory subunit Rpn6	885944-889096 +		SJAG_00738.5	19S proteasome regulatory subunit Rpn6	2759573-2764300 +	0.16
	SPOG_00736.1	serine protease	355228-358446 -		SOCG_02087.1	serine protease	2846313-2849998 -		SPAC23G3.12c		serine protease (predicted)	889058-892211 -		SJAG_00737.5	serine protease	2760455-2764468 -	0.21
	SPOG_00735.1	hypothetical protein	358506-360020 -		SOCG_02088.1	hypothetical protein	2850097-2851266 -		SPAC22H12.01c	mug35	sequence orphan	893278-894532 -		SJAG_00736.5	hypothetical protein	2764405-2765558 -	0.91
	SPOG_00734.1	transcription factor TFIIF complex subunit Tfg3	360242-361898 +		SOCG_02089.1	transcription factor TFIIF complex subunit Tfg3	2851956-2853360 +		SPAC22H12.02	tfg3	transcription factor TFIIF complex subunit Tfg3	893996-896547 +		SJAG_00735.5	transcription factor TFIIF complex subunit Tfg3	2765603-2767103 +	0.19
	SPOG_00733.1	hydrolase	362081-363285 +		SOCG_02090.1	hydrolase	2853649-2854775 +		SPAC22H12.03		mitochondrial hydrolase (predicted)	896668-897900 +		SJAG_00734.5	hydrolase	2767063-2768280 +	0.63
	SPOG_00732.1	40S ribosomal protein S3a	363185-364141 -		SOCG_02091.1	40S ribosomal protein S3a	2854831-2855749 -		SPAC22H12.04c	rps102	40S ribosomal protein S3a (predicted)	898033-899056 -		SJAG_00733.5	40S ribosomal protein S3a	2768430-2769431 -	0.03
	SPOG_00731.1	fasciclin domain-containing protein	364362-367012 -		SOCG_02092.1	fasciclin domain-containing protein	2855993-2858626 -		SPAC22H12.05c		fasciclin domain protein	899283-902080 -		SJAG_00732.5	fasciclin domain-containing protein	2769620-2772181 -	0.76
	SPOG_00730.1	DNA-directed RNA polymerase I and III subunit Rpc19	367577-368637 +		SOCG_02093.1	DNA-directed RNA polymerase I and III subunit Rpc19	2859240-2860295 +		SPAC1687.01	rpc19	DNA-directed RNA polymerase I and III subunit Rpc19	902986-903872 +		SJAG_00731.5	DNA-directed RNA polymerase I and III subunit Rpc19	2772308-2773058 +	0.14
	SPOG_00729.1	CAA Xprenyl protease	368696-371183 +		SOCG_02094.1	CAA Xprenyl protease	2860232-2861385 +		SPAC1687.02		CAA Xprenyl protease (predicted)	904026-906347 +		SJAG_00730.5	CAA Xprenyl protease	2773584-2775676 +	0.78
	SPOG_00728.1	DNA replication factor C complex subunit Rfc4	369486-371210 -		SOCG_02095.1	DNA replication factor C complex subunit Rfc4	2861081-2862793 -		SPAC1687.03c	rfc4	DNA replication factor C complex subunit Rfc4 (predicted)	905077-906465 -		SJAG_00729.5	DNA replication factor C complex subunit Rfc4	2774388-2775760 -	0.11
	SPOG_00727.1	MCM binding protein	371369-372932 +		SOCG_02096.1	MCM binding protein	2862941-2864742 +		SPAC1687.04	mcb1	MCM binding protein	906778-908799 +		SJAG_00728.5	MCM binding protein	2776014-2777584 +	0.74
	SPOG_00726.1	SUMO E3 ligase Pli1	373527-375563 +		SOCG_02097.1	SUMO E3 ligase Pli1	2864790-2868210 +		SPAC1687.05	pli1	SUMO E3 ligase Pli1	908736-911854 +		SJAG_00727.5	SUMO E3 ligase Pli1	2778151-2780558 +	0.7
	SPOG_00725.1	60S ribosomal protein L28/L44	375625-376196 -		SOCG_02098.1	60S ribosomal protein L28/L44	2867309-2867890 -		SPAC1687.06c	rpl44	60S ribosomal protein L28/L44 (predicted)	911227-911720 -		SJAG_00726.5	60S ribosomal protein L28/L44	2780775-2781291 -	0.15
	SPOG_00724.1	fungal protein	376759-377995 +		SOCG_02099.1	fungal protein	2868442-2869592 +		SPAC1687.07		conserved fungal protein	913657-914031 +		SJAG_00725.5	fungal protein	2781356-2782676 +	0.49
									SPAC1687.08		sequence orphan	914328-914618 +
	SPOG_00723.1	ENTH/VHS domain-containing protein	378443-381226 +		SOCG_02100.1	ENTH/VHS domain-containing protein	2869691-2873167 +		SPAC1687.09		ENTH/VHS domain protein	914940-919775 +		SJAG_00724.5	ENTH/VHS domain-containing protein	2782610-2785971 +	0.96
	SPOG_00722.1	hypothetical protein	381745-384079 +		SOCG_02101.1	hypothetical protein	2873180-2875650 +		SPAC1687.10	mcp1	sequence orphan	919726-922098 +		SJAG_00723.5	hypothetical protein	2785991-2788717 +	0.99
	SPOG_00721.1	rRNA methyltransferase Spb1	384144-386869 +		SOCG_02102.1	rRNA methyltransferase Spb1	2875675-2878495 +		SPAC1687.11	spb1	rRNA methyltransferase Spb1 (predicted)	922271-925133 +		SJAG_00722.5	rRNA methyltransferase Spb1	2788824-2791667 +	0.24
	SPOG_00720.1	ubiquinone biosynthesis protein Coq4	386968-387876 -		SOCG_02103.1	ubiquinone biosynthesis protein Coq4	2878521-2879525 -		SPAC1687.12c	coq4	ubiquinone biosynthesis protein Coq4 (predicted)	925080-926342 -		SJAG_00721.5	ubiquinone biosynthesis protein Coq4	2791879-2792784 -	0.17
	SPOG_00719.1	COP9/signalosome complex subunit Csn5	388199-389233 -		SOCG_02104.1	COP9/signalosome complex subunit Csn5	2879758-2880803 -		SPAC1687.13c	csn5	COP9/signalosome complex subunit Csn5	926394-927671 -		SJAG_00720.5	COP9/signalosome complex subunit Csn5	2792983-2793896 -	0.54
					SOCG_02105.1	hypothetical protein	2881850-2882083 -		SPAC1687.14c		EF hand family protein, unknown role	927801-929011 -		SJAG_00719.5	hypothetical protein	2794527-2794778 -	0.24
	SPOG_00718.1	hypothetical protein	389479-391549 -		SOCG_02106.1	hypothetical protein	2882518-2883093 +		SPAC1687.23c		sequence orphan	929156-929654 -
	SPOG_00717.1	CMGC/GSK protein kinase Gsk3	391684-393898 +		SOCG_02107.1	CMGC/GSK protein kinase Gsk3	2883573-2885036 +		SPAC1687.15	gsk3	serine/threonine protein kinase Gsk3	929843-932197 +		SJAG_00718.5	CMGC/GSK protein kinase Gsk3	2795163-2797606 +	0.08
	SPOG_00716.1	C-5 sterol desaturase Erg31	393962-395289 -		SOCG_02108.1	C-5 sterol desaturase Erg31	2886100-2886999 -		SPAC1687.16c	erg31	C-5 sterol desaturase Erg31	932425-934021 -		SJAG_00717.5	C-5 sterol desaturase Erg31	2797786-2799206 -	0.14
	SPOG_00715.1	Der1-like family protein	395994-397461 -		SOCG_02109.1	Der1-like family protein	2888447-2889196 -		SPAC1687.17c		Der1-like (degradation in the ER) family	934941-936081 -		SJAG_00681.5	Der1-like family protein	2859164-2859953 +	0.48
	SPOG_00714.1	cohesin loading factor Ssl3	397564-399665 -		SOCG_02110.1	cohesin loading factor Ssl3	2889320-2891422 -		SPAC1687.18c	ssl3	cohesin loading factor Ssl3	936188-938157 -		SJAG_00682.5	cohesin loading factor Ssl3	2857119-2858908 +	0.82
	SPOG_00713.1	queuine tRNA-ribosyltransferase	399607-401193 -		SOCG_02111.1	queuine tRNA-ribosyltransferase	2891506-2892822 -		SPAC1687.19c		queuine tRNA-ribosyltransferase	938311-939831 -		SJAG_00683.5	queuine tRNA-ribosyltransferase	2855532-2857006 +	0.16
	SPOG_00712.1	inner centromere protein Mis6	401126-403249 -		SOCG_02112.1	inner centromere protein Mis6	2892908-2896274 -		SPAC1687.20c	mis6	inner centromere protein Mis6	939770-941944 -		SJAG_00684.5	inner centromere protein Mis6	2853241-2855496 +	0.99
	SPOG_00711.1	phosphoglycerate mutase family protein	402697-404675 +		SOCG_02113.1	phosphoglycerate mutase family protein	2894918-2896304 +		SPAC1687.21		phosphoglycerate mutase family	941942-943335 +		SJAG_00685.5	phosphoglycerate mutase family protein	2851395-2853106 -	0.31
	SPOG_00710.1	RNA-binding protein Puf3	404022-407994 -		SOCG_02114.1	RNA-binding protein Puf3	2896208-2900465 -		SPAC1687.22c	puf3	RNA-binding protein Puf3 (predicted)	943265-946909 -		SJAG_00686.5	RNA-binding protein Puf3	2848800-2853044 +	0.8
	SPOG_00709.1	Tim9-Tim10 complex subunit Tim10	408671-409407 -		SOCG_02116.1	Tim9-Tim10 complex subunit Tim10	2900399-2901089 -		SPAC222.03c	tim10	Tim9-Tim10 complex subunit Tim10 (predicted)	947876-948800 -		SJAG_00687.5	Tim9-Tim10 complex subunit Tim10	2848039-2848861 +	0.24
	SPOG_00708.1	hypothetical protein	409980-410835 +		SOCG_02117.1	hypothetical protein	2901698-2902454 +		SPAC222.19	tam1	hypothetical protein	949455-950218 +		SJAG_00688.5	hypothetical protein	2847034-2848116 -
	SPOG_00707.1	Ino80 complex subunit Ies6	410770-411287 -	Sc5	SOCG_02118.1	Ino80 complex subunit Ies6	2901821-2903128 -		SPAC222.04c	ies6	Ino80 complex subunit Ies6	950120-950813 -		SJAG_02303.5	Ino80 complex subunit Ies6	454337-454681 +	0.16
									SPAC222.05c	mss1	mitochondrial GTPase (predicted)	950912-953006 -		SJAG_02302.5	GTPase	452152-454127 +	0.77
									SPAC222.06	mak16	nuclear HMG-like acidic protein Mak16 (predicted)	953095-954325 +		SJAG_00689.5	nuclear HMG-like acidic protein Mak16	2845912-2847094 -	0.15
									SPAC222.07c	hri2	eIF2 alpha kinase Hri2	954279-956707 -		SJAG_00690.5	PEK protein kinase Hri2	2843182-2847183 +	0.81
	SPOG_00703.1	glutamine aminotransferease subunit	417677-418378 -		SOCG_02122.1	glutamine aminotransferease subunit	2909199-2910402 -		SPAC222.08c		glutamine aminotransferease subunit (predicted)	957367-958774 -		SJAG_00691.5	glutamine aminotransferease subunit	2841938-2843052 +	0.29
	SPOG_00702.1	RNA-binding protein Seb1	420061-422666 +		SOCG_02123.1	RNA-binding protein Seb1	2911270-2914026 +		SPAC222.09	seb1	RNA-binding protein Seb1	959867-962337 +		SJAG_04942.5	RNA-binding protein Seb1	2165848-2168744 -	0.35
									SPAC222.10c	byr4	two-component GAP Byr4	962314-964867 -		SJAG_04943.5	two-component GAP Byr4	2164224-2165471 +	0.78
									SPAC222.11	hem13	coproporphyrinogen III oxidase (predicted)	966164-967596 +		SJAG_04944.5	coproporphyrinogen III oxidase	2160237-2161852 -	0.13
	SPOG_05156.1	fungal protein	427330-427894 -		SOCG_02126.1	fungal protein	2918862-2919160 -		SPAC222.17		conserved fungal protein	967583-968302 -		SJAG_06534.5	fungal protein	2159332-2160271 +
	SPOG_00699.1	F1-ATPase beta subunit Atp2	427997-429985 -		SOCG_02127.1	F1-ATPase beta subunit Atp2	2919416-2921374 -		SPAC222.12c	atp2	F1-ATPase beta subunit Atp2	968507-970412 -		SJAG_02598.5	F1-ATPase beta subunit Atp2	1064251-1066138 +	0.07
									SPAC222.13c		6-phosphofructo-2-kinase (predicted)	970875-973548 -		SJAG_02596.5	6-phosphofructo-2-kinase	1060924-1064122 +	0.67
	SPOG_00697.1	GTP binding protein Sey1	433214-435921 -		SOCG_02129.1	GTP binding protein Sey1	2924641-2928024 -		SPAC222.14c		GTP binding protein Sey1 (predicted)	973843-976782 -		SJAG_02595.5	GTP binding protein Sey1	1057756-1060985 +	0.61
	SPOG_00696.1	tat binding protein 1(TBP-1)-interacting protein	436754-437642 +		SOCG_02130.1	tat binding protein 1(TBP-1)-interacting protein	2928193-2929072 +		SPAC222.15	meu13	Tat binding protein 1(TBP-1)-interacting protein (TBPIP) homolog (predicted)	977709-978637 +		SJAG_04950.5	tat binding protein 1(TBP-1)-interacting protein	2150103-2150982 +	0.52
									SPAC222.18		Srp1 family splicing factor	978722-979643 +		SJAG_04949.5	Srp1 family splicing factor	2151181-2151903 +
	SPOG_00695.1	COP9/signalosome complex subunit Csn3	437711-439493 -		SOCG_02131.1	COP9/signalosome complex subunit Csn3	2929170-2930980 -		SPAC222.16c	csn3	COP9/signalosome complex subunit Csn3 (predicted)	979482-981161 -		SJAG_04948.5	COP9/signalosome complex subunit Csn3	2150980-2153477 -	0.95
	SPOG_00694.1	hypothetical protein	440073-441500 -		SOCG_02132.1	hypothetical protein	2931475-2932905 -		SPAC821.03c		sequence orphan	981473-983521 -		SJAG_04947.5	hypothetical protein	2153423-2155897 -	0.96
	SPOG_00693.1	poly(A) polymerase Cid13	442924-444642 -		SOCG_02133.1	poly(A) polymerase Cid13	2934247-2935950 -		SPAC821.04c	cid13	poly(A) polymerase Cid13	983567-987084 -		SJAG_04946.5	poly(A) polymerase Cid13	2156865-2158856 -	0.59
	SPOG_00692.1	translation initiation factor eIF3h	445977-447584 +	Sc5	SOCG_02134.1	translation initiation factor eIF3h	2937732-2939427 +		SPAC821.05		translation initiation factor eIF3h (p40)	988076-989915 +		SJAG_00662.5	translation initiation factor eIF3h	2898888-2900480 -	0.2
	SPOG_00691.1	septin Spn2	448019-449447 +		SOCG_02135.1	septin Spn2	2939458-2941008 +		SPAC821.06	spn2	septin Spn2	990192-991889 +		SJAG_00663.5	septin Spn2	2897397-2898900 -	0.15
	SPOG_00690.1	transcription factor Moc3	449376-451815 -		SOCG_02136.1	transcription factor Moc3	2941014-2943440 -		SPAC821.07c	moc3	transcription factor Moc3	991632-994230 -		SJAG_00664.5	transcription factor Moc3	2894337-2897563 +	0.77
	SPOG_00689.1	sleepy Slp1	452399-454416 -		SOCG_02137.1	sleepy Slp1	2943886-2945963 -		SPAC821.08c	slp1	sleepy homolog Slp1	994941-997625 -		SJAG_00666.5	sleepy Slp1	2891838-2894401 +	0.17
	SPOG_00688.1	endo-1,3-beta-glucanase Eng1	454735-458938 +		SOCG_02138.1	endo-1,3-beta-glucanase Eng1	2945970-2950401 +		SPAC821.09	eng1	endo-1,3-beta-glucanase Eng1	998686-1002361 +		SJAG_00667.5	endo-1,3-beta-glucanase Eng1	2888031-2891424 -	0.51
	SPOG_00687.1	superoxide dismutase Sod1	458719-460677 -		SOCG_02139.1	superoxide dismutase Sod1	2950914-2952399 -		SPAC821.10c	sod1	superoxide dismutase Sod1	1002808-1004804 -		SJAG_00668.5	superoxide dismutase Sod1	2887176-2888517 +	0.18
	SPOG_00686.1	gamma-glutamyl phosphate reductase Pro1	462085-464137 +		SOCG_02140.1	gamma-glutamyl phosphate reductase Pro1	2952522-2954848 +		SPAC821.11	pro1	gamma-glutamyl phosphate reductase Pro1 (predicted)	1006259-1008003 +		SJAG_00660.5	gamma-glutamyl phosphate reductase Pro1	2904304-2905659 +	0.25
	SPOG_00685.1	AGC/NDR protein kinase Orb6	464218-466257 +		SOCG_02141.1	AGC/NDR protein kinase Orb6	2954963-2957033 +		SPAC821.12	orb6	serine/threonine protein kinase Orb6	1008215-1010318 +		SJAG_00661.5	AGC/NDR protein kinase Orb6	2902143-2904301 +	0.11
	SPOG_00684.1	P-type ATPase	466296-471230 -		SOCG_02142.1	P-type ATPase	2957067-2962035 -		SPAC821.13c		P-type ATPase (predicted)	1010343-1015415 -		SJAG_00669.5	P-type ATPase	2880742-2886537 +	0.38
	SPOG_00683.1	XP-G family nuclease	471399-474342 -		SOCG_02143.1	XP-G family nuclease	2961988-2965096 -		SPAC139.01c		nuclease, XP-G family	1015956-1019058 -		SJAG_00670.5	XP-G family nuclease	2877913-2880640 +	0.72
	SPOG_00682.1	anion transporter	474355-475869 -		SOCG_02144.1	anion transporter	2965219-2966603 -		SPAC139.02c	oac1	mitochondrial anion transporter (predicted)	1019095-1020838 -		SJAG_00671.5	anion transporter	2876279-2877671 +	0.19
	SPOG_00681.1	transcription factor	476536-479027 +		SOCG_02145.1	transcription factor	2967285-2969666 +		SPAC139.03		transcription factor, zf-fungal binuclear cluster type (predicted)	1021695-1024135 +		SJAG_05343.5	transcription factor	84020-86897 +
	SPOG_00680.1	L-saccharopine oxidase	479062-481511 -		SOCG_02146.1	L-saccharopine oxidase	2969711-2971003 -		SPAC139.04c	fap2	L-saccharopine oxidase	1024002-1025903 -
	SPOG_00679.1	succinate-semialdehyde dehydrogenase	481588-483433 +		SOCG_02147.1	succinate-semialdehyde dehydrogenase	2972234-2974068 +		SPAC139.05		succinate-semialdehyde dehydrogenase (predicted)	1027811-1029993 +		SJAG_00674.5	succinate-semialdehyde dehydrogenase	2868581-2871359 -	0.5
	SPOG_00678.1	histone acetyltransferase Hat1	483360-485195 +		SOCG_02148.1	histone acetyltransferase Hat1	2974235-2975946 +		SPAC139.06	hat1	histone acetyltransferase Hat1	1030125-1031941 +		SJAG_00676.5	histone acetyltransferase Hat1	2866700-2868298 -	0.59
	SPOG_00677.1	actin binding protein	485571-487510 +		SOCG_02149.1	actin binding protein	2976167-2978185 +		SPAC23C4.02	crn1	actin binding protein, coronin Crn1	1032182-1034167 +		SJAG_00677.5	actin binding protein	2864400-2866525 -	0.43
	SPOG_00676.1	haspin protein kinase	487653-489188 +		SOCG_02150.1	haspin protein kinase	2978331-2979865 +		SPAC23C4.03	hrk1	haspin related kinase	1034296-1035762 +		SJAG_00678.5	haspin protein kinase	2862592-2864226 -	0.9
	SPOG_00675.1	hypothetical protein	489492-489821 +		SOCG_05231.1	hypothetical protein	2980002-2980642 +		SPAC23C4.04c		sequence orphan	1036033-1036508 +
	SPOG_00674.1	LEA domain-containing protein	489891-491532 -		SOCG_02151.1	LEA domain-containing protein	2980845-2982184 -		SPAC23C4.05c		LEA domain protein	1036616-1038267 -		SJAG_00680.5	LEA domain-containing protein	2860515-2861835 +	0.84
	SPOG_00672.1	meiotically upregulated Mug22	493060-493892 +		SOCG_02153.1	meiotically upregulated Mug22	2983818-2984461 +		SPAC23C4.07	tht2	meiotically upregulated gene Mug22	1038379-1041195 +
	SPOG_00673.1	methyltransferase	491654-493749 -		SOCG_02152.1	methyltransferase	2982551-2983531 -		SPAC23C4.06c		methyltransferase	1038515-1042027 -		SJAG_01079.5	methyltransferase Rrg1	2032378-2033403 +
	SPOG_00671.1	rho family GTPase Rho3	494191-495689 +		SOCG_02154.1	rho family GTPase Rho3	2984924-2985811 +		SPAC23C4.08	rho3	Rho family GTPase Rho3	1041414-1043083 +		SJAG_02366.5	rho family GTPase Rho3	575406-576391 +	0.06
	SPOG_00670.1	DNA-binding TFAR19-like protein	495614-496836 -		SOCG_02155.1	DNA-binding TFAR19-like protein	2986301-2987515 -		SPAC23C4.09c		DNA-binding TFAR19-related protein	1041980-1044240 -		SJAG_02367.5	DNA-binding TFAR19-like protein	576740-577872 -	0.25
	SPOG_00669.1	guanyl-nucleotide exchange factor Sec2	497216-499313 +		SOCG_02156.1	guanyl-nucleotide exchange factor Sec2	2987828-2989450 +		SPAC23C4.10	sec2	guanyl-nucleotide exchange factor Sec2 (predicted)	1044844-1046788 +		SJAG_02368.5	guanyl-nucleotide exchange factor Sec2	578300-580127 +	0.79
	SPOG_00668.1	F0-ATPase subunit J	499595-500111 +	Sc5	SOCG_02157.1	F0-ATPase subunit J	2990103-2990494 +		SPAC23C4.11	atp18	F0-ATPase subunit J (predicted)	1047065-1047741 +		SJAG_02105.5	F0-ATPase subunit J	3023031-3023354 -	0.64
	SPOG_00667.1	CK1/CK1/CK1-D protein kinase Hhp2	501089-503336 +		SOCG_02158.1	CK1/CK1/CK1-D protein kinase Hhp2	2991563-2993947 +		SPAC23C4.12	hhp2	serine/threonine protein kinase Hhp2	1048957-1051136 +		SJAG_02104.5	CK1/CK1/CK1-D protein kinase Hhp2	3020879-3022793 -	0.2
	SPOG_00666.1	SNARE Bet1	503363-504572 +		SOCG_02159.1	SNARE Bet1	2993982-2994432 +		SPAC23C4.13	bet1	SNARE Bet1	1051665-1052724 +		SJAG_02103.5	SNARE Bet1	3019889-3020727 -	0.36
	SPOG_00665.1	mannosyltransferase complex subunit Alg1	504573-506469 +		SOCG_02160.1	mannosyltransferase complex subunit Alg1	2995163-2996688 +		SPAC23C4.14	alg1	mannosyltransferase complex subunit Alg1 (predicted)	1052984-1054468 +		SJAG_02102.5	mannosyltransferase complex subunit Alg1	3017946-3019783 -	0.64
	SPOG_00664.1	DNA-directed RNA polymerase I	506400-507711 +		SOCG_02161.1	DNA-directed RNA polymerase I	2996885-2998162 +		SPAC23C4.15	rpb5	DNA-directed RNA polymerase I, II and III subunit Rpb5	1054665-1055906 +		SJAG_02101.5	DNA-directed RNA polymerase I	3016745-3017840 -	0.03
	SPOG_00663.1	autophagy associated lipase Atg15	507747-509344 -		SOCG_02162.1	autophagy associated lipase Atg15	2998237-2999508 -		SPAC23C4.16c	atg15	autophagy associated lipase Atg15	1055849-1057578 -		SJAG_02100.5	autophagy associated lipase Atg15	3014899-3019543 +	0.33
	SPOG_00662.1	tRNA (cytosine-5-)-methyltransferase	509478-511929 +		SOCG_02163.1	tRNA (cytosine-5-)-methyltransferase	2999862-3002173 +		SPAC23C4.17		tRNA (cytosine-5-)-methyltransferase (predicted)	1057701-1061166 +		SJAG_02099.5	tRNA (cytosine-5-)-methyltransferase	3012589-3014906 -	0.32
	SPOG_00661.1	BRCT domain-containing protein Rad4	511958-514663 -		SOCG_02164.1	BRCT domain-containing protein Rad4	3002152-3004711 -		SPAC23C4.18c	rad4	BRCT domain protein Rad4	1058646-1063306 -		SJAG_02098.5	BRCT domain-containing protein Rad4	3010259-3012681 +	0.76
	SPOG_00660.1	transcription elongation factor Spt5	514745-518014 +		SOCG_02165.1	transcription elongation factor Spt5	3004957-3008139 +		SPAC23C4.19	spt5	transcription elongation factor Spt5	1063729-1066954 +		SJAG_02097.5	transcription elongation factor Spt5	3006655-3009949 -	0.19
	SPOG_00659.1	thyroid receptor interacting protein	517922-519664 -		SOCG_02166.1	thyroid receptor interacting protein	3008041-3009856 -		SPAC1A6.01c		human thyroid receptor interacting protein homolog, transcription coactivator	1066192-1070006 -		SJAG_02096.5	thyroid receptor interacting protein	3004939-3006826 +	0.74
	SPOG_00658.1	WDR55 family WD repeat protein	519527-521053 +		SOCG_02167.1	WDR55 family WD repeat protein	3009615-3011202 +		SPAC1A6.02		WD repeat protein, human WDR55 family	1068668-1070235 +		SJAG_02094.5	WDR55 family WD repeat protein	2999188-3000946 -	0.5
	SPOG_00657.1	lysophospholipase	520785-523993 -		SOCG_02168.1	phospholipase	3011232-3013181 -		SPAC1A6.03c		phospholipase	1069923-1073354 -		SJAG_02093.5	lysophospholipase	2996899-2999285 +	0.5
									SPAC1A6.11		dubious	1073171-1074075 +
	SPOG_00656.1	phospholipase B Plb1	524318-526691 -		SOCG_02169.1	phospholipase B Plb1	3014878-3017493 -		SPAC1A6.04c	plb1	phospholipase B homolog Plb1	1074307-1077514 -		SJAG_02091.5	phospholipase B Plb1	2993731-2996404 +	0.34
	SPOG_00655.1	triacylglycerol lipase	527305-530060 -		SOCG_02170.1	triacylglycerol lipase	3019300-3021211 -		SPAC1A6.05c		triacylglycerol lipase (predicted)	1079635-1081713 -		SJAG_02089.5	triacylglycerol lipase	2990299-2993246 +	0.34
	SPOG_00654.1	hypothetical protein	530506-531646 -		SOCG_02171.1	hypothetical protein	3021460-3022568 -		SPAC1A6.06c	meu31	sequence orphan	1081916-1083616 -		SJAG_02088.5	hypothetical protein	2988911-2990365 +	0.78
	SPOG_00653.1	hypothetical protein	532091-535393 +		SOCG_02172.1	hypothetical protein	3023125-3025969 +		SPAC1A6.07		sequence orphan	1084068-1086426 +					0.95
	SPOG_00652.1	hypothetical protein	534083-535076 -		SOCG_02173.1	hypothetical protein	3024893-3025987 -		SPAC1A6.08c	mug125	sequence orphan	1086242-1087505 -
	SPOG_00651.1	sphingosine N-acyltransferase Lag1	535037-537316 -		SOCG_02174.1	sphingosine N-acyltransferase Lag1	3025998-3028197 -		SPAC1A6.09c	lag1	sphingosine N-acyltransferase Lag1	1087443-1089678 -		SJAG_02085.5	sphingosine N-acyltransferase Lag1	2982482-2984855 +	0.53
	SPOG_00650.1	moeb/ThiF domain-containing protein	538215-539978 +		SOCG_02175.1	moeb/ThiF domain-containing protein	3028909-3030391 +		SPAC1A6.10		Moeb/ThiF domain	1090678-1092303 +		SJAG_02084.5	moeb/ThiF domain-containing protein	2980233-2981846 -	0.31
	SPOG_00649.1	RNA-binding protein	539925-542010 +		SOCG_02176.1	RNA-binding protein	3030654-3032752 +		SPAC30D11.14c		RNA-binding protein	1092387-1094379 +		SJAG_02083.5	RNA-binding protein	2977231-2980299 -	0.62
	SPOG_00648.1	SUMO conjugating enzyme Hus5	541251-542935 -		SOCG_02177.1	SUMO conjugating enzyme Hus5	3032426-3033486 -		SPAC30D11.13	hus5	SUMO conjugating enzyme Hus5	1094262-1095547 -		SJAG_02082.5	SUMO conjugating enzyme Hus5	2977307-2978417 +	0.02
	SPOG_00647.1	60S ribosomal protein L38	544329-544982 -		SOCG_02178.1	60S ribosomal protein L38	3034722-3035235 -		SPAC30D11.12	rpl3802	60S ribosomal protein L38	1096764-1097387 -		SJAG_02081.5	60S ribosomal protein L38	2976666-2977029 +	0.05
	SPOG_00646.1	hemolysin-III family protein	545140-546939 -		SOCG_02179.1	hemolysin-III family protein	3035656-3037074 -		SPAC30D11.11		Haemolysin-III family protein	1097449-1099554 -		SJAG_02080.5	hemolysin-III family protein	2972749-2975159 +	0.63
	SPOG_00645.1	DNA recombination protein Rad22	547240-549058 -		SOCG_02180.1	DNA recombination protein Rad22	3037460-3039473 -		SPAC30D11.10	rad22	DNA recombination protein Rad22	1099489-1101583 -		SJAG_02079.5	DNA recombination protein Rad22	2970636-2972803 +
	SPOG_00631.1	complexed with Cdc5 protein Cwf19	582465-584767 +		SOCG_02194.1	complexed with Cdc5 protein Cwf19	3071280-3074418 +		SPAC30D11.09	cwf19	complexed with Cdc5 protein Cwf19	1101685-1103890 -		SJAG_02078.5	complexed with Cdc5 protein Cwf19	2967831-2970404 +	0.69
	SPOG_00632.1	PHD finger containing protein Phf2	579960-582082 -		SOCG_02193.1	PHD finger containing protein Phf2	3069918-3071931 -		SPAC30D11.08c	phf2	PHD finger containing protein Phf2	1104753-1106608 +		SJAG_03945.5	PHD finger containing protein Phf2	3426793-3429161 -	0.76
	SPOG_00633.1	DNA endonuclease III	578874-579927 +	Sc5	SOCG_02192.1	DNA endonuclease III	3068656-3069881 +		SPAC30D11.07	nth1	DNA endonuclease III	1106430-1107885 -		SJAG_03724.5	DNA endonuclease III	1728539-1731195 -	0.48
									SPAC30D11.06c		DUF300 family protein	1108485-1110686 +		SJAG_03725.5	DUF300 family protein	1730779-1733444 +	0.5
									SPAC30D11.05	aps3	AP-3 adaptor complex subunit Aps3 (predicted)	1109349-1111221 -		SJAG_03726.5	AP-3 adaptor complex subunit Aps3	1731837-1733695 -	0.15
									SPAC30D11.04c	nup124	nucleoporin Nup124	1112170-1115868 +		SJAG_03729.5	nucleoporin Nup124	1741452-1744733 +	0.96
	SPOG_00637.1	ATP-dependent RNA helicase Ddx27/Drs1	568575-570976 +		SOCG_02188.1	ATP-dependent RNA helicase Ddx27/Drs1	3058468-3060935 +		SPAC30D11.03	ddx27	ATP-dependent RNA helicase Ddx27/Drs1 (predicted)	1115899-1118412 -		SJAG_03730.5	ATP-dependent RNA helicase Ddx27/Drs1	1744688-1747225 -	0.26
									SPAC30D11.02c		sequence orphan	1118926-1119763 +
									SPAC30D11.01c		alpha-glucosidase (predicted)	1119880-1123773 +		SJAG_03824.5	alpha-glucosidase	3711794-3715791 +
	SPOG_00638.1	AMP binding enzyme	563354-567898 -		SOCG_02187.1	AMP binding enzyme	3053008-3058007 -		SPAC56F8.02		AMP binding enzyme (predicted)	1124058-1129104 +		SJAG_03731.5	AMP binding enzyme	1747510-1752733 +	0.22
	SPOG_00639.1	translation initiation factor IF2	559492-562800 -	Sc5	SOCG_02186.1	translation initiation factor IF2	3049615-3052855 -		SPAC56F8.03		translation initiation factor IF2 (predicted)	1129519-1133089 +		SJAG_03732.5	translation initiation factor IF2	1752672-1756135 +	0.21
									SPAC56F8.04c	ppt1	para-hydroxybenzoate--polyprenyltransferaseCoq2	1133226-1134356 -		SJAG_06603.5	para-hydroxybenzoate-polyprenyltransferaseCoq2	1824919-1825884 +
									SPAC56F8.05c	mug64	BAR domain protein (predicted)	1134418-1136038 -
									SPAC56F8.06c	alg10	dolichyl-phosphate-glucose-glycolipid alpha- glucosyltransferase Alg10	1136196-1138046 -		SJAG_03764.5	dolichyl-phosphate-glucose-glycolipid alpha- glucosyltransferase Alg10	1823068-1823669 +	0.78
									SPAC56F8.07		conserved eukaryotic ER membrane protein	1138566-1139117 +		SJAG_03763.5	UBA domain-containing protein Mud1	1820740-1822529 -
	SPOG_00642.1	UBA domain-containing protein Mud1	553357-554939 -		SOCG_02183.1	UBA domain-containing protein Mud1	3043305-3046396 -		SPAC56F8.08	mud1	UBA domain protein Mud1	1139130-1140242 +		SJAG_03763.5	UBA domain-containing protein Mud1	1820740-1822529 -	0.54
	SPOG_00643.1	rRNA methyltransferase Rrp8	552051-553346 -		SOCG_02182.1	rRNA methyltransferase Rrp8	3041959-3043351 -		SPAC56F8.09	rrp8	rRNA methyltransferase Rrp8 (predicted)	1140580-1142032 +		SJAG_03713.5	rRNA methyltransferase Rrp8	1697962-1699570 -	0.61
SBP	SPOG_00644.1	methylenetetrahydrofolate reductase Met9	549404-551684 -	Sc5	SOCG_02181.1	methylenetetrahydrofolate reductase Met9	3039577-3041818 -		SPAC56F8.10	met9	methylenetetrahydrofolate reductase Met9	1143063-1145256 +		SJAG_03712.5	methylenetetrahydrofolate reductase Met9	1695613-1697692 -	0.33
	SPOG_00630.1	signal peptidase subunit Spc3	584775-586038 +		SOCG_02195.1	signal peptidase subunit Spc3	3074414-3075644 +		SPAC56F8.11	spc3	signal peptidase subunit Spc3 (predicted)	1145305-1146800 +		SJAG_03737.5	signal peptidase subunit Spc3	1765573-1766506 +	0.64
	SPOG_00629.1	fungal protein	585995-587485 +		SOCG_02196.1	fungal protein	3075587-3077223 +		SPAC56F8.12		conserved fungal protein	1146833-1148085 +		SJAG_05308.5	fungal protein	1766718-1767875 +	0.94
									SPAC56F8.14c	mug115	sequence orphan	1148131-1152178 -
									SPAC56F8.13		dubious	1149078-1150659 +
									SPAC56F8.15		dubious	1151431-1153638 +
	SPOG_00628.1	transcription factor Esc1	588307-590659 +		SOCG_02197.1	transcription factor Esc1	3077883-3080684 +		SPAC56F8.16	esc1	transcription factor Esc1	1153572-1156804 +		SJAG_03735.5	transcription factor Esc1	1760120-1763776 -	0.89
	SPOG_00627.1	DNA 5' exonuclease	590914-592623 -		SOCG_02198.1	DNA 5' exonuclease	3080946-3083155 -		SPAC22A12.01c	pso2	DNA 5' exonuclease (predicted)	1156821-1159594 -		SJAG_03734.5	DNA 5' exonuclease	1758149-1760167 +	0.49
	SPOG_00626.1	hypothetical protein	593263-593628 -		SOCG_02199.1	hypothetical protein	3083275-3083640 -		SPAC22A12.02c	mug103	sequence orphan	1159626-1160000 -
	SPOG_00625.1	COP9/signalosome complex subunit Csn4	593896-595026 -		SOCG_02200.1	COP9/signalosome complex subunit Csn4	3083933-3085063 -		SPAC22A12.03c	csn4	COP9/signalosome complex subunit Csn4	1160118-1161595 -		SJAG_03733.5	COP9/signalosome complex subunit Csn4	1756254-1757363 +	0.91
	SPOG_00624.1	40S ribosomal protein S15a	595473-596038 -		SOCG_02201.1	40S ribosomal protein S15a	3085531-3086026 -		SPAC22A12.04c	rps2201	40S ribosomal protein S15a	1162203-1162901 -		SJAG_01512.5	40S ribosomal protein S15a	1790022-1790940 +	0.02
	SPOG_00623.1	DNA-directed RNA polymerase III complex subunit Rpc11	596258-599432 +		SOCG_02202.1	DNA-directed RNA polymerase III complex subunit Rpc11	3086546-3087338 +		SPAC22A12.05	rpc11	DNA-directed RNA polymerase III complex subunit Rpc11	1163033-1163669 +		SJAG_03761.5	DNA-directed RNA polymerase III complex subunit Rpc11	1819443-1819905 -	0.09
	SPOG_00622.1	serine hydrolase	597403-598626 -		SOCG_02203.1	serine hydrolase	3087140-3088940 -		SPAC22A12.06c		serine hydrolase	1163671-1165581 -		SJAG_03760.5	serine hydrolase	1817604-1818924 +	0.57
	SPOG_00621.1	O-mannosyltransferase Ogm1	599546-602483 -		SOCG_02204.1	O-mannosyltransferase Ogm1	3089456-3092418 -		SPAC22A12.07c	ogm1	protein O-mannosyltransferase Ogm1	1166562-1169743 -		SJAG_04316.5	O-mannosyltransferase Ogm1	2640523-2643465 +	0.61
	SPOG_00620.1	cardiolipin synthase/hydrolase fusion protein	602584-605008 -	Sc5	SOCG_02205.1	cardiolipin synthase/hydrolase fusion protein	3092539-3094966 -		SPAC22A12.08c		cardiolipin synthase/ hydrolase fusion protein (predicted)	1170196-1172126 -		SJAG_04317.5	cardiolipin synthase/hydrolase fusion protein	2638091-2640256 +	0.45
	SPOG_00618.1	diacylglycerol cholinephosphotransferase	607108-608494 +		SOCG_02207.1	diacylglycerol cholinephosphotransferase/diacylglycerol ethanolaminesphotranferase	3096900-3098415 +		SPAC22A12.10		diacylglycerol cholinephosphotranferase/ diacylglycerol ethanolaminesphotranferase	1172209-1176801 +		SJAG_04319.5	diacylglycerol ethanolaminesphotransferase	2633523-2635424 -	0.39
	SPOG_00619.1	splicing factor Sap114	604974-607069 -		SOCG_02206.1	splicing factor Sap114	3095036-3098385 -		SPAC22A12.09c	sap114	splicing factor Sap114	1172343-1174497 -		SJAG_04318.5	splicing factor Sap114	2635818-2637854 +	0.32
	SPOG_00617.1	dihydroxyacetone kinase Dak1	609189-611301 +		SOCG_02208.1	dihydroxyacetone kinase Dak1	3099248-3101378 +		SPAC22A12.11	dak1	dihydroxyacetone kinase Dak1	1176703-1178897 +		SJAG_04320.5	dihydroxyacetone kinase Dak1	2631347-2633345 -	0.24
	SPOG_00616.1	exosome subunit Rrp40	611275-612321 -		SOCG_02209.1	exosome subunit Rrp40	3101503-3102573 -		SPAC22A12.12c		exosome subunit Rrp40 (predicted)	1178856-1180072 -		SJAG_04321.5	exosome subunit Rrp40	2630293-2631409 +	0.36
	SPOG_00615.1	pig-P subunit	612533-614171 +		SOCG_02210.1	pig-P subunit	3101354-3103558 +		SPAC22A12.13	mug84	pig-P subunit (predicted)	1180184-1181157 +		SJAG_02913.5	pig-P subunit	1739128-1740497 -	0.33
	SPOG_00614.1	hypothetical protein	612422-614834 -		SOCG_02211.1	hypothetical protein	3102599-3104960 -		SPAC22A12.14c		BSD domain protein, unknown biological role	1180999-1182528 -		SJAG_00791.5	hypothetical protein	2665008-2667057 -	0.85
	SPOG_00613.1	heat shock protein BiP	614924-617571 -		SOCG_02212.1	heat shock protein BiP	3105069-3107697 -		SPAC22A12.15c	bip1	heat shock protein BiP	1182693-1185497 -		SJAG_00790.5	heat shock protein BiP	2667113-2669515 -	0.09
	SPOG_00611.1	short chain dehydrogenase	619285-621364 -		SOCG_02214.1	short chain dehydrogenase	3110544-3111507 -		SPAC22A12.17c		short chain dehydrogenase (predicted)	1185837-1189506 -		SJAG_05033.5	short chain dehydrogenase	1984750-1985535 -	0.59
	SPOG_00612.1	ATP-citrate synthase subunit 2	618492-620246 +		SOCG_02213.1	ATP-citrate synthase subunit 2	3108572-3110385 +		SPAC22A12.16		ATP-citrate synthase subunit 2 (predicted)	1186205-1187928 +
	SPOG_00610.1	haloacid dehalogenase-like hydrolase	625560-627045 +		SOCG_02215.1	haloacid dehalogenase-like hydrolase	3112530-3114654 +		SPAC4C5.01		haloacid dehalogenase-like hydrolase	1192210-1193775 +		SJAG_05029.5	haloacid dehalogenase-like hydrolase	1991038-1992422 -	0.39
	SPOG_00609.1	GTPase Ryh1	625893-629433 -	Sc5	SOCG_02216.1	GTPase Ryh1	3114095-3115770 -		SPAC4C5.02c	ryh1	GTPase Ryh1	1192702-1195167 -		SJAG_05030.5	GTPase Ryh1	1989844-1994636 +	0.02
	SPOG_00608.1	CTNS domain-containing protein	629750-631255 +		SOCG_02217.1	CTNS domain-containing protein	3116754-3118296 +		SPAC4C5.03		CTNS domain protein (SMART)	1196689-1198284 +		SJAG_05031.5	CTNS domain-containing protein	1988019-1989354 -	0.53
	SPOG_00607.1	SUMO E1-like activator enzyme Rad31	631336-632666 +		SOCG_02218.1	SUMO E1-like activator enzyme Rad31	3118273-3119715 +		SPAC4C5.04	rad31	SUMO E1-like activator enzyme Rad31	1198224-1199733 +		SJAG_05032.5	SUMO E1-like activator enzyme Rad31	1986615-1987869 -	0.68
	SPOG_00606.1	sulfite reductase Sir1	633908-639190 -		SOCG_02219.1	sulfite reductase Sir1	3120826-3125840 -		SPAC10F6.01c	sir1	sulfite reductase Sir1	1200880-1206090 -		SJAG_05027.5	sulfite reductase Sir1	1995521-2001052 -	0.28
	SPOG_00605.1	ATP-dependent RNA helicase Prp22	639883-643788 -		SOCG_02220.1	ATP-dependent RNA helicase Prp22	3126506-3130535 -		SPAC10F6.02c	prp22	ATP-dependent RNA helicase Prp22	1206812-1210630 -		SJAG_05025.5	hypothetical protein	2001399-2004904 -	0.21
	SPOG_00604.1	CTP synthase Cts1	644033-646398 -		SOCG_02221.1	CTP synthase Cts1	3130527-3133034 -		SPAC10F6.03c	cts1	CTP synthase Cts1 (predicted)	1211063-1213553 -		SJAG_05024.5	CTP synthase Cts1	2005274-2007251 -	0.09
	SPOG_00603.1	RCC domain-containing protein Ats1	646537-647762 +		SOCG_02222.1	RCC domain-containing protein Ats1	3133079-3134491 +		SPAC10F6.04		RCC domain protein Ats1 (predicted)	1213255-1216120 +		SJAG_05023.5	RCC domain-containing protein Ats1	2007401-2008951 +	0.67
	SPOG_00602.1	ubiquitin conjugating enzyme Ubc6	646418-648720 -		SOCG_02223.1	ubiquitin conjugating enzyme Ubc6	3134456-3135608 -		SPAC10F6.05c	ubc6	ubiquitin conjugating enzyme Ubc6	1214786-1217067 -		SJAG_05022.5	ubiquitin conjugating enzyme Ubc6	2007416-2010106 -	0.39
	SPOG_00601.1	RNA-binding protein Vip1	649492-651435 +		SOCG_02224.1	RNA-binding protein Vip1	3136086-3137337 +		SPAC10F6.06	vip1	RNA-binding protein Vip1	1217077-1218228 +		SJAG_05021.5	RNA-binding protein Vip1	2010294-2011505 +	0.35
									SPAC10F6.07c	mug94	sequence orphan	1218321-1218887 -
	SPOG_00600.1	Ino80 complex HMG box protein Nht1	650532-652728 -		SOCG_02225.1	Ino80 complex HMG box protein Nht1	3137478-3139270 -		SPAC10F6.08c	nht1	Ino80 complex HMG box protein Nht1	1219667-1220797 -		SJAG_05020.5	Ino80 complex HMG box protein Nht1	2011752-2012240 -	0.75
	SPOG_00599.1	mitotic cohesin complex subunit Psm3	652884-656723 -		SOCG_02226.1	mitotic cohesin complex subunit Psm3	3139395-3143241 -		SPAC10F6.09c	psm3	mitotic cohesin complex subunit Psm3	1220969-1224862 -		SJAG_05019.5	mitotic cohesin complex subunit Psm3	2012579-2016243 -	0.36
	SPOG_00598.1	atypical/RIO/RIO1 protein kinase	657156-659007 +		SOCG_02227.1	atypical/RIO/RIO1 protein kinase	3143675-3145478 +		SPAC10F6.10		protein kinase, RIO family	1225464-1227365 +		SJAG_05018.5	atypical/RIO/RIO1 protein kinase	2016299-2018152 +	0.45
	SPOG_00597.1	autophagy associated protein kinase activator Atg17	658952-660529 -		SOCG_02228.1	autophagy associated protein kinase activator Atg17	3144216-3146985 -		SPAC10F6.11c	atg17	autophagy associated protein kinase activator Atg17	1226090-1228894 -		SJAG_05017.5	autophagy associated protein kinase activator Atg17	2018324-2019508 -	0.34
	SPOG_00596.1	protein-S isoprenylcysteine O-methyltransferase Mam4	660610-661949 -		SOCG_02229.1	protein-S isoprenylcysteine O-methyltransferase Mam4	3147341-3148051 -		SPAC10F6.12c	mam4	protein-S isoprenylcysteine O-methyltransferase Mam4	1229095-1230361 -		SJAG_05016.5	protein-S isoprenylcysteine O-methyltransferase Mam4	2020177-2020878 -	0.65
	SPOG_00595.1	aspartate aminotransferase	661877-663437 -		SOCG_02230.1	aspartate aminotransferase	3148436-3150077 -		SPAC10F6.13c		aspartate aminotransferase (predicted)	1230611-1232155 -		SJAG_03306.5	aspartate aminotransferase	836620-838077 -	0.19
	SPOG_00594.1	atypical/ABC1/ABC1-B protein kinase	663650-665675 -	Sc5	SOCG_02231.1	atypical/ABC1/ABC1-B protein kinase	3150196-3152628 -		SPAC10F6.14c		ABC1 kinase family protein	1232262-1234076 -		SJAG_02064.5	atypical/ABC1/ABC1-B protein kinase	2936634-2938887 -
	SPOG_00593.1	hypothetical protein	667481-669007 +		SOCG_02232.1	hypothetical protein	3153557-3155404 +		SPAC10F6.15		S. pombe specific UPF0300 family protein 1	1235601-1237035 +		SJAG_03212.5	hypothetical protein	642154-644294 +
	SPOG_00592.1	endosulphine family protein	669261-670406 +		SOCG_02233.1	endosulphine family protein	3155702-3156810 +		SPAC10F6.16	mug134	endosulphine family protein	1238896-1240273 +		SJAG_03309.5	endosulphine family protein	840892-842113 +	0.36
	SPOG_00591.1	pyruvate dehydrogenase phosphatase	670504-671894 -		SOCG_02234.1	pyruvate dehydrogenase phosphatase	3156737-3158452 -		SPAC10F6.17c		mitochondrial pyruvate dehydrogenase (lipoamide) phosphatase	1239971-1241970 -		SJAG_03310.5	pyruvate dehydrogenase phosphatase	840564-843666 -	0.47
	SPOG_00590.1	N-acetylglucosaminyldiphosphodolichol N- acetylglucosaminyltransferase Alg13	672346-672837 -		SOCG_02235.1	N-acetylglucosaminyldiphosphodolichol N- acetylglucosaminyltransferase Alg13	3158772-3159263 -		SPAC56E4.02c	alg13	N-acetylglucosaminyldiphosphodolichol N- acetylglucosaminyltransferase Alg13 (predicted)	1242020-1243240 -		SJAG_03311.5	N-acetylglucosaminyldiphosphodolichol N- acetylglucosaminyltransferase Alg13	843600-844510 -	0.61
	SPOG_00589.1	aromatic aminotransferase	673992-675751 +		SOCG_02236.1	aromatic aminotransferase	3160605-3162017 +		SPAC56E4.03		aromatic aminotransferase (predicted)	1243849-1245837 +		SJAG_03312.5	aromatic aminotransferase	844759-846975 +	0.35
	SPOG_00588.1	acetyl-CoA/biotin carboxylase	675711-683323 -		SOCG_02237.1	acetyl-CoA/biotin carboxylase	3162248-3169757 -		SPAC56E4.04c	cut6	acetyl-CoA/biotin carboxylase	1245716-1253559 -		SJAG_03313.5	acetyl-CoA/biotin carboxylase	847281-854150 -	0.13
	SPOG_00587.1	DUF788 family protein	684707-685642 +		SOCG_02238.1	DUF788 family protein	3171097-3172116 +		SPAC56E4.05	mug69	DUF788 family protein	1255324-1256414 +		SJAG_03315.5	DUF788 family protein	855599-856399 +	0.53
	SPOG_00585.1	N-acetyltransferase	686733-689772 +		SOCG_02240.1	N-acetyltransferase	3174529-3176068 +		SPAC56E4.07		N-acetyltransferase	1256349-1260334 +		SJAG_03318.5	N-acetyltransferase	859503-861162 +	0.87
	SPOG_00586.1	gamma-glutamyltranspeptidase Ggt2	685741-687579 -		SOCG_02239.1	gamma-glutamyltranspeptidase Ggt2	3171497-3174522 -		SPAC56E4.06c	ggt2	gamma-glutamyltranspeptidase Ggt2	1256376-1258787 -		SJAG_03316.5	gamma-glutamyltranspeptidase Ggt2	856257-861275 -	0.53
	SPOG_00584.1	DUF1752 family protein	689522-692315 -		SOCG_02241.1	DUF1752 family protein	3176370-3178125 -		SPAC1420.01c		DUF1752 family protein, involved in regulation of transcription	1260290-1263326 -		SJAG_03319.5	DUF1752 family protein	861209-863584 -	0.88
	SPOG_00583.1	chaperonin-containing T-complex epsilon subunit Cct5	692831-695148 -		SOCG_02242.1	chaperonin-containing T-complex epsilon subunit Cct5	3179637-3181718 -		SPAC1420.02c	cct5	chaperonin-containing T-complex epsilon subunit Cct5	1263756-1265756 -		SJAG_03320.5	chaperonin-containing T-complex epsilon subunit Cct5	863685-865838 -	0.05
	SPOG_00582.1	19S proteasome regulatory subunit Rpn502	695633-697219 +		SOCG_02243.1	19S proteasome regulatory subunit Rpn502	3182082-3183685 +		SPAC1420.03	rpn501	19S proteasome regulatory subunit Rpn501	1266194-1267780 +		SJAG_03321.5	19S proteasome regulatory subunit Rpn502	865894-867871 +	0.14
	SPOG_00581.1	fusion cytochrome c oxidase assembly protein	697284-699430 -		SOCG_02244.1	cytochrome c oxidase assembly protein COX11	3183698-3185981 -		SPAC1420.04c	cox1101	fusion cytochrome c oxidase assembly protein Cox1101, mitochondrial ribosomal protein Rsm22	1267816-1270166 -		SJAG_03322.5	cytochrome c oxidase assembly protein COX11	866138-870869 -	0.76
	SPOG_00580.1	SMN family protein Yip12	700072-701336 +		SOCG_02245.1	SMN family protein yip11	3186434-3187769 +		SPAPB17E12.02	yip12	SMN family protein Yip12	1269930-1271746 +		SJAG_03323.5	SMN family protein yip11	869853-870961 +	0.86
	SPOG_00579.1	ubiquitin-protein ligase E3	701406-702767 +		SOCG_02246.1	ubiquitin-protein ligase E3	3187799-3190261 +		SPAPB17E12.03		ubiquitin-protein ligase E3	1271681-1273892 +		SJAG_03324.5	ubiquitin-protein ligase E3	871141-873406 +	0.91
	SPOG_00578.1	COP9/signalosome complex subunit Csn2	702090-704530 -		SOCG_02247.1	COP9/signalosome complex subunit Csn2	3187877-3190761 -		SPAPB17E12.04c	csn2	COP9/signalosome complex subunit Csn2	1272557-1274662 -		SJAG_03325.5	COP9/signalosome complex subunit Csn2	871541-874156 -	0.41
	SPOG_00577.1	60S ribosomal protein L37	704676-705341 +		SOCG_02248.1	60S ribosomal protein L37	3191175-3191847 +		SPAPB17E12.05	rpl3703	60S ribosomal protein L37	1275439-1275999 +		SJAG_03326.5	60S ribosomal protein L37	874555-875076 +	0.14
	SPOG_00576.1	Bfr1 binding protein	705590-707871 +		SOCG_02249.1	Bfr1 binding protein	3192091-3194565 +		SPAPB17E12.06		Bfr1 binding protein ortholog, frameshifted	1276506-1279000 +		SJAG_03327.5	Bfr1 binding protein	875024-876246 +
	SPOG_00575.1	tRNA-splicing endonuclease subunit catalytic subunit Sen2	705572-708115 -		SOCG_02250.1	tRNA-splicing endonuclease subunit catalytic subunit Sen2	3192657-3195011 -		SPAPB17E12.07c	sen2	tRNA-splicing endonuclease subunit catalytic subunit Sen2	1277120-1279149 -		SJAG_03328.5	tRNA-splicing endonuclease subunit catalytic subunit Sen2	875836-877525 -	0.61
	SPOG_00574.1	N-glycosylation protein	707981-709262 +		SOCG_02251.1	N-glycosylation protein	3194499-3195762 +		SPAPB17E12.08		N-glycosylation protein (predicted)	1279573-1280325 +		SJAG_03330.5	N-glycosylation protein	877160-879010 +	0.24
	SPOG_00572.1	SAM-dependent methyltransferase	709224-711507 -		SOCG_02253.1	SAM-dependent methyltransferase	3195654-3198090 -		SPAPB17E12.10c		SAM-dependent methyltransferase	1280495-1282878 -		SJAG_03332.5	SAM-dependent methyltransferase	879768-880848 -	0.92
	SPOG_00573.1	hypothetical protein	709435-710256 +		SOCG_02252.1	hypothetical protein	3195785-3197958 +		SPAPB17E12.09		sequence orphan	1280701-1281411 +		SJAG_03331.5	hypothetical protein	879011-879778 +
	SPOG_00571.1	oligosaccharyltransferase gamma subunit	711777-713128 +		SOCG_02254.1	oligosaccharyltransferase gamma subunit	3198197-3199580 +		SPAPB17E12.11		oligosaccharyltransferase gamma subunit (predicted)	1283080-1284482 +		SJAG_03333.5	oligosaccharyltransferase gamma subunit	880670-882383 +	0.64
	SPOG_00570.1	coenzyme A/diphosphate transporter	713030-714121 -		SOCG_02255.1	coenzyme A/diphosphate transporter	3199451-3200542 -		SPAPB17E12.12c		mitochondrial coenzyme A/ diphosphate transporter	1284397-1285586 -		SJAG_03334.5	coenzyme A/diphosphate transporter	880866-883595 -	0.52
	SPOG_00568.1	6-phosphofructo-2-kinase	715075-717722 -		SOCG_02257.1	6-phosphofructo-2-kinase	3201462-3204286 -		SPAPB17E12.14c		6-phosphofructo-2-kinase	1285525-1289315 -		SJAG_03336.5	6-phosphofructo-2-kinase	884802-886820 -	0.29
	SPOG_00569.1	60S ribosomal protein L18	713079-715137 +		SOCG_02256.1	60S ribosomal protein L18	3200639-3201358 +		SPAPB17E12.13	rpl1802	60S ribosomal protein L18	1285627-1286338 +		SJAG_03335.5	60S ribosomal protein L18	883798-884361 +	0.03
	SPOG_00566.1	fungal protein	720164-721293 +		SOCG_02258.1	fungal protein	3204917-3206317 +		SPAC1565.01		conserved fungal protein	1290931-1293853 +		SJAG_03337.5	fungal protein	887029-890222 +	0.68
	SPOG_00565.1	rho-type GTPase activating protein	721346-723863 -		SOCG_02259.1	rho-type GTPase activating protein	3206196-3208931 -		SPAC1565.02c		Rho-type GTPase activating protein	1292405-1293926 -		SJAG_03338.5	rho-type GTPase activating protein	888208-889663 -	0.89
	SPOG_00564.1	hypothetical protein	723032-724062 +		SOCG_02260.1	hypothetical protein	3208019-3208979 +		SPAC1565.03		sequence orphan	1294306-1295341 +		SJAG_03339.5	hypothetical protein	890174-891302 +
	SPOG_00563.1	adaptor protein Ste4	723955-725278 -		SOCG_02261.1	adaptor protein Ste4	3208865-3210215 -		SPAC1565.04c	ste4	adaptor protein Ste4	1295316-1296634 -		SJAG_03340.5	adaptor protein Ste4	891531-892590 -	0.74
	SPOG_00562.1	hypothetical protein	725977-728528 +		SOCG_02262.1	hypothetical protein	3210857-3213523 +		SPAC1565.05		sequence orphan	1297168-1299830 +		SJAG_03341.5	hypothetical protein	893286-895996 +	0.82
	SPOG_00561.1	GTPase Spg1	728533-729708 -		SOCG_02263.1	GTPase Spg1	3213478-3214596 -		SPAC1565.06c	spg1	GTPase Spg1	1299707-1301178 -		SJAG_03342.5	GTPase Spg1	893244-897057 -	0.03
	SPOG_00560.1	CAND1/TIP120	729768-733772 -		SOCG_02264.1	hypothetical protein	3214695-3218647 -		SPAC1565.07c		human CAND1/TIP120 ortholog	1301297-1305977 -		SJAG_05297.5	CAND1/TIP120	897006-901369 -	0.99
	SPOG_00559.1	AAA family ATPase Cdc48	734510-737287 +		SOCG_02265.1	AAA family ATPase Cdc48	3219147-3221945 +		SPAC1565.08	cdc48	AAA family ATPase Cdc48	1306168-1309266 +		SJAG_03345.5	AAA family ATPase Cdc48	901614-904112 +	0.02
	SPOG_00558.1	transcription factor Rst2	737701-740962 +		SOCG_02266.1	transcription factor Rst2	3222659-3225874 +		SPAC6F12.02	rst2	transcription factor Rst2	1309676-1313344 +		SJAG_03346.5	transcription factor Scr1	905200-907687 +	0.93
	SPOG_00557.1	SNARE Fsv1	740828-741977 -		SOCG_02267.1	SNARE Fsv1	3225691-3226850 -		SPAC6F12.03c	fsv1	SNARE Fsv1	1313142-1314511 -		SJAG_03347.5	SNARE Fsv1	908078-909248 -
	SPOG_00556.1	COPI-coated vesicle associated protein	743093-743860 +		SOCG_02268.1	COPI-coated vesicle associated protein	3227872-3228776 +		SPAC6F12.04		COPI-coated vesicle associated protein (predicted)	1316008-1316721 +		SJAG_03368.5	COPI-coated vesicle associated protein	958155-959396 +	0.58
	SPOG_00555.1	thiamine diphosphokinase Tnr3	744570-746789 -		SOCG_02269.1	thiamine diphosphokinase Tnr3	3229572-3231690 -		SPAC6F12.05c	tnr3	thiamine diphosphokinase Tnr3	1316981-1320472 -		SJAG_03362.5	thiamine diphosphokinase Tnr3	943869-946044 +	0.75
	SPOG_00554.1	rho GDP dissociation inhibitor Rdi1	747532-748996 +		SOCG_02270.1	rho GDP dissociation inhibitor Rdi1	3232356-3233606 +		SPAC6F12.06		Rho GDP dissociation inhibitor Rdi1	1318942-1321136 +		SJAG_03361.5	rho GDP dissociation inhibitor Rdi1	942970-943684 -	0.38
	SPOG_00553.1	TOM complex subunit Tom20	748926-750056 +		SOCG_02271.1	TOM complex subunit Tom20	3233871-3234896 +		SPAC6F12.07	tom20	mitochondrial TOM complex subunit Tom20	1321091-1322357 +		SJAG_03358.5	TOM complex subunit Tom20	936571-937363 -	0.15
	SPOG_00552.1	exocyst complex subunit Exo84	749324-752164 -		SOCG_02272.1	exocyst complex subunit Exo84	3234882-3237084 -		SPAC6F12.08c		exocyst complex subunit Exo84	1321922-1324634 -		SJAG_03357.5	exocyst complex subunit Exo84	934238-936643 +	0.83
	SPOG_00551.1	RNA-directed RNA polymerase Rdp1	752850-756760 +		SOCG_02273.1	RNA-directed RNA polymerase Rdp1	3237651-3241544 +		SPAC6F12.09	rdp1	RNA-directed RNA polymerase Rdp1	1324591-1329063 +		SJAG_03356.5	RNA-directed RNA polymerase Rdp1	930407-934311 -	0.65
	SPOG_00550.1	phosphoribosylformylglycinamidine synthase Ade3	756631-760855 -		SOCG_02274.1	phosphoribosylformylglycinamidine synthase Ade3	3241665-3245630 -		SPAC6F12.10c	ade3	phosphoribosylformylglycinamidine synthase Ade3	1326686-1333409 -		SJAG_03355.5	phosphoribosylformylglycinamidine synthase Ade3	926373-930350 +	0.25
	SPOG_00549.1	transcription factor tfiiic complex a box associated subunit sfc1	760797-762770 -		SOCG_02275.1	transcription factor tfiiic complex a box associated subunit sfc1	3245752-3247656 -		SPAC6F12.11c	sfc1	transcription factor TFIIIC complex A box associated subunit Sfc1	1333347-1335669 -		SJAG_03354.5	transcription factor tfiiic complex a box associated subunit sfc1	923901-926041 +	0.5
	SPOG_00548.1	protein phosphatase regulatory subunit Par2	763393-765531 +		SOCG_02276.1	protein phosphatase regulatory subunit Par2	3247761-3251913 +		SPAC6F12.12	par2	protein phosphatase regulatory subunit Par2	1335436-1338402 +		SJAG_03353.5	protein phosphatase regulatory subunit Par2	921694-923805 -
	SPOG_00547.1	geranyltranstransferase Fps1	765565-767316 -		SOCG_02277.1	geranyltranstransferase Fps1	3250496-3252151 -		SPAC6F12.13c	fps1	geranyltranstransferase Fps1	1338291-1339942 -		SJAG_03352.5	geranyltranstransferase Fps1	919997-921579 +	0.18
	SPOG_00546.1	anaphase-promoting complex subunit Apc8	767928-770177 +		SOCG_02278.1	anaphase-promoting complex subunit Apc8	3252716-3255073 +		SPAC6F12.14	cut23	anaphase-promoting complex subunit Apc8	1340220-1342448 +		SJAG_03351.5	anaphase-promoting complex subunit Apc8	917767-919971 -	0.24
	SPOG_00545.1	anaphase-promoting complex subunit Cut9	769204-772440 -		SOCG_02279.1	anaphase-promoting complex subunit Cut9	3253242-3257257 -		SPAC6F12.15c	cut9	anaphase-promoting complex subunit Cut9	1342057-1344857 -		SJAG_03350.5	anaphase-promoting complex subunit Cut9	915533-917904 +	0.33
	SPOG_00544.1	ATP-dependent RNA helicase	772657-775983 -		SOCG_02280.1	ATP-dependent RNA helicase, TRAMP complex subunit Mtr4	3257350-3260863 -		SPAC6F12.16c	mtr4	ATP-dependent RNA helicase, TRAMP complex subunit Mtr4	1344924-1348614 -		SJAG_16455.5	hypothetical protein	911820-915145 +
	SPOG_00543.1	mRNA cleavage and polyadenylation specificity factor complex subunit Rna14	776231-778940 +		SOCG_02281.1	mRNA cleavage and polyadenylation specificity factor complex subunit Rna14	3260984-3263520 +		SPAC6F12.17	rna14	mRNA cleavage and polyadenylation specificity factor complex subunit Rna14	1348687-1351231 +		SJAG_03594.5	mRNA cleavage and polyadenylation specificity factor complex subunit Rna14	1428174-1431196 -	0.37
	SPOG_00542.1	nucleoporin Nup40	778851-780625 -	Sc5	SOCG_02282.1	nucleoporin Nup40	3263544-3267956 -		SPAC19E9.01c	nup40	nucleoporin Nup40	1351565-1353770 -		SJAG_03593.5	nucleoporin Nup40	1426432-1428689 +	0.63
	SPOG_00541.1	NEK/NEK2 protein kinase Fin1	781131-783194 +		SOCG_02283.1	NEK/NEK2 protein kinase Fin1	3265698-3268343 +		SPAC19E9.02	fin1	serine/threonine protein kinase Fin1	1354217-1357184 +		SJAG_03592.5	NEK/NEK2 protein kinase Fin1	1423312-1426233 -	0.79
	SPOG_00540.1	cyclin Pas1	785387-788097 +		SOCG_02284.1	cyclin Pas1	3269559-3272681 +		SPAC19E9.03	pas1	cyclin Pas1	1361066-1364174 +		SJAG_03591.5	cyclin Pas1	1420810-1422242 -	0.79
	SPOG_00539.1	CAMK/CAMKL/GIN4 protein kinase Cdr2	788211-790927 +		SOCG_02285.1	CAMK/CAMKL/GIN4 protein kinase Cdr2	3272761-3276179 +		SPAC57A10.02	cdr2	GIN4 family protein kinase Cdr2	1364749-1367968 +		SJAG_03602.5	CAMK/CAMKL protein kinase Cdr2	1448874-1451868 -	0.54
	SPOG_00538.1	cyclophilin family peptidyl-prolyl cis-trans isomerase Cyp1	791786-792587 +						SPAC57A10.03	cyp1	cyclophilin family peptidyl-prolyl cis-trans isomerase Cyp1	1368000-1369836 +		SJAG_03601.5	cyclophilin family peptidyl-prolyl cis-trans isomerase Cyp1	1447915-1448934 -	0.1
	SPOG_00537.1	rho guanine nucleotide exchange factor	793237-794315 +		SOCG_02287.1	rho guanine nucleotide exchange factor	3277668-3279185 +		SPAC57A10.04	mug10	Rho guanine nucleotide exchange factor (predicted)	1370156-1371501 +		SJAG_03600.5	rho guanine nucleotide exchange factor	1445506-1447816 -	0.78
	SPOG_00536.1	SAGA complex subunit Sgf11	793412-795565 -		SOCG_02288.1	SAGA complex subunit Sgf11	3279040-3280134 -		SPAC57A10.14	sgf11	SAGA complex subunit Sgf11 (predicted)	1371478-1372516 -		SJAG_03599.5	SAGA complex subunit Sgf11	1445561-1446616 +	0.42
	SPOG_00535.1	F-box/WD repeat protein Pof1	795820-799417 -		SOCG_02289.1	F-box/WD repeat protein Pof1	3280229-3283786 -		SPAC57A10.05c	pof1	F-box/WD repeat protein protein Pof1	1372722-1376240 -		SJAG_00192.5	F-box/WD repeat protein Pof1	3855910-3858952 -	0.44
					SOCG_02290.1	hypothetical protein	3283967-3284423 +		SPAC57A10.06	mug15	sequence orphan	1376587-1377072 +
	SPOG_00534.1	hypothetical protein	798696-801262 +		SOCG_02291.1	hypothetical protein	3284704-3285639 +		SPAC57A10.07		conserved protein (fungal and protazoan)	1377248-1378479 +		SJAG_00190.5	hypothetical protein	3860253-3861191 +	0.38
	SPOG_00533.1	carboxylic ester hydrolase activity	801131-803113 -		SOCG_02292.1	carboxylic ester hydrolase activity	3284949-3287333 -		SPAC57A10.08c		carboxylic ester hydrolase activity (predicted)	1378475-1379898 -		SJAG_03604.5	carboxylic ester hydrolase activity	1454424-1455320 +	0.95
	SPOG_00531.1	high-mobility group non-histone chromatin protein	805241-806374 +		SOCG_02294.1	high-mobility group non-histone chromatin protein	3289723-3292827 +		SPAC57A10.09c	nhp6	High-mobility group non-histone chromatin protein	1380041-1381639 -		SJAG_03603.5	high-mobility group non-histone chromatin protein	1453163-1453784 +	0.35
	SPOG_00532.1	La protein	803231-804532 +		SOCG_02293.1	hypothetical protein	3287791-3289005 +		SPAC57A10.10c	sla1	La protein homolog	1382408-1383592 -		SJAG_00195.5	hypothetical protein	3853183-3854371 +	0.52
	SPOG_00530.1	TIM22 inner membrane protein import complex subunit Tim40	806372-807683 -		SOCG_02295.1	TIM22 inner membrane protein import complex subunit Tim40	3290837-3292214 -		SPAC57A10.11c	tim40	TIM22 inner membrane protein import complex subunit Tim40	1383532-1385287 -		SJAG_00196.5	TIM22 inner membrane protein import complex subunit Tim40	3851525-3853249 +	0.86
	SPOG_00529.1	dihydroorotate dehydrogenase Ura3	807823-809680 -		SOCG_02296.1	dihydroorotate dehydrogenase Ura3	3292386-3294225 -		SPAC57A10.12c	ura3	dihydroorotate dehydrogenase Ura3	1385357-1387199 -		SJAG_00197.5	dihydroorotate dehydrogenase Ura3	3849384-3851426 +	0.33
	SPOG_00528.1	ATP-dependent DNA ligase Cdc17	810264-812915 +		SOCG_02297.1	ATP-dependent DNA ligase Cdc17	3294809-3297444 +		SPAC20G8.01	cdc17	ATP-dependent DNA ligase Cdc17	1387893-1390617 +		SJAG_00198.5	ATP-dependent DNA ligase Cdc17	3846390-3848663 -	0.29
	SPOG_00527.1	phospholipase	813032-815407 +		SOCG_02298.1	phospholipase	3297562-3300035 +		SPAC20G8.02		mitochondrial phospholipase (predicted)	1390637-1393081 +		SJAG_00199.5	phospholipase	3844092-3846134 -	0.5
	SPOG_00526.1	MFS myo-inositol transporter	815435-817533 +	Sc5	SOCG_02299.1	MFS myo-inositol transporter	3299972-3302081 +		SPAC20G8.03	itr2	MFS myo-inositol transporter	1393608-1395851 +		SJAG_03595.5	MFS myo-inositol transporter	1431209-1433717 +	0.36
	SPOG_00525.1	electron transfer flavoprotein-ubiquinone oxidoreductase	817401-819884 -		SOCG_02300.1	electron transfer flavoprotein- ubiquinone oxidoreductase	3301956-3304426 -		SPAC20G8.04c		mitochondrial electron transfer flavoprotein- ubiquinone oxidoreductase	1395770-1398272 -
	SPOG_00524.1	cell division control protein Cdc15	820300-823586 -		SOCG_02301.1	cell division control protein Cdc15	3304580-3307956 -		SPAC20G8.05c	cdc15	cell division control protein Cdc15	1399568-1402965 -		SJAG_03596.5	cell division control protein Cdc15	1433624-1437466 -	0.63
	SPOG_00523.1	CCR4-Not complex subunit Not1	823811-830555 +		SOCG_02302.1	CCR4-Not complex subunit Not1	3308181-3314909 +		SPAC20G8.06	not1	CCR4-Not complex subunit Not1 (predicted)	1403154-1409876 +		SJAG_03597.5	CCR4-Not complex subunit Not1	1437611-1444375 +	0.25
	SPOG_00522.1	C-8 sterol isomerase Erg2	830384-831457 -		SOCG_02303.1	C-8 sterol isomerase Erg2	3314377-3315787 -		SPAC20G8.07c	erg2	C-8 sterol isomerase Erg2	1410106-1411256 -		SJAG_03598.5	C-8 sterol isomerase Erg2	1444384-1445341 -	0.23
	SPOG_00521.1	SNF2 family domain-containing protein	831839-834900 -		SOCG_02305.1	helicase SWR1	3317714-3321383 -		SPAC20G8.08c	fft1	fun thirty related protein Fft1	1411624-1415165 -		SJAG_01878.5	ISWI chromatin-remodeling complex ATPase ISW2	2532126-2535790 +	0.62
	SPOG_00520.1	N-acetyltransferase Nat10	835088-838455 -		SOCG_02306.1	N-acetyltransferase Nat10	3321457-3324859 -		SPAC20G8.09c		N-acetyltransferase Nat10 (predicted)	1415288-1418825 -		SJAG_01877.5	N-acetyltransferase Nat10	2528725-2532136 +	0.12
	SPOG_00519.1	beclin family protein	838475-840276 -		SOCG_02307.1	beclin family protein	3324842-3326847 -		SPAC20G8.10c	atg6	beclin family protein, involved in autophagy	1418900-1420497 -		SJAG_01876.5	beclin family protein	2525396-2528574 +	0.55
	SPOG_04963.1	inorganic diphosphatase	842107-845413 +		SOCG_02308.1	inorganic diphosphatase	3326880-3331288 +		SPAC3A12.02		mitochondrial inorganic diphosphatase (predicted)	1421916-1422942 +		SJAG_01875.5	inorganic diphosphatase	2525420-2526803 -	0.59
	SPOG_04962.1	ubiquitin-protein ligase E3	844349-845296 -		SOCG_02309.1	ubiquitin-protein ligase E3	3328785-3331210 -		SPAC3A12.03c	meu34	ubiquitin-protein ligase E3 (predicted)	1423240-1424169 -		SJAG_04915.5	ubiquitin-protein ligase E3	2226330-2227145 +	0.95
	SPOG_04961.1	RNase P and RNase MRP subunit p30	845546-846988 -		SOCG_02310.1	RNase P and RNase MRP subunit p30	3331298-3332663 -		SPAC3A12.04c		RNase P and RNase MRP subunit p30 (predicted)	1424697-1425562 -		SJAG_04916.5	RNase P and RNase MRP subunit p30	2225243-2225983 +	0.22
	SPOG_04960.1	TATA-binding protein associated factor Taf2	847293-851275 -	Sc5	SOCG_02311.1	TATA-binding protein associated factor Taf2	3332948-3336703 -		SPAC3A12.05c	taf2	TATA-binding protein associated factor Taf2 (predicted)	1426213-1429913 -		SJAG_04917.5	TATA-binding protein associated factor Taf2	2221268-2224915 +	0.22
	SPOG_04959.1	sodium/calcium exchanger	851528-853795 -		SOCG_02312.1	sodium/calcium exchanger	3337152-3339440 -		SPAC3A12.06c		sodium/calcium exchanger	1430099-1432875 -		SJAG_04892.5	sodium/calcium exchanger	2266790-2269039 +	0.74
	SPOG_04958.1	ribosomal protein subunit L27	854113-854437 -		SOCG_02313.1	ribosomal protein subunit L27	3339763-3340087 -		SPAC3A12.19		mitochondrial ribosomal protein subunit L27	1432773-1433415 -		SJAG_04893.5	ribosomal protein subunit L27	2266202-2266571 +	0.44
	SPOG_04957.1	RNA polymerase II complex subunit Rpb11	855116-856248 +		SOCG_02314.1	RNA polymerase II complex subunit Rpb11	3340727-3341764 +		SPAC3A12.07	rpb11	RNA polymerase II complex subunit Rpb11	1433814-1434926 +		SJAG_04894.5	RNA polymerase II complex subunit Rpb11	2265045-2265956 -	0.05
	SPOG_04956.1	fungal protein	856255-857003 +		SOCG_02315.1	fungal protein	3341813-3345353 +		SPAC3A12.08		conserved fungal protein	1434874-1436105 +		SJAG_04895.5	fungal protein	2263100-2264912 -	0.71
	SPOG_04955.1	urease accessory protein UreD	857154-859262 -		SOCG_02316.1	urease accessory protein UreD	3342848-3345354 -		SPAC3A12.09c		urease accessory protein UreD (predicted)	1435842-1437837 -		SJAG_04896.5	urease accessory protein UreD	2263286-2264164 +	0.63
	SPOG_04953.1	60S ribosomal protein L20	861646-862381 +		SOCG_02323.1	60S ribosomal protein L20	3358897-3359659 +		SPAC3A12.10	rpl2001	60S ribosomal protein L20a	1438294-1439013 +		SJAG_04897.5	60S ribosomal protein L20	2262309-2263065 -	0.05
	SPOG_04952.1	RNA-binding protein Cwf2	861357-863819 -		SOCG_02324.1	RNA-binding protein Cwf2	3358469-3361033 -		SPAC3A12.11c	cwf2	RNA-binding protein Cwf2	1439245-1440658 -		SJAG_04898.5	RNA-binding protein Cwf2	2260971-2262265 +	0.32
	SPOG_04951.1	F1-ATPase chaperone Atp11	864009-866588 +		SOCG_02325.1	F1-ATPase chaperone Atp11	3361227-3364107 +		SPAC3A12.12	atp11	F1-ATPase chaperone Atp11 (predicted)	1441020-1442352 +		SJAG_04899.5	F1-ATPase chaperone Atp11	2258669-2260787 -	0.8
	SPOG_04950.1	translation initiation factor eIF3j	865152-866384 -		SOCG_02326.1	translation initiation factor eIF3j	3362372-3363525 -		SPAC3A12.13c		translation initiation factor eIF3j (p35)	1441984-1443260 -		SJAG_04900.5	translation initiation factor eIF3j	2258604-2260483 +	0.47
	SPOG_04949.1	calmodulin Cam1	867263-868627 +		SOCG_02327.1	calmodulin Cam1	3364474-3365794 +		SPAC3A12.14	cam1	calmodulin Cam1	1444658-1446333 +		SJAG_04901.5	calmodulin Cam1	2257055-2258023 -	0.01
	SPOG_04948.1	GARP complex subunit Vps53	868558-871769 +		SOCG_02328.1	GARP complex subunit Vps53	3365753-3370751 +		SPAC3A12.15	vps53	GARP complex subunit Vps53 (predicted)	1446480-1449286 +		SJAG_04902.5	GARP complex subunit Vps53	2254215-2256901 -	0.75
	SPOG_04947.1	TIM23 translocase complex subunit Tim17	871789-873309 -		SOCG_02329.1	TIM23 translocase complex subunit Tim17	3369236-3370479 -		SPAC3A12.16c	tim17	TIM23 translocase complex subunit Tim17	1449927-1451399 -		SJAG_01879.5	TIM23 translocase complex subunit Tim17	2535336-2536721 -	0.07
	SPOG_04946.1	cysteine synthase Cys12	873469-875215 -		SOCG_02330.1	cysteine synthase Cys12	3370433-3372661 -		SPAC3A12.17c	cys12	cysteine synthase Cys12	1451843-1453348 -		SJAG_01880.5	cysteine synthase Cys12	2536687-2538405 -	0.28
	SPOG_04945.1	glucose-6-phosphate 1-dehydrogenase	876571-878823 +	Sc5	SOCG_02331.1	glucose-6-phosphate 1-dehydrogenase	3374269-3376473 +		SPAC3A12.18	zwf1	glucose-6-phosphate 1-dehydrogenase (predicted)	1454782-1456873 +		SJAG_02297.5	glucose-6-phosphate 1-dehydrogenase	438489-441565 -	0.29
	SPOG_04944.1	polyamine N-acetyltransferase	878727-879898 -		SOCG_02332.1	polyamine N-acetyltransferase	3376361-3377412 -		SPAC9.02c		polyamine N-acetyltransferase (predicted)	1456798-1457906 -		SJAG_02296.5	polyamine N-acetyltransferase	438419-439571 +	0.49
	SPOG_04943.1	U5 snRNP complex subunit Brr2	880231-887137 -		SOCG_02333.1	U5 snRNP complex subunit Brr2	3377681-3384581 -		SPAC9.03c	brr2	U5 snRNP complex subunit Brr2 (predicted)	1458379-1465300 -		SJAG_02295.5	U5 snRNP complex subunit Brr2	431124-437956 +	0.23
									SPAC9.04	Tf2-1	retrotransposable element	1465785-1469848 +
	SPOG_04942.1	ATP-dependent DNA helicase	887303-891062 +		SOCG_02334.1	ATP-dependent DNA helicase	3384605-3387538 +		SPAC9.05	fml1	ATP-dependent DNA helicase (predicted)	1470851-1476275 +		SJAG_02294.5	ATP-dependent DNA helicase	426099-431049 -	0.44
	SPOG_04941.1	5'-methylthioribulose-1-phosphate dehydratase	890061-891168 -		SOCG_02335.1	5'-methylthioribulose-1-phosphate dehydratase	3386937-3388568 -		SPAC9.06c		5'-methylthioribulose-1-phosphate dehydratase, adducin (predicted)	1473457-1474671 -		SJAG_02293.5	5'-methylthioribulose-1-phosphate dehydratase	427366-430796 +	0.59
	SPOG_04940.1	GTPase Rbg1	891103-892590 -		SOCG_02336.1	GTPase Rbg1	3388528-3389994 -		SPAC9.07c		GTPase Rbg1 (predicted)	1474765-1476213 -		SJAG_02292.5	GTPase Rbg1	425124-427125 +	0.04
	SPOG_04938.1	steroid reductase	893471-894402 -		SOCG_02337.1	steroid reductase	3390075-3391950 -		SPAC9.08c		steroid reductase (predicted)	1476887-1478399 -		SJAG_02291.5	steroid reductase	423999-425056 +	0.67
	SPOG_04937.1	homocysteine methyltransferase	894549-897577 +	Sc5	SOCG_02338.1	homocysteine methyltransferase	3391974-3394874 +		SPAC9.09	met26	homocysteine methyltransferase	1478383-1481225 +		SJAG_02290.5	homocysteine methyltransferase	421359-424024 -	0.12
	SPOG_04936.1	thiamine transporter Thi9	899737-901503 +		SOCG_02340.1	thiamine transporter Thi9	3397869-3400141 +		SPAC9.10	thi9	thiamine transporter Thi9	1481401-1484757 +		SJAG_04673.5	thiamine transporter Thi9	375246-378418 +
	SPOG_04935.1	hypothetical protein	902529-903942 +		SOCG_02341.1	hypothetical protein	3401002-3402667 +		SPAC9.11		sequence orphan	1485594-1487904 +		SJAG_01502.5	hypothetical protein	1768510-1771641 +	0.96
	SPOG_04934.1	F1-ATPase chaperone Atp12	903889-905169 -		SOCG_02342.1	F1-ATPase chaperone Atp12	3402359-3403705 -		SPAC9.12c	atp12	F1-ATPase chaperone Atp12 (predicted)	1486827-1488388 -		SJAG_01503.5	F1-ATPase chaperone Atp12	1769619-1770455 -	0.82
	SPOG_04933.1	splicing factor	905401-906849 -		SOCG_02343.1	splicing factor	3403647-3405154 -		SPAC9.13c	cwf16	splicing factor (predicted)	1488610-1489774 -		SJAG_01504.5	splicing factor	1770651-1771457 -	0.3
	SPOG_04932.1	phosphoprotein 3 family protein	907111-908438 -		SOCG_02344.1	phosphoprotein 3 family protein	3405097-3407241 -		SPAC5D6.13		Golgi phosphoprotein 3 family	1490050-1492204 -		SJAG_01516.5	hypothetical protein	1796166-1798113 -	0.22
	SPOG_04931.1	translation protein	908862-910411 -		SOCG_02345.1	translation protein	3407176-3408850 -		SPAC5D6.12		mitochondrial translation protein (predicted)	1492307-1495689 -		SJAG_01517.5	translation protein	1798274-1799194 -	0.97
					SOCG_02346.1	hypothetical protein	3408961-3409366 +		SPAC5D6.10c	mug116	sequence orphan	1494670-1495830 +
	SPOG_04930.1	acetate transporter	911719-912813 +		SOCG_02347.1	acetate transporter	3409884-3412528 +		SPAC5D6.09c	mug86	acetate transporter	1495766-1498669 +		SJAG_01505.5	acetate transporter	1771898-1773582 -	0.37
	SPOG_04929.1	meiosis II protein Mes1	913546-915030 +		SOCG_02348.1	meiosis II protein Mes1	3413063-3413431 +		SPAC5D6.08c	mes1	meiosis II protein Mes1	1498809-1500084 +
	SPOG_04928.1	PXA domain-containing protein Pxa1	915274-917201 +		SOCG_02349.1	PXA domain-containing protein Pxa1	3414509-3416011 +		SPAC5D6.07c	pxa1	PXA domain protein Pxa1	1500851-1502700 +		SJAG_04822.5	PXA domain-containing protein Pxa1	66952-69114 +	0.91
	SPOG_04927.1	UDP-GlcNAc transferase associated protein Alg14	917268-919368 +		SOCG_02350.1	UDP-GlcNAc transferase associated protein Alg14	3416185-3418242 +		SPAC5D6.06c	alg14	UDP-GlcNAc transferase associated protein Alg14	1502635-1503758 +		SJAG_04821.5	UDP-GlcNAc transferase associated protein Alg14	69214-70633 +	0.44
	SPOG_04926.1	mediator complex subunit Pmc6	918071-919292 -		SOCG_02351.1	mediator complex subunit Pmc6	3416295-3418480 -		SPAC5D6.05	sep11	mediator complex subunit Pmc6	1503761-1504944 -		SJAG_04820.5	mediator complex subunit Pmc6	69206-71110 -	0.45
	SPOG_04925.1	auxin family transmembrane transporter	919255-921772 -	Sc5	SOCG_02352.1	auxin family transmembrane transporter	3418436-3420757 -		SPAC5D6.04		auxin family transmembrane transporter	1504879-1507648 -		SJAG_01514.5	auxin family transmembrane transporter	1792791-1796497 +	0.42
	SPOG_04924.1	hypothetical protein	923780-924715 +		SOCG_02353.1	hypothetical protein	3421708-3423905 +		SPAC5D6.02c	mug165	sequence orphan	1509574-1511606 +		SJAG_01513.5	hypothetical protein	1791320-1792277 -	0.94
	SPOG_04923.1	40S ribosomal protein S15a	924982-925746 -		SOCG_02354.1	40S ribosomal protein S15a	3423810-3424663 -		SPAC5D6.01	rps2202	40S ribosomal protein S15a	1511326-1512406 -		SJAG_01512.5	40S ribosomal protein S15a	1790022-1790940 +	0.02
	SPOG_04922.1	RNA-binding protein	925934-927891 -		SOCG_02355.1	RNA-binding protein	3424751-3427154 -		SPAC57A7.13		RNA-binding protein, involved in splicing (predicted)	1512683-1514838 -		SJAG_01511.5	RNA-binding protein	1788087-1790081 +	0.69
	SPOG_04921.1	heat shock protein Pdr13	927867-929974 -		SOCG_02356.1	heat shock protein Pdr13	3427330-3429184 -		SPAC57A7.12		heat shock protein Pdr13 (predicted)	1514843-1516959 -		SJAG_01510.5	heat shock protein Pdr13	1786066-1788033 +	0.22
	SPOG_04920.1	WD repeat protein	930418-936540 -		SOCG_02357.1	WD repeat protein	3429653-3433907 -		SPAC57A7.11	mip1	WD repeat protein, Raptor homolog Mip1	1517223-1521460 -		SJAG_01509.5	WD repeat protein	1781239-1785915 +	0.21
	SPOG_04919.1	coatomer gamma subunit Sec21	934827-937887 +		SOCG_02358.1	coatomer gamma subunit Sec21	3434065-3437138 +		SPAC57A7.10c	sec21	coatomer gamma subunit Sec21 (predicted)	1521619-1524855 +		SJAG_01508.5	coatomer gamma subunit Sec21	1777829-1781212 -	0.27
	SPOG_04918.1	RNF family protein	938214-939323 -	Sc5	SOCG_02359.1	RNF family protein	3437093-3438611 -		SPAC57A7.09		human RNF family homolog	1524651-1526191 -		SJAG_01507.5	RNF family protein	1776431-1777518 +	0.85
	SPOG_04917.1	serine/threonine protein phosphatase Pzh1	941480-943765 -		SOCG_02360.1	serine/threonine protein phosphatase Pzh1	3439638-3442033 -		SPAC57A7.08	pzh1	serine/threonine protein phosphatase Pzh1	1527565-1529862 -		SJAG_04426.5	serine/threonine protein phosphatase Pzh1	2413379-2415663 -	0.11
	SPOG_04916.1	homocysteine methyltransferase	943958-945231 +		SOCG_02361.1	homocysteine methyltransferase	3442168-3443419 +		SPAC57A7.07c		homocysteine methyltransferase (predicted)	1529856-1531247 +		SJAG_04425.5	homocysteine methyltransferase	2415738-2417080 +	0.55
	SPOG_04915.1	U3 snoRNP protein Utp14	945098-948081 -		SOCG_02362.1	U3 snoRNP protein Utp14	3442273-3446352 -		SPAC57A7.06		U3 snoRNP protein Utp14 (predicted)	1531138-1534330 -		SJAG_04424.5	U3 snoRNP protein Utp14	2415598-2419789 -	0.57
	SPOG_04914.1	hypothetical protein	948185-953606 -		SOCG_02363.1	hypothetical protein	3446533-3451349 -		SPAC57A7.05		conserved protein (fungal and plant)	1534352-1541786 -		SJAG_04423.5	hypothetical protein	2419888-2425271 -	0.65
	SPOG_04913.1	mRNA export shuttling protein	954910-957886 +		SOCG_02364.1	mRNA export shuttling protein	3452551-3455238 +		SPAC57A7.04c	pabp	mRNA export shuttling protein	1540606-1545221 +		SJAG_04427.5	mRNA export shuttling protein	2410670-2413354 -	0.13
	SPOG_04911.1	hypothetical protein	961750-962468 +		SOCG_02366.1	hypothetical protein	3459391-3460234 +		SPAC57A7.15c		sequence orphan	1545323-1546250 -		SJAG_04428.5	hypothetical protein	2410183-2413006 +
	SPOG_04912.1	ubiquitin-protein ligase E3	957982-961642 +		SOCG_02365.1	ubiquitin-protein ligase E3	3455260-3459256 +		SPAC167.07c		ubiquitin-protein ligase E3	1546286-1550081 +		SJAG_04429.5	ubiquitin-protein ligase E3	2406620-2410511 -	0.66
	SPOG_04910.1	usp family protein	962801-965072 -		SOCG_02367.1	usp family protein	3460585-3462541 -		SPAC167.05		Usp (universal stress protein) family protein, implicated in meiotic chromosome segregation	1549926-1553310 -		SJAG_04431.5	usp family protein	2402928-2405758 +	0.71
									SPAC167.06c	mug143	sequence orphan	1550050-1550889 +		SJAG_04430.5	hypothetical protein	2405762-2406518 -	0.94
	SPOG_04909.1	TIM23 translocase complex-associated motor subunit Pam17	966019-966794 -		SOCG_02368.1	TIM23 translocase complex-associated motor subunit Pam17	3463311-3464098 -		SPAC167.04	pam17	TIM23 translocase complex-associated motor subunit Pam17	1553587-1554941 -		SJAG_04432.5	TIM23 translocase complex-associated motor subunit Pam17	2401869-2402691 +	0.56
	SPOG_04907.1	geranylgeranyltransferase II beta subunit Ptb1	966971-970331 -		SOCG_02370.1	geranylgeranyltransferase II beta subunit Ptb1	3465448-3467790 -		SPAC167.02	ptb1	geranylgeranyltransferase II beta subunit Ptb1	1554880-1558526 -		SJAG_04434.5	geranylgeranyltransferase II beta subunit Ptb1	2397767-2401894 +	0.29
	SPOG_04908.1	U4/U6 X U5 tri-snRNP complex subunit Snu66	966962-969903 +		SOCG_02369.1	U4/U6 X U5 tri-snRNP complex subunit Snu66	3464246-3466419 +		SPAC167.03c	snu66	U4/U6 x U5 tri-snRNP complex subunit Snu66	1554993-1557929 +		SJAG_04433.5	U4/U6 X U5 tri-snRNP complex subunit Snu66	2399039-2401753 -	0.79
	SPOG_04906.1	hypothetical protein	970190-971443 +		SOCG_05279.1	hypothetical protein	3467578-3468680 +		SPAC167.09		sequence orphan	1557902-1559475 +		SJAG_06425.5	hypothetical protein	2394801-2398295 -
	SPOG_04905.1	IRE protein kinase Ire1	971276-974869 -		SOCG_02371.1	IRE protein kinase Ire1	3468661-3472289 -		SPAC167.01	ire1	serine/threonine protein kinase Ppk4/ sensor for unfolded proteins in the ER (predicted)	1559383-1562894 -		SJAG_04435.5	IRE protein kinase Ire1	2394457-2397505 +	0.86
									SPAC167.08	Tf2-2	retrotransposable element	1564101-1568523 -
	SPOG_04904.1	hypothetical protein	975296-976199 +		SOCG_02372.1	hypothetical protein	3472696-3473233 +		SPAC1705.02		human 4F5S homolog	1568793-1569482 +		SJAG_04436.5	hypothetical protein	2393669-2393985 +	0.33
	SPOG_04903.1	cell wall protein Ecm33	975061-979054 -		SOCG_02373.1	cell wall protein Ecm33	3473498-3475409 -		SPAC1705.03c	ecm33	cell wall protein Ecm33	1569555-1571617 -		SJAG_00340.5	cell wall protein Ecm33	3545059-3546925 +	0.52
	SPOG_04902.1	RING-box protein 1	978568-980680 +		SOCG_02374.1	RING-box protein 1	3476722-3477979 +		SPAC23H4.18c	rbx1	RING-box protein 1	1575290-1576307 +		SJAG_00341.5	RING-box protein 1	3543861-3544378 -	0.09
	SPOG_04901.1	CMGC/CDK/CDK8 protein kinase Srb10	980905-982335 +		SOCG_02375.1	CMGC/CDK/CDK8 protein kinase Srb10	3477953-3479511 +		SPAC23H4.17c	srb10	cyclin-dependent protein Srb mediator subunit kinase Srb10	1576712-1578028 +		SJAG_00342.5	CMGC/CDK/CDK8 protein kinase Srb10	3542335-3543491 -	0.3
	SPOG_04900.1	hypothetical protein	982590-983874 +		SOCG_02376.1	hypothetical protein	3479767-3480969 +		SPAC23H4.16c		sequence orphan	1578314-1579540 +		SJAG_00343.5	hypothetical protein	3540837-3542147 -	0.95
	SPOG_04899.1	ribosome biogenesis protein Tsr1	983837-986576 -		SOCG_02377.1	ribosome biogenesis protein Tsr1	3481006-3483821 -		SPAC23H4.15		ribosome biogenesis protein Tsr1	1579668-1582473 -		SJAG_00344.5	ribosome biogenesis protein Tsr1	3538550-3540874 +	0.35
	SPOG_04898.1	guanyl-nucleotide exchange factor	986711-989616 -		SOCG_02378.1	guanyl-nucleotide exchange factor	3483822-3487002 -		SPAC23H4.14	vam6	guanyl-nucleotide exchange factor, HOPS complex subunit Vam6	1582412-1585637 -		SJAG_05184.5	guanyl-nucleotide exchange factor	3535422-3538278 +	0.71
	SPOG_04897.1	hypothetical protein	990060-990399 -		SOCG_02379.1	hypothetical protein	3487159-3487743 -		SPAC23H4.21		conserved protein	1585742-1586534 -		SJAG_00347.5	hypothetical protein	3534738-3535046 +	0.88
	SPOG_04896.1	hypothetical protein	990783-991858 +		SOCG_02380.1	hypothetical protein	3488022-3488997 +		SPAC23H4.13c		dubious	1586008-1587570 +		SJAG_00348.5	hypothetical protein	3533635-3535789 -	0.98
	SPOG_04895.1	Clr6 histone deacetylase complex subunit Alp13	991272-993071 -		SOCG_02381.1	Clr6 histone deacetylase complex subunit Alp13	3488044-3490435 -		SPAC23H4.12	alp13	Clr6 histone deacetylase complex subunit Alp13	1587022-1588751 -		SJAG_00349.5	Clr6 histone deacetylase complex subunit Alp13	3532354-3534263 +	0.36
	SPOG_04894.1	centromere localized protein Cnl2	992839-994429 +		SOCG_02382.1	centromere localized protein Cnl2	3490226-3491175 +		SPAC23H4.11c	cnl2	centromere localized protein Cnl2	1588622-1589730 +		SJAG_00350.5	centromere localized protein Cnl2	3531064-3531918 -	0.91
	SPOG_04893.1	thiamine-phosphate dipyrophosphorylase/hydroxyethylthiazole kinase	994360-996347 +	Sc5	SOCG_02383.1	thiamine-phosphate dipyrophosphorylase/hydroxyethylthiazole kinase	3491815-3493368 +		SPAC23H4.10c	thi4	thiamine-phosphate dipyrophosphorylase/hydroxyethylthiazole kinase	1589743-1593248 +		SJAG_00381.5	thiamine-phosphate dipyrophosphorylase/hydroxyethylthiazole kinase	3466213-3467760 -	0.38
									SPAC23H4.09	cdb4	curved DNA-binding protein Cdb4	1591823-1593194 -		SJAG_00382.5	curved DNA-binding protein Cdb4	3464625-3468110 +	0.26
	SPOG_04891.1	RNA polymerase II associated protein	997870-999737 -		SOCG_02385.1	RNA polymerase II associated protein	3494813-3497728 -		SPAC23H4.08		RNA polymerase II associated protein (predicted)	1593302-1594661 -		SJAG_00383.5	RNA polymerase II associated protein	3463315-3464687 +	0.76
	SPOG_04890.1	signal recognition particle receptor beta subunit Srp102	999449-1000798 +		SOCG_02386.1	signal recognition particle receptor beta subunit Srp102	3496551-3497961 +		SPAC23H4.07c	srp102	signal recognition particle receptor beta subunit Srp102 (predicted)	1595143-1596020 +		SJAG_00360.5	signal recognition particle receptor beta subunit Srp102	3511968-3513441 +	0.71
									SPAC23H4.06	gln1	glutamate-ammonia ligase Gln1	1596073-1598149 -		SJAG_00359.5	glutamate-ammonia ligase Gln1	3513583-3514661 -	0.1
									SPAC23H4.05c		sequence orphan	1599323-1600363 +
									SPAC23H4.04		tRNA(5-methylaminomethyl-2-thiouridylate)-methyltransferase	1601412-1603005 -		SJAG_00358.5	tRNA(5-methylaminomethyl-2-thiouridylate)-methyltransferase	3514954-3517140 -	0.72
									SPAC23H4.03c	erv25	COPII-coated vesicle component Erv25 (predicted)	1603906-1605163 +		SJAG_00357.5	COPII-coated vesicle component Erv25	3517320-3518463 +	0.42
					SOCG_02391.1	CAMK/CAMKL/AMPK protein kinase Ppk9	3504054-3506185 -		SPAC23H4.02	ppk9	serine/threonine protein kinase Ppk9 (predicted)	1605073-1607249 -		SJAG_00356.5	CAMK/CAMKL/AMPK protein kinase Ppk9	3517692-3521489 -	0.69
					SOCG_02392.1	sterol binding ankyrin repeat protein	3507179-3510413 +		SPAC23H4.01c		sterol binding ankyrin repeat protein	1607776-1611164 +		SJAG_00355.5	sterol binding ankyrin repeat protein	3521806-3524919 +	0.52
					SOCG_02393.1	hypothetical protein	3510533-3511758 +		SPAP27G11.02		TPR repeat protein, unknown biological role	1611275-1612704 +		SJAG_00354.5	hypothetical protein	3525254-3526231 +	0.6
	SPOG_04883.1	D123 family protein	1014125-1015602 +		SOCG_02394.1	D123 family protein	3511884-3513284 +		SPAP27G11.03		D123 family	1612816-1614313 +		SJAG_00353.5	D123 family protein	3526714-3528011 +	0.53
									SPAP27G11.04c		tRNA specific adenosine deaminase subunit Tad3 (predicted)	1614241-1615625 -		SJAG_00352.5	tRNA specific adenosine deaminase subunit Tad3	3525035-3529223 -	0.51
	SPOG_04881.1	vacuolar protein sorting-associated protein Vps41	1016659-1019975 -		SOCG_02396.1	vacuolar protein sorting-associated protein Vps41	3514668-3517706 -		SPAP27G11.05c	vps41	vacuolar protein sorting-associated protein Vps41	1615703-1618992 -		SJAG_00380.5	vacuolar protein sorting-associated protein Vps41	3468156-3470858 -	0.57
	SPOG_04880.1	AP-1 adaptor complex sigma subunit Aps1	1019907-1021266 -		SOCG_02397.1	AP-1 adaptor complex sigma subunit Aps1	3517787-3518927 -		SPAP27G11.06c	vas2	AP-1 adaptor complex sigma subunit Aps1	1619079-1620433 -		SJAG_00379.5	AP-1 adaptor complex sigma subunit Aps1	3471105-3472202 -	0.14
	SPOG_04879.1	BUD32 protein kinase	1021192-1022313 -		SOCG_02398.1	BUD32 protein kinase	3518879-3519912 -		SPAP27G11.07c		serine/threonine protein kinase	1620368-1621358 -		SJAG_00378.5	BUD32 protein kinase	3472139-3473451 -	0.29
	SPOG_04878.1	hypothetical protein	1022399-1023702 -		SOCG_02399.1	hypothetical protein	3519875-3521610 -		SPAP27G11.08c	meu32	sequence orphan	1621639-1622867 -		SJAG_00377.5	hypothetical protein	3473499-3475459 -	0.97
	SPOG_04877.1	GTP cyclohydrolase	1024253-1025253 -		SOCG_02400.1	GTP cyclohydrolase	3521851-3522833 -		SPAP27G11.09c		GTP cyclohydrolase (predicted)	1622910-1624639 -		SJAG_00376.5	GTP cyclohydrolase	3475457-3477075 -	0.27
	SPOG_04876.1	nucleoporin Nup184	1025391-1030863 -	Sc5 vége	SOCG_02401.1	nucleoporin Nup184	3523274-3528485 -		SPAP27G11.10c	nup184	nucleoporin Nup184	1624751-1629971 -		SJAG_00375.5	nucleoporin Nup184	3477024-3482403 -	0.69
									SPAP27G11.11c		dubious	1630900-1631203 -
									SPAP27G11.16		sequence orphan	1631283-1631597 +
	SPOG_01596.1	dymeclin 1	633593-636787 -	Sc8 vége	SOCG_02402.1	dymeclin 1	3529474-3531888 +		SPAP27G11.12		human dymeclin ortholog 1	1632068-1634742 +		SJAG_00567.5	dymeclin 1	3107474-3110027 +	0.92
	SPOG_01595.1	small nucleolar ribonucleoprotein Nop10	633134-633382 +		SOCG_02403.1	small nucleolar ribonucleoprotein Nop10	3532197-3532446 -		SPAP27G11.13c	nop10	small nucleolar ribonucleoprotein Nop10	1634930-1635586 -		SJAG_00566.5	small nucleolar ribonucleoprotein Nop10	3110361-3111019 -	0.17
									SPAP27G11.14c		sequence orphan	1635716-1638440 -
	SPOG_01594.1	structure-specific endonuclease catalytic subunit	629631-632079 -		SOCG_02404.1	structure-specific endonuclease catalytic subunit	3533172-3535925 +		SPAP27G11.15	slx1	structure-specific endonuclease catalytic subunit	1638339-1641062 +		SJAG_05237.5	structure-specific endonuclease catalytic subunit	1707616-1708437 -	0.92
	SPOG_01593.1	phosphomevalonate kinase	628017-630752 +		SOCG_02405.1	phosphomevalonate kinase	3533795-3537194 -		SPAC343.01c	erg8	phosphomevalonate kinase (predicted)	1638544-1641241 -		SJAG_01474.5	phosphomevalonate kinase	1705198-1709603 +	0.57
	SPOG_01592.1	ribosomal protein subunit L19	626561-627695 -		SOCG_02406.1	ribosomal protein subunit L19	3536602-3537460 +		SPAC343.02	img1	mitochondrial ribosomal protein subunit L19	1641662-1642932 +		SJAG_01473.5	ribosomal protein subunit L19	1705258-1705800 -	0.73
	SPOG_05264.1	anaphase-promoting complex subunit Apc11	625570-626533 -		SOCG_02407.1	anaphase-promoting complex subunit Apc11	3537790-3540663 +		SPAC343.03	apc11	anaphase-promoting complex subunit Apc11	1643043-1644421 +		SJAG_05236.5	anaphase-promoting complex subunit Apc11	1704622-1705117 -
	SPOG_01591.1	WD repeat protein	623221-625731 +		SOCG_02408.1	WD repeat protein	3538518-3540649 -		SPAC343.04c		WD repeat protein, human WDR26 family, ubiquitin ligase complex subunit	1643773-1645862 -		SJAG_01472.5	WD repeat protein	1702160-1705010 +	0.47
	SPOG_01590.1	V-type ATPase subunit A	618706-620976 -		SOCG_02411.1	V-type ATPase subunit A	3546851-3549421 +		SPAC343.05	vma1	V-type ATPase subunit A	1647199-1649436 +		SJAG_01471.5	V-type ATPase subunit A	1698223-1702053 -	0.07
	SPOG_01589.1	phospholipid scramblase	617326-618815 +		SOCG_02412.1	phospholipid scramblase	3549324-3550876 -		SPAC343.06c		phospholipid scramblase	1649433-1650833 -		SJAG_01470.5	phospholipid scramblase	1696940-1698383 +	0.44
	SPOG_01587.1	ribosomal protein subunit Mrp17	614416-617300 +		SOCG_02414.1	ribosomal protein subunit Mrp17	3550818-3553857 -		SPAC343.08c	mrp17	mitochondrial ribosomal protein subunit Mrp17	1650923-1653983 -		SJAG_01468.5	ribosomal protein subunit Mrp17	1694323-1696653 +	0.57
	SPOG_01588.1	RNA-binding protein Mug28	615260-617185 -		SOCG_02413.1	RNA-binding protein Mug28	3549423-3553402 +		SPAC343.07	mug28	RNA-binding protein Mug28	1651012-1652981 +		SJAG_01469.5	RNA-binding protein Mug28	1694331-1696809 -	0.96
	SPOG_01586.1	UB Xdomain protein Ubx3	612971-614492 -		SOCG_02415.1	UB Xdomain protein Ubx3	3553882-3555466 +		SPAC343.09	ubx3	UB Xdomain protein Ubx3	1653998-1655941 +		SJAG_01467.5	UB Xdomain protein Ubx3	1692625-1694392 -	0.6
	SPOG_01585.1	methylenetetrahydrofolate reductase Met11	609808-612084 -		SOCG_02416.1	methylenetetrahydrofolate reductase Met11	3555553-3558435 +		SPAC343.10	met11	methylenetetrahydrofolate reductase Met11	1656143-1658395 +		SJAG_01466.5	methylenetetrahydrofolate reductase Met11	1690135-1692610 -	0.35
	SPOG_01584.1	multi-copy suppressor-Chk1	605147-609775 +		SOCG_02417.1	multi-copy suppressor-Chk1	3558281-3563232 -		SPAC343.11c	msc1	multi-copy suppressor of Chk1	1658316-1663346 -		SJAG_01465.5	multi-copy suppressor-Chk1	1685610-1690009 +	0.69
									SPAC343.21		hypothetical protein	1665144-1667735 +
	SPOG_01583.1	fungal protein	601728-602939 -		SOCG_02418.1	fungal protein	3565104-3566767 +		SPAC343.12	rds1	conserved fungal protein	1667671-1669666 +		SJAG_01578.5	fungal protein	1926804-1928240 -	0.29
									SPAC343.20		dubious	1667955-1669964 -
	SPOG_01582.1	glutamyl-tRNA amidotransferase beta subunit	599272-601508 -	Sc8	SOCG_02419.1	glutamyl-tRNA amidotransferase beta subunit	3567081-3568822 +		SPAC343.13		mitochondrial glutamyl-tRNA amidotransferase beta subunit (predicted)	1670283-1672264 +		SJAG_01577.5	glutamyl-tRNA amidotransferase beta subunit	1923220-1925617 -	0.79
	SPOG_01581.1	translation initiation factor eIF2B beta subunit	597917-599392 +		SOCG_02420.1	translation initiation factor eIF2B beta subunit	3569020-3570369 -		SPAC343.14c		translation initiation factor eIF2B beta subunit	1672197-1673742 -		SJAG_01576.5	translation initiation factor eIF2B beta subunit	1920191-1923366 +	0.14
	SPOG_01578.1	WDR70 family WD repeat protein	588593-593316 +		SOCG_02423.1	WDR70 family WD repeat protein	3575066-3577225 -		SPAC343.17c		WD repeat protein, human WDR70 family	1673685-1680143 -		SJAG_01573.5	WDR70 family WD repeat protein	1915063-1917667 +	0.63
	SPOG_01580.1	tRNA isopentenyltransferase	593426-594783 -		SOCG_02421.1	tRNA isopentenyltransferase	3571176-3572727 +		SPAC343.15	tit1	tRNA isopentenyltransferase	1673840-1675661 +		SJAG_01575.5	tRNA isopentenyltransferase	1920063-1921785 -	0.55
	SPOG_01579.1	homoaconitate hydratase Lys2	590146-593101 -		SOCG_02422.1	homoaconitate hydratase Lys2	3572668-3575135 +		SPAC343.16	lys2	homoaconitate hydratase Lys2	1675730-1677895 +		SJAG_01574.5	homoaconitate hydratase Lys2	1917543-1919717 -	0.17
	SPOG_01577.1	SUMO-targeted ubiquitin-protein ligase subunit Rfp2	587209-588816 -	Sc8	SOCG_02424.1	SUMO-targeted ubiquitin-protein ligase subunit Rfp2	3575145-3579055 +		SPAC343.18	rfp2	SUMO-targeted ubiquitin-protein ligase subunit Rfp2	1680414-1681084 +		SJAG_01572.5	SUMO-targeted ubiquitin-protein ligase subunit Rfp2	1914343-1916024 -	0.85
	SPOG_01576.1	phosphatidylinositol 4-kinase Lsb6	584230-586772 -		SOCG_02425.1	phosphatidylinositol 4-kinase Lsb6	3579111-3581622 +		SPAC343.19	lsb6	phosphatidylinositol 4-kinase Lsb6 (predicted)	1681761-1684467 +		SJAG_01571.5	phosphatidylinositol 4-kinase Lsb6	1911602-1914398 -	0.67
	SPOG_01575.1	GPI inositol deacylase	579101-584157 -		SOCG_02426.1	GPI inositol deacylase	3581580-3585849 +		SPAC824.02		GPI inositol deacylase	1684601-1688865 +		SJAG_01570.5	GPI inositol deacylase	1907942-1911332 -	0.65
SBP	SPOG_01574.1	fungal protein	578704-580004 +		SOCG_02427.1	fungal protein	3585779-3587111 -		SPAC824.03c		conserved fungal protein	1688751-1690187 -		SJAG_01569.5	fungal protein	1907230-1907853 +	0.86
	SPOG_01569.1	WD repeat protein	568974-570561 +		SOCG_02432.1	WD repeat protein	3595388-3596823 -		SPAC824.04		WD repeat protein	1690187-1691715 +		SJAG_01599.5	WD repeat protein	1972421-1973799 -	0.42
	SPOG_01570.1	HOPS complex subunit Vps16	570606-573520 +		SOCG_02431.1	HOPS complex subunit Vps16	3592275-3595410 -		SPAC824.05	vps16	HOPS complex subunit Vps16	1691932-1694964 +		SJAG_01598.5	HOPS complex subunit Vps16	1969282-1972457 -	0.49
	SPOG_01571.1	TIM23 translocase complex subunit Tim14	573721-574679 +		SOCG_02430.1	TIM23 translocase complex subunit Tim14	3591224-3592245 -		SPAC824.06	tim14	TIM23 translocase complex subunit Tim14	1694906-1696484 +		SJAG_01597.5	TIM23 translocase complex subunit Tim14	1968552-1969084 -	0.4
	SPOG_01572.1	hydroxyacylglutathione hydrolase	575168-576481 +		SOCG_02429.1	hydroxyacylglutathione hydrolase	3589277-3590720 -		SPAC824.07		hydroxyacylglutathione hydrolase	1696422-1697726 +		SJAG_01596.5	hydroxyacylglutathione hydrolase	1967132-1967977 -	0.24
	SPOG_01573.1	guanosine-diphosphatase Gda1	576522-578629 +	Sc8	SOCG_02428.1	guanosine-diphosphatase Gda1	3587162-3589343 -		SPAC824.08	gda1	guanosine-diphosphatase Gda1	1697806-1700162 +		SJAG_01595.5	guanosine-diphosphatase Gda1	1964961-1966869 -	0.52
	SPOG_04529.1	GTPase activating protein	947468-949435 +	Sc1	SOCG_01546.1	GTPase activating protein	2220290-2222068 +		SPAC824.09c		GTPase activating protein (predicted)	1700133-1701704 -		SJAG_01600.5	GTPase activating protein	1973964-1975956 -	0.71
	SPOG_04530.1	chromodomain protein Swi6	945505-947361 +		SOCG_01545.1	chromodomain protein Swi6	2218376-2220168 +		SPAC664.01c	swi6	chromodomain protein Swi6	1702406-1704152 -		SJAG_01601.5	chromodomain protein Swi6	1976004-1978216 -	0.76
inversion in Sp	SPOG_04537.1	actin-like protein Arp8	932886-935502 -		SOCG_01538.1	actin-like protein Arp8	2206111-2208513 -		SPAC664.02c	arp8	actin-like protein Arp8	1704815-1707384 -		SJAG_01611.5	actin-like protein Arp8	1992072-1994385 +	0.42
	SPOG_04536.1	RNA polymerase II associated Paf1 complex	936212-937923 +		SOCG_01539.1	RNA polymerase II associated Paf1 complex	2209300-2210975 +		SPAC664.03		RNA polymerase II associated Paf1 complex (predicted)	1708728-1710347 +		SJAG_01610.5	RNA polymerase II associated Paf1 complex	1989477-1991605 -	0.62
	SPOG_04535.1	40S ribosomal protein S16	937926-938595 -		SOCG_01540.1	40S ribosomal protein S16	2211145-2211649 -		SPAC664.04c	rps1602	40S ribosomal protein S16	1710473-1711124 -		SJAG_01609.5	40S ribosomal protein S16	1989445-1990037 +	0.01
	SPOG_04534.1	60S ribosomal protein L13	938608-939396 +		SOCG_01541.1	60S ribosomal protein L13	2211705-2212540 +		SPAC664.05	rpl13	60S ribosomal protein L13	1711136-1712043 +		SJAG_01608.5	60S ribosomal protein L13	1988741-1989543 -	0.06
	SPOG_04533.1	60S ribosomal protein L7	939713-940853 +		SOCG_01542.1	60S ribosomal protein L7	2212794-2213978 +		SPAC664.06	rpl703	60S ribosomal protein L7	1712784-1713921 +		SJAG_01606.5	60S ribosomal protein L7	1983570-1987430 -	0.41
	SPOG_04532.1	checkpoint clamp complex protein Rad9	940694-942630 -	sc1	SOCG_01543.1	checkpoint clamp complex protein Rad9	2213894-2215796 -		SPAC664.07c	rad9	checkpoint clamp complex protein Rad9	1713920-1715807 -		SJAG_01605.5	checkpoint clamp complex protein Rad9	1984033-1986083 +	0.57
	SPOG_04531.1	traub family protein	942801-944665 -		SOCG_01544.1	traub family protein	2215909-2217782 -		SPAC664.08c		traub family protein involved in ribosome biogenesis (predicted)	1715989-1717792 -		SJAG_01604.5	traub family protein	1982082-1984013 +	0.6
	SPOG_04538.1	gamma-glutamyltranspeptidase Ggt1	929334-932445 -	Sc1	SOCG_01537.1	gamma-glutamyltranspeptidase Ggt1	2202782-2205241 -		SPAC664.09	ggt1	gamma-glutamyltranspeptidase Ggt1	1718920-1721701 +		SJAG_01612.5	gamma-glutamyltranspeptidase Ggt1	1994839-1996869 +	0.31
	SPOG_04539.1	kinesin-like protein Klp2	925967-929177 -		SOCG_01536.1	kinesin-like protein Klp2	2199779-2202627 -		SPAC664.10	klp2	kinesin-like protein Klp2	1721899-1724902 +		SJAG_01613.5	kinesin-like protein Klp2	1997675-2001524 +	0.55
	SPOG_04540.1	hsp70-like protein	923558-926038 -		SOCG_01535.1	hsp70-like protein	2197040-2199481 -		SPAC664.11	ssc1	mitochondrial heat shock protein Hsp70	1725695-1728302 +		SJAG_01615.5	hsp70-like protein	2001458-2003774 +	0.09
	SPOG_04541.1	LYR family protein	922723-923789 +		SOCG_01534.1	LYR family protein	2196241-2197148 +		SPAC664.12c		LYR family protein	1728142-1730784 -
									SPAC664.13		sequence orphan	1729505-1729858 +
									SPAC664.14	amt2	ammonium transporter Amt2	1731627-1733165 +		SJAG_04731.5	ammonium transporter Amt2	247750-249282 -	0.17
									SPAC664.15	caf4	CCR4-Not complex subunit Caf4/Mdv1 (predicted)	1734381-1737307 +		SJAG_04732.5	CCR4-Not complex subunit Caf4/Mdv1	244697-247290 -	0.84
									SPACUNK12.02c	cmk1	calcium/calmodulin-dependent protein kinase Cmk1	1737431-1739843 -		SJAG_02858.5	CAMK/CAMK1 protein kinase Cmk1	1620016-1621438 +	0.23
									SPAC105.01c	kha1	potassium ion/proton antiporter	1740313-1743699 -
									SPAC105.02c		ankyrin repeat protein, unknown biological role	1744019-1745658 -		SJAG_02857.5	hypothetical protein	1618696-1619554 +	0.36
	SPOG_04548.1	transcription factor	904020-906546 +	Sc1	SOCG_01527.1	transcription factor	2177025-2180297 +		SPAC105.03c		transcription factor (predicted)	1746468-1749242 -		SJAG_01740.5	transcription factor	2261119-2264544 +
	SPOG_04549.1	peroxin-6	898584-902452 -		SOCG_01526.1	peroxin-6	2172963-2175859 -		SPAC17A5.01	pex6	peroxin-6 (predicted)	1749862-1753167 +		SJAG_02997.5	peroxin-6	214224-217397 -	0.95
	SPOG_04550.1	meiotic recombination protein Rec25	898678-901005 +		SOCG_01525.1	meiotic recombination protein Rec25	2172443-2172889 +		SPAC17A5.18c	rec25	meiotic recombination protein Rec25	1751076-1753681 -					0.95
									SPAC17A5.02c	dbr1	RNA lariat debranching enzyme Dbr1	1753774-1755715 -		SJAG_01433.5	RNA lariat debranching enzyme Dbr1	1622738-1624377 +	0.48
									SPAC17A5.03_x000D_	rpl301	60S ribosomal protein L3	1756016-1757330 +		SJAG_01322.5	60S ribosomal protein L3	1387074-1388240 -	0.04
									SPAC17A5.04c	mde10	spore wall assembly peptidase Mde10	1757450-1759202 -		SJAG_01321.5	spore wall assembly peptidase Mde10	1385266-1386786 +	0.73
									SPAC17A5.05c		conserved fungal protein	1759628-1760371 -		SJAG_05225.5	fungal protein	1384279-1385067 +	0.56
									SPAC17A5.19		hypothetical protein	1760784-1761455 +		SJAG_06109.5	hypothetical protein	631185-631792 +
									SPAC17A5.06	ptr8	transcription factor TFIIH complex ERCC-3 subunit	1761787-1765065 +		SJAG_03206.5	transcription factor TFIIH complex ERCC-3 subunit	632214-634616 +	0.07
	SPOG_04557.1	SUMO deconjugating cysteine peptidase Ulp2	884767-888274 +	Sc1	SOCG_01518.1	SUMO deconjugating cysteine peptidase Ulp2	2159424-2162073 +		SPAC17A5.07c	ulp2	SUMO deconjugating cysteine peptidase Ulp2 (predicted)	1764233-1766758 -		SJAG_16454.5	hypothetical protein	634723-637044 -	0.61
	SPOG_04558.1	COPII-coated vesicle component Erp2/3/4	883422-884824 -		SOCG_01517.1	COPII-coated vesicle component Erp2/3/4	2157913-2159030 -		SPAC17A5.08		COPII-coated vesicle component Erp2/3/4 (predicted)	1767372-1768645 +		SJAG_03270.5	COPII-coated vesicle component Erp2/3/4	759163-759952 +	0.31
	SPOG_04559.1	protein phosphatase regulatory subunit Glc9	882445-883880 +		SOCG_01516.1	protein phosphatase regulatory subunit Glc9	2156665-2157648 +		SPAC17A5.09c		protein phosphatase regulatory subunit Glc9	1768709-1770113 -		SJAG_03272.5	protein phosphatase regulatory subunit Glc9	761218-761873 -	0.87
	SPOG_04560.1	fungal protein	881104-882959 -		SOCG_01515.1	fungal protein	2155233-2156621 -		SPAC17A5.10		conserved fungal protein	1770119-1772023 +		SJAG_03273.5	fungal protein	761545-762618 +	0.79
	SPOG_04561.1	endonuclease Rec12	879422-880902 -		SOCG_01514.1	endonuclease Rec12	2153572-2154827 -		SPAC17A5.11	rec12	endonuclease Rec12	1772925-1774203 +		SJAG_05295.5	endonuclease Rec12	762559-763807 +	0.81
	SPOG_04562.1	UBA/TPR/DNAJ domain-containing protein Ucp7	877207-879357 -		SOCG_01513.1	UBA/TPR/DNAJ domain-containing protein Ucp7	2151395-2153539 -		SPAC17A5.12	ucp7	UBA/TPR/DNAJ domain protein Ucp7	1774258-1776351 +		SJAG_05296.5	UBA/TPR/DNAJ domain-containing protein Ucp7	764005-766061 +	0.9
	SPOG_04563.1	GTP cyclohydrolase	875323-877070 -		SOCG_01512.1	GTP cyclohydrolase	2149666-2151348 -		SPAC17A5.13		GTP cyclohydrolase (predicted)	1776500-1777371 +		SJAG_03275.5	GTP cyclohydrolase	766388-767575 +	0.08
	SPOG_04564.1	exonuclease II Exo2	870651-874981 -		SOCG_01511.1	exonuclease II Exo2	2144761-2149468 -		SPAC17A5.14	exo2	exonuclease II Exo2	1778445-1782740 +		SJAG_03276.5	exonuclease II Exo2	767938-774395 +	0.32
	SPOG_04565.1	glutamate-tRNA ligase	868398-870760 +		SOCG_01510.1	glutamate-tRNA ligase	2142662-2145145 +		SPAC17A5.15c		glutamate-tRNA ligase (predicted)	1782855-1785306 -		SJAG_03277.5	glutamate-tRNA ligase	772217-774805 -	0.18
	SPOG_04566.1	dymeclin 3	864194-868035 -		SOCG_01509.1	dymeclin 3	2138847-2142478 -		SPAC17A5.16	ftp105	human dymeclin ortholog 3	1786379-1790355 +		SJAG_03278.5	dymeclin 3	774972-778553 +	0.71
	SPOG_04567.1	fungal protein	863173-864078 -		SOCG_01508.1	fungal protein	2137660-2138559 -		SPAC1610.01		conserved fungal protein	1790362-1791399 +		SJAG_03279.5	fungal protein	779588-780740 +	0.79
	SPOG_04568.1	ribosomal protein subunit L1	861787-862982 +		SOCG_01507.1	ribosomal protein subunit L1	2136626-2137375 +		SPAC1610.02c		mitochondrial ribosomal protein subunit L1	1791400-1792494 -		SJAG_03284.5	ribosomal protein subunit L1	790409-791131 +	0.87
	SPOG_04569.1	poly(A) binding protein Crp79	859328-861859 +		SOCG_01506.1	poly(A) binding protein Crp79	2133989-2136261 +		SPAC1610.03c	crp79	poly(A) binding protein Crp79	1792433-1794994 -		SJAG_03283.5	poly(A) binding protein Crp79	787774-790061 +	0.76
	SPOG_04570.1	meiotically upregulated Mug99	855907-858123 -		SOCG_01505.1	meiotically upregulated Mug99	2130744-2132831 -		SPAC1610.04	mug99	meiotically upregulated gene Mug99	1796057-1798148 +		SJAG_03282.5	meiotically upregulated Mug99	785346-787555 -	0.98
	SPOG_04571.1	fungal protein	855354-855839 -		SOCG_01504.1	fungal protein	2130044-2130517 -		SPAC1002.01		conserved fungal protein	1798347-1799015 +
	SPOG_04572.1	nucleoporin Pom34	852787-855184 -		SOCG_01503.1	nucleoporin Pom34	2129114-2129794 -		SPAC1002.02	mug31	nucleoporin Pom34 (predicted)	1799128-1799817 +		SJAG_03281.5	nucleoporin Pom34	783697-785113 -	0.84
	SPOG_04574.1	glucosidase II Gls2	850365-853409 +		SOCG_01502.1	glucosidase II Gls2	2125978-2128737 +		SPAC1002.03c	gls2	glucosidase II Gls2	1799915-1803141 -		SJAG_03280.5	glucosidase II Gls2	780674-783912 +	0.48
	SPOG_04575.1	transcription factor TFIID complex subunit Taf11	849279-849884 +		SOCG_01501.1	transcription factor TFIID complex subunit Taf11	2124700-2125305 +		SPAC1002.04c	taf11	transcription factor TFIID complex subunit Taf11	1803468-1804491 -		SJAG_03285.5	transcription factor TFIID complex subunit Taf11	791152-792108 -	0.27
	SPOG_04576.1	histone demethylase Jmj2	846955-849054 +		SOCG_01500.1	histone demethylase Jmj2	2122380-2124479 +		SPAC1002.05c	jmj2	histone demethylase Jmj2	1804548-1806797 -		SJAG_03286.5	histone demethylase Jmj2	792134-794032 -	0.8
	SPOG_04577.1	bouquet formation protein Bqt2	845966-846495 +		SOCG_01499.1	bouquet formation protein Bqt2	2121351-2121910 +		SPAC1002.06c	bqt2	bouquet formation protein Bqt2	1807270-1807781 -		SJAG_03287.5	bouquet formation protein Bqt2	794323-794815 -	0.74
	SPOG_04578.1	N-acetyltransferase Ats1	844550-845872 +		SOCG_01498.1	hypothetical protein	2120094-2121005 +		SPAC1002.07c	ats1	N-acetyltransferase Ats1 (predicted)	1807996-1809433 -		SJAG_03288.5	N-acetyltransferase Ats1	794893-796155 -	0.53
	SPOG_04579.1	RNA polymerase specificity factor	843002-844614 +		SOCG_01497.1	RNA polymerase specificity factor	2118037-2119853 +		SPAC1002.08c	mtf1	mitochondrial RNA polymerase specificity factor	1809480-1811361 -		SJAG_03289.5	RNA polymerase specificity factor	796666-798242 -	0.89
	SPOG_04580.1	dihydrolipoamide dehydrogenase Dld1	840654-842537 +		SOCG_01496.1	dihydrolipoamide dehydrogenase Dld1	2116132-2118070 +		SPAC1002.09c	dld1	dihydrolipoamide dehydrogenase Dld1	1811408-1813805 -		SJAG_03290.5	dihydrolipoamide dehydrogenase Dld1	798213-800029 -	0.16
	SPOG_04581.1	SGT1 family transcriptional regulator Sgt1	838641-840611 +		SOCG_01495.1	SGT1 family transcriptional regulator Sgt1	2113952-2116107 +		SPAC1002.10c	sgt1	SGT1 family transcriptional regulator Sgt1	1813740-1815796 -		SJAG_03291.5	SGT1 family transcriptional regulator Sgt1	799963-802009 -	0.85
	SPOG_04582.1	GPI-anchor transamidase complex subunit Gaa1	835970-838656 -		SOCG_01494.1	GPI-anchor transamidase complex subunit Gaa1	2111727-2113797 -		SPAC1002.11	gaa1	GPI-anchor transamidase complex subunit Gaa1 (predicted)	1816490-1818558 +		SJAG_03292.5	GPI-anchor transamidase complex subunit Gaa1	802005-804216 +	0.83
	SPOG_04583.1	succinate-semialdehyde dehydrogenase	834009-836042 +		SOCG_01493.1	succinate-semialdehyde dehydrogenase	2109998-2111491 +		SPAC1002.12c		succinate-semialdehyde dehydrogenase (predicted)	1818482-1820420 -		SJAG_03293.5	succinate-semialdehyde dehydrogenase	804093-806663 -	0.23
	SPOG_04584.1	cell wall protein Psu1	831945-833895 +	Sc1	SOCG_01492.1	cell wall protein Psu1	2107730-2109437 +		SPAC1002.13c	psu1	cell wall protein Psu1, beta-glucosidase (predicted)	1821403-1823521 -		SJAG_03295.5	cell wall protein Psu1	806712-808840 -	0.29
SBP									SPAC1002.20		sequence orphan	1823882-1824630 +
	SPOG_04838.1	mediator complex subunit Pmc5	1310160-1311453 -	Sc3	SOCG_04891.1	mediator complex subunit Pmc5	1092824-1093723 -		SPAC1002.15c	pmc5	mediator complex subunit Pmc5	1824486-1827260 -		SJAG_04705.5	mediator complex subunit Pmc5	308694-310399 +	0.38
	SPOG_04837.1	ubiquitin-protein ligase E3	1308584-1310478 +		SOCG_04890.1	ubiquitin-protein ligase E3	1091208-1092821 +		SPAC1002.14	itt1	ubiquitin-protein ligase E3	1824570-1826248 +
	SPOG_04839.1	nicotinic acid plasma membrane transporter	1311521-1313595 -						SPAC1002.16c		nicotinic acid plasma membrane transporter (predicted)	1827612-1829708 -		SJAG_04706.5	nicotinic acid plasma membrane transporter	306291-308568 +
	SPOG_04840.1	uracil phosphoribosyltransferase	1314450-1315067 -		SOCG_04892.1	uracil phosphoribosyltransferase	1096601-1097170 -		SPAC1002.17c	urg2	uracil phosphoribosyltransferase (predicted)	1830609-1831951 -		SJAG_04709.5	uracil phosphoribosyltransferase	300583-301488 +	0.17
	SPOG_04841.1	DUF1688 family protein	1315862-1317153 +		SOCG_04893.1	DUF1688 family protein	1097679-1099287 +		SPAC1002.18	urg3	DUF1688 family protein	1832070-1833820 +		SJAG_04710.5	DUF1688 family protein	298693-300474 -	0.36
	SPOG_04842.1	GTP cyclohydrolase II	1317679-1319362 +		SOCG_04894.1	GTP cyclohydrolase II	1099760-1101432 +		SPAC1002.19	urg1	||| GTP cyclohydrolase II (predicted)	1835270-1837060 +		SJAG_04711.5	GTP cyclohydrolase II	296104-298115 -	0.13
	SPOG_04843.1	transcription factor	1319826-1322402 +		SOCG_04895.1	transcription factor	1102143-1104663 +		SPAC1399.05c		transcription factor, zf-fungal binuclear cluster type (predicted)	1838515-1840293 +		SJAG_04712.5	transcription factor	293391-295735 -	0.27
	SPOG_04844.1	uracil phosphoribosyltransferase	1322328-1323241 +		SOCG_04896.1	uracil phosphoribosyltransferase	1104597-1105571 +		SPAC1399.04c		uracil phosphoribosyltransferase (predicted)	1840621-1841283 +		SJAG_04713.5	uracil phosphoribosyltransferase	292361-293038 -	0.53
	SPOG_04845.1	uracil permease	1323628-1325918 -	Sc3	SOCG_04897.1	uracil permease	1105904-1108216 -		SPAC1399.03	fur4	uracil permease	1841936-1843681 -		SJAG_04714.5	uracil permease	289970-291676 +	0.32
	SPOG_04697.1	membrane transporter	1660306-1662975 -	Sc2	SOCG_03194.1	azole resistance protein	1436770-1438729 +		SPAC1399.02		membrane transporter	1846121-1847890 -		SJAG_04715.5	membrane transporter	286960-288684 +	0.35
									SPAC1399.06		hypothetical protein	1848338-1850881 -
	SPOG_04698.1	membrane transporter	1663048-1666279 +		SOCG_03193.1	membrane transporter	1433008-1436312 -		SPAC1399.01c		membrane transporter (predicted)	1851495-1854651 +		SJAG_04717.5	membrane transporter	280566-283214 -	0.24
	SPOG_04699.1	ornithine cyclodeaminase family protein	1666745-1667752 +		SOCG_03192.1	ornithine cyclodeaminase family protein	1431615-1433006 -		SPAP11E10.01		ornithine cyclodeaminase family (predicted)	1855318-1856904 +		SJAG_04719.5	ornithine cyclodeaminase family protein	276303-277623 -	0.44
	SPOG_04701.1	cell agglutination protein Mam3	1668896-1670802 -		SOCG_03191.1	cell agglutination protein mam3	1428441-1431604 +		SPAP11E10.02c	mam3	cell agglutination protein Mam3	1856833-1860727 -		SJAG_04720.5	cell agglutination protein mam3	271615-276108 +
	SPOG_04702.1	CENP-A chaperone Scm3	1671244-1673132 +		SOCG_03190.1	CENP-A chaperone Scm3	1425924-1427819 -		SPAPB1A10.02	scm3	CENP-A chaperone Scm3	1860725-1863132 +		SJAG_04721.5	mRNA export receptor Nxt1	269192-270562 -
					SOCG_03189.1	mRNA export receptor Nxt1	1425285-1425643 -		SPAPB1A10.03	nxt1	mRNA export receptor Nxt1	1863363-1863762 +		SJAG_04721.5	mRNA export receptor Nxt1	269192-270562 -
	SPOG_04703.1	fungal protein	1673288-1674390 +		SOCG_03188.1	fungal protein	1424564-1425050 -		SPAPB1A10.16		conserved fungal protein	1863972-1864457 +		SJAG_04722.5	fungal protein	268562-269008 -	0.9
	SPOG_04704.1	geranylgeranyltransferase I alpha subunit Cwp1	1674537-1676628 -		SOCG_03187.1	geranylgeranyltransferase I alpha subunit Cwp1	1422086-1424490 +		SPAPB1A10.04c	cwp1	geranylgeranyltransferase I alpha subunit Cwp1	1864551-1865819 -		SJAG_04923.5	geranylgeranyltransferase I alpha subunit Cwp1	2209924-2211594 +	0.66
	SPOG_04705.1	hypothetical protein	1676990-1678266 +	Sc2	SOCG_03186.1	hypothetical protein	1420906-1422126 -		SPAPB1A10.05		sequence orphan	1866753-1868268 +		SJAG_03078.5	hypothetical protein	390539-391456 -	0.95
	SPOG_04706.1	ATP-dependent RNA helicase Dhr1	1678191-1682074 -		SOCG_03185.1	ATP-dependent RNA helicase Dhr1	1416957-1420917 +		SPAPB1A10.06c		ATP-dependent RNA helicase Dhr1 (predicted)	1867971-1871913 -		SJAG_03077.5	ATP-dependent RNA helicase Dhr1	386503-392261 +	0.38
	SPOG_02115.1	sphingolipid biosynthesis protein	1288277-1290365 -	Sc2	SOCG_00389.1	sphingolipid biosynthesis protein	2129912-2136666 +		SPAPB1A10.07c		sphingolipid biosynthesis protein	1872250-1874093 -		SJAG_03076.5	sphingolipid biosynthesis protein	384885-386394 +	0.4
	SPOG_02116.1	hypothetical protein	1290881-1293334 +		SOCG_00388.1	hypothetical protein	2127731-2130449 -		SPAPB1A10.08		sequence orphan	1875572-1877864 +		SJAG_03074.5	hypothetical protein	380896-382449 -	0.99
	SPOG_02117.1	antiparallel microtubule cross-linking factor Ase1	1293643-1298822 +		SOCG_00387.1	antiparallel microtubule cross-linking factor Ase1	2122216-2127640 -		SPAPB1A10.09	ase1	antiparallel microtubule cross-linking factor Ase1	1878009-1880726 +		SJAG_03073.5	antiparallel microtubule cross-linking factor Ase1	374542-379963 -	0.76
	SPOG_02118.1	GTPase Ypt71	1296079-1297494 -		SOCG_00386.1	GTPase Ypt71	2123926-2125279 +		SPAPB1A10.10c	ypt71	GTPase Ypt71	1880698-1881970 -		SJAG_03072.5	GTPase Ypt71	376325-377809 +	0.22
	SPOG_02119.1	glutamyl-tRNA synthetase	1297431-1299246 -		SOCG_00385.1	glutamyl-tRNA synthetase	2122322-2123791 +		SPAPB1A10.11c	mse1	mitochondrial glutamyl-tRNA synthetase	1882300-1884414 -		SJAG_03071.5	glutamyl-tRNA synthetase	374410-376378 +	0.77
	SPOG_02120.1	D-arabinono-1,4-lactone oxidase	1299256-1301341 -		SOCG_00384.1	D-arabinono-1,4-lactone oxidase	2120028-2122042 +		SPAPB1A10.12c	alo1	D-arabinono-1,4-lactone oxidase	1884348-1886451 -		SJAG_00265.5	D-arabinono-1,4-lactone oxidase	3700885-3702831 -	0.46
									SPAPB1A10.13		sequence orphan	1887459-1890591 +
	SPOG_02122.1	F-box protein	1304086-1305573 +		SOCG_00382.1	F-box protein	2116305-2117015 -		SPAPB1A10.14		F-box protein	1890529-1892090 +		SJAG_00262.5	F-box protein	3704765-3706193 +	0.68
									SPAPB1A10.15	arv1	Arv1-like family protein	1892505-1893846 +		SJAG_00261.5	Arv1-like family protein	3706317-3707823 +	0.41
									SPAC140.01	sdh2	succinate dehydrogenase (ubiquinone) iron-sulfur protein subunit	1895436-1896752 +		SJAG_00260.5	succinate dehydrogenase iron-sulfur protein subunit	3708000-3709306 +	0.11
	SPOG_02126.1	nucleolar protein required for rRNA processing	1310609-1312787 +		SOCG_00379.1	gar2	2110584-2112227 -		SPAC140.02	gar2	nucleolar protein required for rRNA processing	1897448-1899491 +		SJAG_00259.5	hypothetical protein	3709466-3711574 +	0.35
									SPAC140.03	arb1	argonaute binding protein 1	1899904-1901605 +		SJAG_02594.5	argonaute binding protein 1	1055801-1057822 +	0.84
									SPAC140.04		conserved fungal protein	1902075-1903248 +		SJAG_04500.5	fungal protein	742687-744002 +	0.87
									SPAC110.05		hypothetical protein	1904196-1906153 -
	SPOG_02129.1	CAMK/CAMKL/KIN4 protein kinase Ppk1	1318665-1321607 +		SOCG_00376.1	CAMK/CAMKL/KIN4 protein kinase Ppk1	2101119-2105621 -		SPAC110.01	ppk1	serine/threonine protein kinase Ppk1 (predicted)	1905755-1911747 +		SJAG_04507.5	CAMK/CAMKL/KIN4 protein kinase Ppk1	724780-728681 -	0.88
	SPOG_02130.1	cohesin-associated protein Pds5	1322178-1325908 +		SOCG_00375.1	cohesin-associated protein Pds5	2096333-2100872 -		SPAC110.02	pds5	cohesin-associated protein Pds5	1911836-1915896 +		SJAG_04508.5	cohesin-associated protein Pds5	720395-724458 -	0.65
	SPOG_02131.1	rho family GTPase Cdc42	1326635-1328226 +		SOCG_00374.1	rho family GTPase Cdc42	2094817-2096399 -		SPAC110.03	cdc42	Rho family GTPase Cdc42	1915992-1917789 +		SJAG_04509.5	rho family GTPase Cdc42	717762-720269 -	0
	SPOG_02132.1	heat shock protein Pss1	1328159-1330917 -		SOCG_00373.1	heat shock protein Pss1	2092141-2094913 +		SPAC110.04c	pss1	heat shock protein Pss1	1917767-1920867 -		SJAG_04511.5	heat shock protein Pss1	714716-717686 +	0.12
	SPOG_02133.1	hypothetical protein	1331784-1334503 +		SOCG_00372.1	hypothetical protein	2088243-2090897 -		SPAP14E8.02		homolog of S. cerevisiae Tos4	1922552-1924950 +		SJAG_04512.5	hypothetical protein	711501-714659 -	0.82
	SPOG_02134.1	SNARE Bos1	1334780-1336142 +		SOCG_00371.1	SNARE Bos1	2087012-2088272 -		SPAP14E8.03	bos1	SNARE Bos1	1924893-1926539 +		SJAG_04513.5	SNARE Bos1	710479-711320 -	0.31
	SPOG_02135.1	metallopeptidase Oma1	1336097-1337575 +		SOCG_00370.1	metallopeptidase Oma1	2085526-2087077 -		SPAP14E8.04	oma1	metallopeptidase Oma1 (predicted)	1926604-1927914 +		SJAG_04514.5	metallopeptidase Oma1	709200-710219 -	0.35
	SPOG_02136.1	hypothetical protein	1337409-1337912 -		SOCG_00369.1	hypothetical protein	2085075-2085635 +		SPAP14E8.05c		UPF0136 family protein	1927803-1928465 -		SJAG_04515.5	hypothetical protein	708315-709073 +	0.77
SBP	SPOG_02145.1	origin recognition complex subunit Orp3	1354414-1357816 +		SOCG_00360.1	origin recognition complex subunit Orp3	2066398-2068579 -		SPAC3H1.01c	orc3	origin recognition complex subunit Orp3	1928722-1931374 -		SJAG_05301.5	origin recognition complex subunit Orp3	1007532-1010080 -	0.85
	SPOG_02144.1	metallopeptidase	1350907-1354465 +		SOCG_00361.1	metallopeptidase	2068761-2072250 -		SPAC3H1.02c		metallopeptidase	1931489-1934952 -		SJAG_03393.5	metallopeptidase	1010369-1013455 -	0.68
	SPOG_02143.1	transcriptional regulator	1349497-1350431 -		SOCG_00362.1	transcriptional regulator	2072792-2073676 +		SPAC3H1.03	mug151	mouse transcriptional regulator, HCNGP-like (predicted)	1935015-1935958 +		SJAG_03394.5	transcriptional regulator	1013759-1016365 +	0.85
	SPOG_02142.1	inner membrane protein Mdm31	1347008-1349630 +		SOCG_00363.1	inner membrane protein Mdm31	2072725-2076111 -		SPAC3H1.04c	mdm31	mitochondrial inner membrane protein Mdm31	1935963-1938311 -		SJAG_03395.5	inner membrane protein Mdm31	1013708-1016507 -	0.56
	SPOG_02141.1	CAA Xprenyl protease	1345150-1346856 -		SOCG_00364.1	CAA Xprenyl protease	2076181-2077784 +		SPAC3H1.05		CAA Xprenyl protease (predicted)	1938279-1940537 +		SJAG_03396.5	CAA Xprenyl protease	1016700-1019467 +	0.39
									SPAC3H1.06c		membrane transporter (predicted)	1940432-1944540 -		SJAG_04715.5	membrane transporter	286960-288684 +
	SPOG_02140.1	arginase Car3	1343432-1344782 -		SOCG_00365.1	arginase Car3	2078336-2079579 +		SPAC3H1.07	aru1	arginase Car3	1944127-1945376 +		SJAG_03398.5	arginase	1021677-1023587 +	0.35
	SPOG_02139.1	DUF1640 family protein	1342596-1343554 +		SOCG_00366.1	DUF1640 family protein	2079532-2080451 -		SPAC3H1.08c		DUF1640 family protein	1945347-1946312 -		SJAG_03399.5	DUF1640 family protein	1023208-1023923 -	0.79
	SPOG_02138.1	vacuolar amino acid efflux transporter Avt3	1339860-1342399 +		SOCG_00367.1	vacuolar amino acid efflux transporter Avt3	2080574-2083196 -		SPAC3H1.09c	avt3	vacuolar amino acid efflux transporter Avt3	1946557-1949256 -		SJAG_03400.5	vacuolar amino acid efflux transporter Avt3	1024196-1026653 -	0.3
SBP	SPOG_02137.1	phytochelatin synthetase	1338156-1339800 -		SOCG_00368.1	phytochelatin synthetase	2083194-2085131 +		SPAC3H1.10		phytochelatin synthetase	1949244-1951508 +		SJAG_04516.5	phytochelatin synthetase	706749-707999 -	0.52
	SPOG_02146.1	transcription factor Hsr1	1358388-1361763 +		SOCG_00359.1	transcription factor Hsr1	2061370-2062959 -		SPAC3H1.11	hsr1	transcription factor Hsr1	1957461-1961546 +		SJAG_03388.5	transcription factor Hsr1	1002669-1005601 -	0.97
	SPOG_02147.1	Lid2 complex subunit Snt2	1361841-1365366 -	Sc2	SOCG_00358.1	Lid2 complex subunit Snt2	2056327-2060956 +		SPAC3H1.12c	snt2	Lid2 complex subunit Snt2	1961293-1965706 -		SJAG_03387.5	Lid2 complex subunit Snt2	998742-1002261 +	0.94
	SPOG_02148.1	NAK protein kinase Ppk13	1365356-1366778 +		SOCG_00357.1	NAK protein kinase Ppk13	2056087-2057388 -		SPAC3H1.13	ppk13	serine/threonine protein kinase Ppk13 (predicted)	1965083-1966458 +		SJAG_03386.5	NAK protein kinase Ppk13	997255-998932 -	0.78
	SPOG_02149.1	Vid24 family cytoplasmic vesicle protein	1367131-1368820 +		SOCG_00356.1	Vid24 family cytoplasmic vesicle protein	2054205-2055887 -		SPAC3H1.14		cytoplasmic vesicle protein, Vid24 family	1966787-1967969 +		SJAG_03385.5	Vid24 family cytoplasmic vesicle protein	995903-997248 -	0.56
									SPAC9G1.14		hypothetical protein	1968434-1969093 -
	SPOG_02150.1	STE/STE11 protein kinase	1369397-1373533 +		SOCG_00355.1	STE/STE11 protein kinase Wis4	2049551-2053713 -		SPAC9G1.02	wis4	MAP kinase kinase kinase Wis4	1968833-1973575 +		SJAG_03384.5	STE/STE11 protein kinase	991413-995598 -	0.61
	SPOG_02151.1	60S ribosomal protein L30	1373958-1374524 -	Sc2	SOCG_00354.1	60S ribosomal protein L30	2048581-2049278 +		SPAC9G1.03c	rpl3001	60S ribosomal protein L30	1973479-1974092 -		SJAG_03383.5	60S ribosomal protein L30	990645-991177 +	0.13
	SPOG_00100.1	inner membrane translocase Oxa101	222745-224357 +	Sc3	SOCG_04688.1	inner membrane translocase Oxa101	273120-274700 +		SPAC9G1.04	oxa101	mitochondrial inner membrane translocase Oxa101	1974976-1976648 +		SJAG_05300.5	inner membrane translocase Oxa101	988869-990608 -	0.77
	SPOG_00101.1	actin cortical patch component Aip1	224485-226827 +		SOCG_04687.1	actin cortical patch component Aip1	274678-277156 +		SPAC9G1.05		actin cortical patch component Aip1 (predicted)	1976706-1979209 +		SJAG_03380.5	actin cortical patch component Aip1	986523-988932 -	0.31
	SPOG_00102.1	cytokinesis protein Cyk3	226178-229699 -		SOCG_04686.1	cytokinesis protein Cyk3	277146-280375 -		SPAC9G1.06c	cyk3	cytokinesis protein Cyk3	1976754-1982206 -		SJAG_03379.5	cytokinesis protein Cyk3	983643-986669 +	0.69
	SPOG_00103.1	hypothetical protein	230119-231576 +		SOCG_04685.1	hypothetical protein	280531-282011 +		SPAC9G1.07		sequence orphan	1982975-1985575 +		SJAG_03378.5	hypothetical protein	980754-983548 -	0.99
	SPOG_00104.1	phospholipase	231514-232322 -		SOCG_04684.1	phospholipase	280686-283184 -		SPAC9G1.08c		phospholipase (predicted)	1983123-1985685 -		SJAG_03377.5	phospholipase	980772-983289 +	0.62
	SPOG_00106.1	STE/STE20/YSK protein kinase Sid1	232390-234632 +		SOCG_04683.1	STE/STE20/YSK protein kinase Sid1	283204-285151 +		SPAC9G1.09	sid1	PAK-related kinase Sid1	1985662-1991234 +		SJAG_03376.5	STE/STE20/YSK protein kinase Sid1	978768-980804 -	0.68
	SPOG_00107.1	inositol polyphosphate phosphatase	233313-238475 -		SOCG_04682.1	inositol polyphosphate phosphatase	283227-288901 -		SPAC9G1.10c		inositol polyphosphate phosphatase (predicted)	1987258-1991122 -		SJAG_03375.5	inositol polyphosphate phosphatase	974872-979186 +	0.67
	SPOG_00108.1	septin Spn4	238801-240763 -		SOCG_04681.1	septin Spn4	288836-291146 -		SPAC9G1.11c	spn4	septin Spn4	1991482-1993169 -		SJAG_03374.5	septin Spn4	973380-974521 +	0.2
	SPOG_00109.1	tRNA methyltransferase complex catalytic subunit Cpd1	241270-242814 +		SOCG_04680.1	tRNA methyltransferase complex catalytic subunit Cpd1	291685-293204 +		SPAC9G1.12	cpd1	tRNA (m1A) methyltransferase complex catalytic subunit Cpd1	1993568-1996196 +		SJAG_02386.5	tRNA methyltransferase complex catalytic subunit Cpd1	626587-629432 -	0.36
	SPOG_00110.1	Swr1 complex subunit Swc4	241325-244550 -		SOCG_04679.1	Swr1 complex subunit Swc4	293147-294858 -		SPAC9G1.13c	swc4	Swr1 complex subunit Swc4	1993902-1996858 -		SJAG_02385.5	Swr1 complex subunit Swc4	625796-627774 +	0.41
	SPOG_00111.1	dynamin family protein Vps1	244780-247268 -		SOCG_04678.1	dynamin family protein Vps1	294962-297524 -		SPAC767.01c	vps1	dynamin family protein Vps1	1996774-1999613 -		SJAG_02384.5	dynamin family protein Vps1	617654-625799 +	0.09
	SPOG_00112.1	poly(A) polymerase Cid16	247744-251656 +		SOCG_04677.1	poly(A) polymerase Cid16	297662-301809 +		SPAC17H9.01	cid16	poly(A) polymerase Cid16	2000656-2004811 +		SJAG_02383.5	poly(A) polymerase Cid16	620887-623296 -	0.99
	SPOG_00113.1	TRAMP complex ATP-dependent RNA helicase	251867-255120 +	Sc3	SOCG_04676.1	TRAMP complex ATP-dependent RNA helicase	301766-306387 +		SPAC17H9.02		TRAMP complex ATP-dependent RNA helicase	2004745-2008108 +		SJAG_02382.5	ATP-dependent RNA helicase DOB1	617116-620929 -	0.47
	SPOG_00114.1	RAD51D-like protein 1	255052-256104 -		SOCG_04675.1	RAD51D-like protein 1	305174-306294 -		SPAC17H9.03c	rdl1	RAD51D-like protein 1	2008096-2009331 -		SJAG_02181.5	RAD51D-like protein 1	173859-174953 -	0.48
									SPAC17H9.04c		RNA-binding protein	2009345-2011903 -		SJAG_02381.5	RNA-binding protein	615190-617250 +	0.28
									SPAC17H9.05	ebp2	rRNA processing protein Ebp2	2012784-2016204 +		SJAG_03413.5	rRNA processing protein Ebp2	1052190-1054876 -	0.42
									SPAC17H9.06c		conserved fungal protein	2014063-2016932 -		SJAG_03412.5	fungal protein	1050323-1053643 +	0.97
	SPOG_00118.1	signal recognition particle subunit Srp21	262690-264046 +		SOCG_04671.1	signal recognition particle subunit Srp21	310753-313923 +		SPAC17H9.07		signal recognition particle subunit Srp21 (predicted)	2016297-2017627 +		SJAG_03411.5	signal recognition particle subunit Srp21	1050719-1051703 -	0.58
	SPOG_00119.1	coenzyme A transporter	264016-265612 +	Sc3	SOCG_04670.1	coenzyme A transporter	313881-315697 +		SPAC17H9.08		mitochondrial coenzyme A transporter	2017807-2020483 +		SJAG_03452.5	coenzyme A transporter	1121352-1123079 +	0.4
	SPOG_00120.1	GTPase Ras1	265541-266774 -		SOCG_04669.1	GTPase Ras1	315629-316931 -		SPAC17H9.09c	ras1	GTPase Ras1	2019462-2020669 -		SJAG_03453.5	GTPase Ras1	1122585-1124301 -	0.15
	SPOG_00121.1	damaged DNA binding protein Ddb1	266834-270610 -		SOCG_04668.1	damaged DNA binding protein Ddb1	316888-320675 -		SPAC17H9.10c	ddb1	damaged DNA binding protein Ddb1	2020968-2024999 -		SJAG_03454.5	damaged DNA binding protein Ddb1	1124235-1128677 -	0.77
	SPOG_00122.1	cofilin/tropomyosin family protein	271416-273623 +		SOCG_04667.1	cofilin/tropomyosin family protein	321131-322389 +		SPAC17H9.11	gmf1	cofilin/tropomyosin family protein	2025054-2026052 +		SJAG_03455.5	cofilin/tropomyosin family protein	1128873-1132225 +	0.25
	SPOG_00123.1	NADH-cytochrome reductase	272336-273541 -		SOCG_04666.1	NADH-cytochrome reductase	322332-323408 -		SPAC17H9.12c		NADH-cytochrome reductase	2025955-2027090 -		SJAG_03456.5	NADH-cytochrome reductase	1128841-1130503 -	0.8
	SPOG_00124.1	glutamate 5-kinase	273607-275415 -		SOCG_04665.1	glutamate 5-kinase	323549-325264 -		SPAC17H9.13c		glutamate 5-kinase (predicted)	2027208-2029000 -		SJAG_03457.5	glutamate 5-kinase	1130444-1132384 -	0.17
	SPOG_00125.1	protein disulfide isomerase	275608-276855 -	Sc3	SOCG_04664.1	protein disulfide isomerase	325338-326633 -		SPAC17H9.14c		protein disulfide isomerase (predicted)	2029056-2030416 -		SJAG_03414.5	protein disulfide isomerase	1054976-1056286 -	0.51
	SPOG_00126.1	TOM complex subunit Tom22	277068-277837 +		SOCG_04663.1	TOM complex subunit Tom22	326749-327621 +		SPAC17H9.16	tom22	mitochondrial TOM complex subunit Tom22	2031074-2032221 +		SJAG_03415.5	TOM complex subunit Tom22	1056342-1056948 +	0.19
	SPOG_00127.1	Mdm10/Mdm12/Mmm1 complex subunit Mdm10	277724-279355 -		SOCG_04662.1	Mdm10/Mdm12/Mmm1 complex subunit Mdm10	327609-329261 -		SPAC17H9.17c	mdm10	Mdm10/Mdm12/Mmm1 complex subunit Mdm10 (predicted)	2032009-2033228 -		SJAG_03416.5	Mdm10/Mdm12/Mmm1 complex subunit Mdm10	1057269-1058422 -	0.66
									SPAC17H9.18c		dubious	2033638-2033955 -
	SPOG_00128.1	WD repeat protein Cdt2	279659-281531 -		SOCG_04661.1	WD repeat protein Cdt2	329240-331105 -		SPAC17H9.19c	cdt2	WD repeat protein Cdt2	2034178-2035650 -		SJAG_03417.5	WD repeat protein Cdt2	1058574-1060350 -	0.32
	SPOG_00129.1	mitotic cohesin complex	281741-285174 +		SOCG_04660.1	mitotic cohesin complex	331520-334778 +		SPAC17H9.20	psc3	mitotic cohesin complex, non-SMC subunit Psc3	2036327-2040544 +		SJAG_03418.5	mitotic cohesin complex	1061060-1064169 +	0.81
SBP	SPOG_00130.1	fungal protein	283556-285903 -	Sc3	SOCG_04659.1	fungal protein	334706-335653 -		SPAC607.02c		conserved fungal protein	2039370-2040627 -		SJAG_03419.5	fungal protein	1063603-1065021 -	0.52
	SPOG_00158.1	U3 snoRNP-associated protein Snu13	350334-351156 +		SOCG_04381.1	U3 snoRNP-associated protein Snu13	398802-401006 +		SPAC607.03c	snu13	U3 snoRNP-associated protein Snu13	2040839-2041540 -		SJAG_03410.5	U3 snoRNP-associated protein Snu13	1046501-1047193 +	0
	SPOG_00157.1	inositol polyphosphate kinase	348922-350267 -		SOCG_04382.1	inositol polyphosphate kinase	398875-400130 -		SPAC607.04		inositol polyphosphate kinase (predicted)	2042353-2043469 +		SJAG_03409.5	inositol polyphosphate kinase	1045111-1046340 -	0.82
	SPOG_00156.1	19S proteasome regulatory subunit Rpn9	345425-348905 -		SOCG_04383.1	19S proteasome regulatory subunit Rpn9	395026-398834 -		SPAC607.05	rpn9	19S proteasome regulatory subunit Rpn9	2043745-2045159 +		SJAG_03408.5	19S proteasome regulatory subunit Rpn9	1041729-1045172 -	0.26
	SPOG_00155.1	metallopeptidase	345269-347545 +		SOCG_04384.1	metallopeptidase	395092-397977 +		SPAC607.06c		metallopeptidase	2045120-2047166 -		SJAG_03407.5	metallopeptidase	1041666-1043767 +	0.36
	SPOG_00154.1	hypothetical protein	344181-345302 +		SOCG_04385.1	hypothetical protein	394195-395150 +		SPAC607.07c		sequence orphan	2047359-2048308 -		SJAG_02714.5	hypothetical protein	1312094-1312887 -	0.79
	SPOG_00153.1	DUF726 family protein	341970-344227 +	Sc3	SOCG_04386.1	DUF726 family protein	391918-394095 +		SPAC607.08c		DUF726 family protein	2048421-2050160 -		SJAG_02715.5	DUF726 family protein	1313188-1314894 -	0.6
									SPAC607.09c	btn1	battenin CLN3 family protein	2050462-2051652 -		SJAG_02716.5	battenin CLN3 family protein	1315375-1316709 -	0.48
									SPAC607.10	spo3	sporulation protein Spo3	2052799-2057177 +		SJAG_04922.5	sporulation protein Spo3	2211507-2216886 +	0.99
	SPOG_00150.1	V-type ATPase V0 proteolipid subunit	335011-336145 -		SOCG_04639.1	V-type ATPase V0 proteolipid subunit	384508-385760 -		SPAC732.01	vma11	V-type ATPase V0 proteolipid subunit	2057515-2059277 +		SJAG_03406.5	V-type ATPase V0 proteolipid subunit	1040230-1041628 +	0.07
	SPOG_00149.1	fructose-2,6-bisphosphate 2-phosphatase activity	333337-335297 +		SOCG_04640.1	fructose-2,6-bisphosphate 2-phosphatase activity	383180-384406 +		SPAC732.02c		fructose-2,6-bisphosphate 2-phosphatase activity (predicted)	2059063-2060999 -		SJAG_02713.5	fructose-2,6-bisphosphate 2-phosphatase activity	1310217-1312327 +	0.42
	SPOG_00148.1	inositol polyphosphate phosphatase	330940-332870 +	Sc3	SOCG_04641.1	inositol polyphosphate phosphatase	380353-382188 +		SPAC3C7.01c		inositol polyphosphate phosphatase (predicted)	2061573-2063810 -		SJAG_02706.5	inositol polyphosphate phosphatase	1293002-1295278 -	0.82
									SPAC3C7.02c		protein kinase inhibitor associated with endocytosis (predicted)	2064853-2066004 -		SJAG_02707.5	protein kinase inhibitor	1295660-1296823 -
	SPOG_00146.1	RecA family ATPase Rhp55	326911-328865 +		SOCG_04643.1	RecA family ATPase Rhp55	376676-377808 +		SPAC3C7.03c	rhp55	RecA family ATPase Rhp55	2066668-2067764 -		SJAG_02708.5	RecA family ATPase Rhp55	1296994-1299091 -	0.55
	SPOG_00145.1	transcription factor	324226-326649 -	Sc3	SOCG_04644.1	transcription factor	373556-376233 -		SPAC3C7.04		transcription factor (predicted)	2068565-2071624 +		SJAG_02709.5	transcription factor	1299215-1301719 +	0.28
									SPAC3C7.05c	mug191	alpha-1,6- mannanase (predicted)	2071691-2073591 -		SJAG_02711.5	alpha-1,6- mannanase	1304698-1306749 -	0.5
									SPAC3C7.06c	pit1	serine/threonine protein kinase, meiotic Pit1	2073906-2076990 -		SJAG_02712.5	CMGC/RCK/MAK protein kinase Pit1	1306683-1309363 -	0.81
	SPOG_00141.1	arginine-tRNA protein transferase	314050-315945 +		SOCG_04648.1	arginine-tRNA protein transferase	363591-365573 +		SPAC3C7.07c		arginine-tRNA protein transferase (predicted)	2077107-2078889 -		SJAG_02705.5	arginine-tRNA protein transferase	1291223-1295192 +	0.75
	SPOG_00140.1	AAA family ATPase ELf1	310488-314032 +		SOCG_04649.1	AAA family ATPase ELf1	360095-363654 +		SPAC3C7.08c	elf1	AAA family ATPase ELf1	2079070-2082533 -		SJAG_02704.5	AAA family ATPase ELf1	1287621-1291256 +	0.15
	SPOG_00161.1	lysine methyltransferase Set8	354911-356833 -		SOCG_04378.1	lysine methyltransferase Set8	404716-406342 -		SPAC3C7.09	set8	lysine methyltransferase Set8 (predicted)	2083407-2084941 +		SJAG_02692.5	lysine methyltransferase Set8	1260911-1262206 +	0.92
	SPOG_00160.1	peroxin-13	353523-354980 -		SOCG_04379.1	peroxin-13	403523-404766 -		SPAC3C7.10	pex13	peroxin-13	2084966-2086433 +		SJAG_02693.5	peroxin-13	1262430-1263431 +	0.83
	SPOG_00159.1	calnexin Cnx1	351484-353599 +		SOCG_04380.1	calnexin Cnx1	401510-403587 +		SPAC3C7.11c	cnx1	calnexin Cnx1	2086393-2088632 -		SJAG_02694.5	calnexin Cnx1	1263505-1265568 -	0.4
	SPOG_00131.1	CLIP170 family protein Tip1	286739-291325 +		SOCG_04658.1	CLIP170 family protein Tip1	336339-338440 +		SPAC3C7.12	tip1	CLIP170 family protein Tip1	2089237-2091311 +		SJAG_02695.5	CLIP170 family protein Tip1	1266194-1267603 +	0.56
	SPOG_00132.1	glucose-6-phosphate 1-dehydrogenase	288987-290408 -		SOCG_04657.1	glucose-6-phosphate 1-dehydrogenase	338740-340161 -		SPAC3C7.13c		glucose-6-phosphate 1-dehydrogenase (predicted)	2089555-2093285 -		SJAG_02696.5	glucose-6-phosphate 1-dehydrogenase	1267822-1269241 -	0.63
	SPOG_00133.1	ubiquitinated histone-like protein Uhp1	291197-292087 -		SOCG_04656.1	ubiquitinated histone-like protein Uhp1	341201-342025 -		SPAC3C7.14c	obr1	ubiquitinated histone-like protein Uhp1	2094101-2095066 -		SJAG_02697.5	ubiquitinated histone-like protein Uhp1	1269702-1270597 -	0.27
									SPAC25A8.03c		DUF185 protein	2096162-2098083 -
	SPOG_00134.1	fun thirty like protein Fft3	293504-297199 -		SOCG_04655.1	fun thirty like protein Fft3	343117-347156 -		SPAC25A8.01c	fft3	fun thirty related protein Fft3	2098195-2101876 -		SJAG_02698.5	helicase SWR1	1272028-1275041 -
	SPOG_00135.1	hypothetical protein	297712-299592 +		SOCG_04654.1	hypothetical protein	347561-349497 +		SPAC25A8.02		sequence orphan	2102190-2104103 +		SJAG_02699.5	hypothetical protein	1275052-1276440 +	0.97
	SPOG_00136.1	F-actin capping protein beta subunit	299567-301281 -		SOCG_04653.1	F-actin capping protein beta subunit	349255-351004 -		SPAC631.01c	acp2	F-actin capping protein beta subunit (predicted)	2104030-2105484 -		SJAG_02700.5	F-actin capping protein beta subunit	1276469-1277933 -	0.23
	SPOG_00137.1	bromodomain protein	302662-306438 +		SOCG_04652.1	bromodomain protein	350960-356052 +		SPAC631.02		bromodomain protein	2105472-2110519 +		SJAG_02701.5	bromodomain protein	1280627-1282807 +	0.47
	SPOG_00138.1	U3 snoRNP-associated protein Utp5	306671-308943 +		SOCG_04651.1	U3 snoRNP-associated protein Utp5	356233-358573 +		SPAC20H4.01	utp5	U3 snoRNP-associated protein Utp5	2111393-2113866 +		SJAG_02702.5	U3 snoRNP-associated protein Utp5	1283697-1286291 +	0.69
	SPOG_00139.1	fungal protein	309028-310281 +		SOCG_04650.1	fungal protein	358518-359937 +		SPAC20H4.02	dsc3	conserved fungal protein	2113811-2114930 +		SJAG_02703.5	fungal protein	1286433-1287427 +	0.52
SBP	SPOG_00162.1	transcription elongation factor TFIIS	356759-358128 -		SOCG_04377.1	transcription elongation factor TFIIS	406384-408038 -		SPAC20H4.03c	tfs1	transcription elongation factor TFIIS	2114913-2116526 -		SJAG_02691.5	transcription elongation factor TFIIS	1259341-1260853 +	0.18
	SPOG_00163.1	ATP-dependent 3' to 5' DNA helicase	357924-361159 +		SOCG_04376.1	ATP-dependent 3' to 5' DNA helicase	408046-410926 +		SPAC20H4.04	fml2	ATP-dependent 3' to 5' DNA helicase (predicted)	2116487-2120279 +		SJAG_02690.5	ATP-dependent 3' to 5' DNA helicase	1256586-1259024 -	0.72
	SPOG_00164.1	5'-methylthioribulose-1-phosphate dehydratase	361021-362121 -		SOCG_04375.1	5'-methylthioribulose-1-phosphate dehydratase	408092-412024 -		SPAC20H4.05c		5'-methylthioribulose-1-phosphate dehydratase, adducin (predicted)	2116880-2120391 -		SJAG_02689.5	5'-methylthioribulose-1-phosphate dehydratase	1255672-1256608 +	0.28
	SPOG_00165.1	RNA-binding protein	362133-364648 -		SOCG_04374.1	RNA-binding protein	411980-415827 -		SPAC20H4.06c		RNA-binding protein	2120430-2122465 -		SJAG_02688.5	RNA-binding protein	1253564-1255413 +	0.86
	SPOG_00166.1	RecA family ATPase Rhp57	364815-365981 +		SOCG_04373.1	RecA family ATPase Rhp57	414004-415979 +		SPAC20H4.07	rhp57	RecA family ATPase Rhp57	2122490-2124506 +		SJAG_00757.5	RecA family ATPase Rhp57	2728807-2729985 +	0.39
	SPOG_00167.1	phosphatase activator	366401-367323 +		SOCG_04372.1	phosphatase activator	416078-417300 +		SPAC20H4.08		phosphatase activator (predicted)	2124684-2125978 +		SJAG_02687.5	phosphatase activator	1251884-1255579 -	0.9
	SPOG_00168.1	ATP-dependent RNA helicase	367491-369883 +		SOCG_04371.1	ATP-dependent RNA helicase	417288-419771 +		SPAC20H4.09		ATP-dependent RNA helicase, spliceosomal (predicted)	2126067-2128359 +		SJAG_02686.5	ATP-dependent RNA helicase	1249152-1251873 -	0.65
	SPOG_00169.1	ubiquitin-protein ligase E4	369937-373271 +		SOCG_04370.1	ubiquitin-protein ligase E4	419719-423099 +		SPAC20H4.10	ufd2	ubiquitin-protein ligase E4 (predicted)	2128433-2132543 +		SJAG_02685.5	ubiquitin-protein ligase E4	1245656-1249217 -	0.43
	SPOG_00170.1	rho family GTPase Rho5	373225-374424 -		SOCG_04369.1	rho family GTPase Rho5	423043-424304 -		SPAC20H4.11c	rho5	Rho family GTPase Rho5	2131685-2133066 -		SJAG_02684.5	rho family GTPase Rho5	1244014-1245729 +	0.06
	SPOG_00171.1	ICE2 family ER membrane protein	375291-377276 +		SOCG_04368.1	ICE2 family ER membrane protein	424880-426914 +		SPAC23C11.01		ER membrane protein, ICE2 family	2133203-2136010 +		SJAG_02683.5	ICE2 family ER membrane protein	1242029-1244071 -	0.34
	SPOG_00172.1	40S ribosomal protein S23	377304-377936 -		SOCG_04367.1	40S ribosomal protein S23	426998-427497 -		SPAC23C11.02c	rps23	40S ribosomal protein S23	2135328-2135841 -		SJAG_02682.5	40S ribosomal protein S23	1241092-1241771 +	0
	SPOG_00173.1	U3 snoRNP-associated protein Mpp1	378055-380554 +		SOCG_04366.1	U3 snoRNP-associated protein Mpp1	427655-429823 +		SPAC23C11.03		U3 snoRNP-associated protein Mpp1	2135944-2138054 +		SJAG_02681.5	U3 snoRNP-associated protein Mpp1	1238914-1241125 -	0.5
	SPOG_00174.1	DNA kinase/phosphatase Pnk1	380150-381847 -		SOCG_04365.1	DNA kinase/phosphatase Pnk1	429722-431432 -		SPAC23C11.04c	pnk1	DNA kinase/phosphatase Pnk1	2136034-2139523 -		SJAG_02680.5	DNA kinase/phosphatase Pnk1	1237196-1241158 +	0.66
	SPOG_00175.1	inorganic pyrophosphatase	383338-384536 +		SOCG_04364.1	inorganic pyrophosphatase	432441-433472 +		SPAC23C11.05		inorganic pyrophosphatase (predicted)	2140463-2141525 +		SJAG_02679.5	inorganic pyrophosphatase	1236192-1237165 -	0.06
	SPOG_00176.1	hydrolase	384727-386340 -		SOCG_04363.1	hydrolase	433725-436424 -		SPAC23C11.06c		hydrolase (inferred from context)	2141632-2143937 -		SJAG_01795.5	hydrolase	2371765-2374044 -	0.56
									SPAC23C11.07		sequence orphan	2144894-2145226 +
									SPAC23C11.08	php3	CCAAT-binding factor complex subunit Php3	2145681-2146388 +		SJAG_05247.5	CCAAT-binding factor complex subunit Php3	2374892-2375623 +	0.07
									SPAC23C11.09	ala1	mitochondrial and cytoplasmic alanine-tRNA ligase Ala1 (predicted)	2147202-2150081 +		SJAG_01797.5	cytoplasmic alanine-tRNA ligase Ala1	2376370-2379503 +	0.15
									SPAC23C11.10		conserved eukaryotic protein	2150624-2151601 +		SJAG_01798.5	eukaryotic protein	2379440-2380989 +	0.99
	SPOG_00180.1	CMGC/CK2 protein kinase Cka1	393790-395763 +		SOCG_04359.1	CMGC/CK2 protein kinase Cka1	442805-444697 +		SPAC23C11.11	cka1	serine/threonine protein kinase Cka1	2152047-2154027 +		SJAG_01799.5	CMGC/CK2 protein kinase Cka1	2381093-2383563 +	0.05
	SPOG_00181.1	anaphase-promoting complex subunit Hcn1	395768-396712 +	Sc3	SOCG_04358.1	anaphase-promoting complex subunit Hcn1	444664-445556 +		SPAC23C11.12	hcn1	anaphase-promoting complex subunit Hcn1	2154795-2155037 +		SJAG_01801.5	anaphase-promoting complex subunit Hcn1	2383504-2384125 +	0.81
	SPOG_00182.1	xanthine phosphoribosyltransferase	396384-397646 -		SOCG_04357.1	xanthine phosphoribosyltransferase	445342-447080 -		SPAC23C11.13c	hpt1	xanthine phosphoribosyltransferase (predicted)	2155374-2156694 -		SJAG_06634.5	xanthine phosphoribosyltransferase	2384587-2385204 -
	SPOG_00183.1	zinc ion transporter Zhf1	398345-400379 +		SOCG_04356.1	zinc ion transporter Zhf1	447283-449349 +		SPAC23C11.14	zhf1	zinc ion transporter Zhf1	2158263-2160327 +		SJAG_01803.5	zinc ion transporter Zhf1	2386951-2389195 +	0.24
	SPOG_00184.1	Clr6 histone deacetylase complex subunit Pst2	400569-404269 +		SOCG_04355.1	Clr6 histone deacetylase complex subunit Pst2	449424-453135 +		SPAC23C11.15	pst2	Clr6 histone deacetylase complex subunit Pst2	2160354-2164078 +		SJAG_01804.5	Clr6 histone deacetylase complex subunit Pst2	2389563-2393665 +	0.83
	SPOG_00185.1	PLK protein kinase Plo1	404299-407411 +		SOCG_04354.1	PLK protein kinase Plo1	453226-455776 +		SPAC23C11.16	plo1	Polo kinase Plo1	2164162-2166765 +		SJAG_01805.5	PLK protein kinase Plo1	2393747-2396468 +	0.26
	SPOG_00186.1	inner membrane protein	407530-410350 +		SOCG_04353.1	inner membrane protein	456467-458414 +		SPAC23C11.17	mdm28	mitochondrial inner membrane protein involved in potassium ion transport	2167170-2169203 +		SJAG_01806.5	inner membrane protein	2397049-2399738 +	0.29
	SPOG_00187.1	MutS protein 1	409268-412507 -		SOCG_04352.1	MutS protein 1	458273-461391 -		SPAC13F5.01c	msh1	MutS protein homolog 1	2169036-2172310 -		SJAG_01807.5	MutS protein 1	2397148-2401783 -	0.6
	SPOG_00188.1	transcription factor TFIID complex subunit Taf7	412446-414083 -	Sc3	SOCG_04351.1	transcription factor TFIID complex subunit Taf7	461333-463171 -		SPAC13F5.02c	ptr6	transcription factor TFIID complex subunit Taf7	2172410-2173796 -		SJAG_01808.5	transcription factor TFIID complex subunit Taf7	2401936-2403927 -	0.16
	SPOG_00189.1	glycerol dehydrogenase Gld1	414253-416803 -		SOCG_04350.1	glycerol dehydrogenase Gld1	464116-465465 -		SPAC13F5.03c	gld1	mitochondrial glycerol dehydrogenase Gld1	2174641-2177050 -		SJAG_04048.5	glycerol dehydrogenase Gld1	3206216-3208123 -	0.34
	SPOG_00190.1	endosomal sorting protein	416730-418879 -		SOCG_04349.1	endosomal sorting protein	466921-468327 -		SPAC13F5.04c		endosomal sorting protein	2176988-2179661 -		SJAG_04047.5	endosomal sorting protein	3208057-3209844 -	0.96
	SPOG_00191.1	thioredoxin family protein	418901-420487 +		SOCG_04348.1	thioredoxin family protein	468555-470083 +		SPAC13F5.05		thioredoxin family protein	2179175-2181507 +		SJAG_04046.5	thioredoxin family protein	3209768-3211458 +	0.92
	SPOG_00192.1	exocyst complex subunit Sec10	420363-423393 -		SOCG_04347.1	exocyst complex subunit Sec10	470020-473320 -		SPAC13F5.06c	sec10	exocyst complex subunit Sec10	2181450-2184521 -		SJAG_04044.5	exocyst complex subunit Sec10	3213470-3216309 -	0.76
	SPOG_00193.1	hypothetical protein	423425-424973 -		SOCG_04346.1	hypothetical protein	473256-474617 -		SPAC13F5.07c		sequence orphan	2184654-2185990 -		SJAG_04043.5	hypothetical protein	3216445-3217436 -	0.47
	SPOG_00194.1	FAD binding protein	425448-428700 +		SOCG_04345.1	FAD binding protein	475204-477523 +		SPAC1783.01		FAD binding protein (predicted)	2187113-2190744 +		SJAG_04042.5	FAD binding protein	3218414-3221279 +	0.73
	SPOG_00195.1	acyltransferase	427564-429798 -		SOCG_04344.1	acyltransferase	477381-478957 -		SPAC1783.02c	vps66	acyltransferase (predicted)	2189354-2190953 -		SJAG_04041.5	acyltransferase	3219443-3221377 -	0.78
	SPOG_00196.1	Sim4 and Mal2 associated protein 2	429082-432568 +		SOCG_04343.1	Sim4 and Mal2 associated protein 2	478808-482507 +		SPAC1783.03	fta2	Sim4 and Mal2 associated (4 and 2 associated) protein 2	2190850-2193879 +		SJAG_04040.5	Sim4 and Mal2 associated protein 2	3221447-3224449 +	0.99
	SPOG_00197.1	Sir2 family histone deacetylase Hst4	430028-431796 -		SOCG_04342.1	Sir2 family histone deacetylase Hst4	479854-481648 -		SPAC1783.04c	hst4	Sir2 family histone deacetylase Hst4	2192037-2193656 -		SJAG_04039.5	Sir2 family histone deacetylase Hst4	3222778-3224375 -	0.47
	SPOG_00198.1	ATP-dependent DNA helicase Hrp1	432858-437373 +		SOCG_04341.1	ATP-dependent DNA helicase Hrp1	482744-487244 +		SPAC1783.05	hrp1	ATP-dependent DNA helicase Hrp1	2194820-2199471 +		SJAG_04038.5	chromodomain helicase hrp1	3224567-3229372 +	0.23
	SPOG_00199.1	autophagy associated ubiquitin-like modifier Atg12	437216-438272 -		SOCG_04340.1	autophagy associated ubiquitin-like modifier Atg12	487180-487894 -		SPAC1783.06c	atg12	autophagy associated ubiquitin-like modifier Atg12	2199327-2200168 -		SJAG_06309.5	autophagy associated ubiquitin-like modifier Atg12	3229056-3229798 -
	SPOG_00200.1	transcription factor Pap1/Caf3	438378-440172 -		SOCG_04339.1	transcription factor Pap1/Caf3	487864-490873 -		SPAC1783.07c	pap1	transcription factor Pap1/Caf3	2200353-2203135 -		SJAG_04036.5	transcription factor Pap1/Caf3	3229772-3232212 -	0.96
	SPOG_00202.1	60S ribosomal protein L15	444365-445513 -		SOCG_04338.1	60S ribosomal protein L15	491452-492575 -		SPAC1783.08c	rpl1502	60S ribosomal protein L15b	2203607-2204472 -		SJAG_03919.5	60S ribosomal protein L15	3483303-3484091 -	0.03
									SPAC1327.01c		transcription factor, zf-fungal binuclear cluster type (predicted)	2204823-2208418 -		SJAG_03918.5	transcription factor	3484292-3488249 -	0.42
									SPAC18G6.01c		calchone related protein family	2208991-2210790 -
									SPAC18G6.02c	chp1	chromodomain protein Chp1	2210810-2214664 -		SJAG_03916.5	chromodomain protein Chp1	3488811-3493168 -	0.96
									SPAC18G6.03	ypt3	GTPase Ypt3	2215635-2217134 +		SJAG_03915.5	GTPase Ypt3	3493509-3494367 +	0.01
									SPAC18G6.04c	shm2	serine hydroxymethyltransferase Shm2 (predicted)	2217019-2219065 -		SJAG_03914.5	serine hydroxymethyltransferase Shm2	3493486-3496469 -	0.17
									SPAC18G6.05c		translation elongation regulator Gcn1 (predicted)	2219135-2227378 -		SJAG_02026.5	translation elongation regulator Gcn1	2851063-2859146 +	0.5
									SPAC18G6.06		U3 snoRNP-associated protein Utp11 (predicted)	2228922-2230058 +		SJAG_02025.5	U3 snoRNP-associated protein Utp11	2848188-2850641 -	0.26
	SPOG_00210.1	ribosome biogenesis protein Mra1	467941-469359 -	Sc3	SOCG_04330.1	ribosome biogenesis protein Mra1	514376-515853 -		SPAC18G6.07c	mra1	ribosome biogenesis protein Mra1	2229963-2231496 -		SJAG_02024.5	ribosome biogenesis protein Mra1	2848295-2849433 +	0.2
	SPOG_00211.1	hypothetical protein	469526-472001 -		SOCG_04329.1	hypothetical protein	515962-518518 -		SPAC18G6.09c		sequence orphan	2231661-2234214 -		SJAG_01746.5	hypothetical protein	2276910-2279283 +	0.89
	SPOG_00212.1	LEM domain-containing protein Heh1/Lem2	472157-475057 +		SOCG_04328.1	LEM domain-containing protein Heh1/Lem2	518639-521152 +		SPAC18G6.10	heh1	LEM domain protein Heh1/Lem2	2234262-2236773 +		SJAG_01745.5	LEM domain-containing protein Heh1/Lem2	2274674-2276907 -	0.92
	SPOG_00213.1	ribosomal DNA transcription factor Rrn3	474850-477279 -		SOCG_04327.1	ribosomal DNA transcription factor Rrn3	521223-523761 -		SPAC18G6.11c	rrn3	ribosomal DNA (rDNA) transcription factor Rrn3	2236712-2239308 -		SJAG_01744.5	ribosomal DNA transcription factor Rrn3	2272090-2274608 +	0.3
	SPOG_00214.1	hypothetical protein	477382-479289 -		SOCG_04326.1	hypothetical protein	523900-524829 -		SPAC18G6.12c		hypothetical protein	2239252-2240546 -		SJAG_01743.5	hypothetical protein	2269910-2272156 +	0.8
	SPOG_00215.1	hypothetical protein	478673-480759 +	Sc3	SOCG_04325.1	hypothetical protein	525020-525936 +		SPAC18G6.13		sequence orphan	2241013-2241357 +		SJAG_05740.5	hypothetical protein	2269470-2270353 -
	SPOG_00216.1	40S ribosomal protein S7	479446-480504 -		SOCG_04324.1	40S ribosomal protein S7	526244-526865 -		SPAC18G6.14c	rps7	40S ribosomal protein S7 (predicted)	2241734-2242554 -		SJAG_02046.5	40S ribosomal protein S7	2893125-2894006 +	0.05
	SPOG_00217.1	EB1 family Mal3	482008-483428 +		SOCG_04323.1	EB1 family Mal3	528359-529763 +		SPAC18G6.15	mal3	EB1 family Mal3	2243558-2245220 +		SJAG_02045.5	EB1 family Mal3	2891735-2892793 -	0.28
	SPOG_00218.1	F-box protein Pof14	483469-485242 +		SOCG_04322.1	F-box protein Pof14	529699-531854 +		SPAC13D6.01	pof14	F-box protein Pof14	2245497-2247128 +		SJAG_02044.5	F-box protein Pof14	2889871-2891232 -	0.92
	SPOG_00219.1	zinc finger protein Byr3	485124-486225 -		SOCG_04321.1	zinc finger protein Byr3	531493-532548 -		SPAC13D6.02c	byr3	zinc finger protein Byr3	2247200-2248606 -		SJAG_02043.5	zinc finger protein Byr3	2888856-2889308 +	0.12
	SPOG_00220.1	tRNA methyltransferase Trm9	490475-491658 -		SOCG_04320.1	tRNA methyltransferase Trm9	535323-536428 -		SPAC13D6.03c	trm9	tRNA (uridine) methyltransferase Trm9 (predicted)	2249892-2251382 -		SJAG_02042.5	tRNA methyltransferase Trm9	2887185-2887994 +	0.3
	SPOG_00221.1	substrate adaptors for Cullin 3 ubiquitin ligase Btb3	491700-493819 -		SOCG_04319.1	substrate adaptors for Cullin 3 ubiquitin ligase Btb3	536586-539753 -		SPAC13D6.04c	btb3	substrate adaptors for cullin 3 ubiquitin ligase Btb3	2251442-2253385 -		SJAG_02041.5	substrate adaptors for Cullin 3 ubiquitin ligase Btb3	2885311-2886921 +	0.5
	SPOG_00222.1	tubulin specific chaperone cofactor B	493782-494749 +		SOCG_04318.1	tubulin specific chaperone cofactor B	538617-539770 +		SPAC13D6.05	alp11	tubulin specific chaperone cofactor B	2253359-2254440 +		SJAG_02040.5	tubulin specific chaperone cofactor B	2884315-2885022 -	0.5
	SPOG_00223.1	ribonuclease H2 complex subunit Rnh201	494841-496234 +		SOCG_04317.1	ribonuclease H2 complex subunit Rnh201	539879-540844 +		SPAC4G9.02	rnh201	ribonuclease H2 complex subunit Rnh201	2254437-2255856 +		SJAG_02039.5	ribonuclease H2 complex subunit Rnh201	2883045-2884010 -	0.49
	SPOG_00225.1	cleavage and polyadenylation specificity factor	497087-499421 -		SOCG_04315.1	cleavage and polyadenylation specificity factor	542006-543917 -		SPAC4G9.04c		cleavage and polyadenylation specificity factor (predicted)	2255677-2259196 -		SJAG_02037.5	cleavage and polyadenylation specificity factor	2879583-2881727 +	0.58
	SPOG_00224.1	adenylate kinase Adk1	496166-497096 +		SOCG_04316.1	adenylate kinase Adk1	541059-541974 +		SPAC4G9.03	adk1	adenylate kinase Adk1	2255837-2256730 +		SJAG_02038.5	adenylate kinase Adk1	2881894-2882849 -	0.09
	SPOG_00226.1	meiotic PUF family protein 1	499584-502629 +		SOCG_04314.1	meiotic PUF family protein 1	544398-547690 +		SPAC4G9.05	mpf1	meiotic PUF family protein 1	2259353-2262602 +		SJAG_02036.5	meiotic PUF family protein 1	2876486-2879349 -	0.88
	SPOG_00227.1	histone chaperone Chz1	499724-502451 -		SOCG_04313.1	histone chaperone Chz1	546771-547218 -		SPAC4G9.06c	chz1	histone chaperone Chz1 (predicted)	2259604-2262510 -		SJAG_02035.5	histone chaperone Chz1	2876246-2879649 +	0.55
	SPOG_00228.1	hypothetical protein	503269-505340 +		SOCG_04312.1	hypothetical protein	547832-550132 +		SPAC4G9.07	mug133	S. pombe specific UPF0300 family protein 2	2262789-2265404 +		SJAG_03212.5	hypothetical protein	642154-644294 +	0.99
	SPOG_00229.1	DNA-directed RNA polymerase III complex subunit Rpc2	505763-509431 -		SOCG_04311.1	DNA-directed RNA polymerase III complex subunit Rpc2	550460-554196 -		SPAC4G9.08c	rpc2	DNA-directed RNA polymerase III complex subunit Rpc2	2265987-2269606 -		SJAG_00637.5	DNA-directed RNA polymerase III complex subunit Rpc2	2957195-2961151 -	0.05
	SPOG_00230.1	N-acetyl-gamma-glutamyl-phosphate reductase/acetylglutamate kinase	509565-512592 -		SOCG_04310.1	N-acetyl-gamma-glutamyl-phosphate reductase/acetylglutamate kinase	554385-557379 -		SPAC4G9.09c	arg11	N-acetyl-gamma-glutamyl-phosphate reductase/acetylglutamate kinase	2269782-2272911 -		SJAG_00636.5	N-acetyl-gamma-glutamyl-phosphate reductase/acetylglutamate kinase	2961483-2966827 -	0.2
	SPOG_00231.1	ornithine carbamoyltransferase Arg3	513135-514989 +		SOCG_04309.1	ornithine carbamoyltransferase Arg3	557978-559464 +		SPAC4G9.10	arg3	ornithine carbamoyltransferase Arg3	2273765-2275516 +		SJAG_00635.5	ornithine carbamoyltransferase Arg3	2965237-2966788 +	0.2
	SPOG_00232.1	cytosine-mismatch binding protein 1	515125-515937 -		SOCG_04308.1	mismatch-binding protein cmb1	559435-560373 -		SPAC4G9.11c	cmb1	cytosine-mismatch binding protein 1	2275503-2276260 -		SJAG_00634.5	hypothetical protein	2966763-2967645 -	0.97
	SPOG_00233.1	gluconokinase	516885-519065 +		SOCG_04307.1	gluconokinase	561321-562336 +		SPAC4G9.12		gluconokinase	2276859-2278109 +		SJAG_00633.5	gluconokinase	2968104-2970322 +	0.66
	SPOG_00234.1	retromer complex subunit Vps26	516700-519238 -		SOCG_04306.1	retromer complex subunit Vps26	562253-563949 -		SPAC4G9.13c	vps26	retromer complex subunit Vps26	2276891-2279439 -		SJAG_00632.5	retromer complex subunit Vps26	2967858-2970222 -	0.11
	SPOG_00235.1	Mvp17/PMP22 family protein 2	519268-521154 +		SOCG_04305.1	Mvp17/PMP22 family protein 2	564158-565117 +		SPAC4G9.14		mitochondrial Mvp17/PMP22 family protein 2	2280203-2281847 +		SJAG_00631.5	Mvp17/PMP22 family protein 2	2970360-2971536 +	0.7
	SPOG_00236.1	ketoreductase	521226-523438 +		SOCG_04304.1	ketoreductase	565745-567110 +		SPAC4G9.15		ketoreductase (predicted)	2282196-2283537 +		SJAG_00630.5	ketoreductase	2971642-2973749 +	0.29
	SPOG_00237.1	60S ribosomal protein L9	522587-523355 -		SOCG_04303.1	60S ribosomal protein L9	567032-567757 -		SPAC4G9.16c	rpl901	60S ribosomal protein L9	2283474-2284257 -		SJAG_00629.5	60S ribosomal protein L9	2972967-2973692 -	0.05
	SPOG_00238.1	ribosomal protein subunit S5	523283-525108 -		SOCG_04302.1	ribosomal protein subunit S5	567857-569566 -		SPAC4G9.17c	mrps5	mitochondrial ribosomal protein subunit S5 (predicted)	2284482-2286132 -		SJAG_00628.5	ribosomal protein subunit S5	2973872-2974994 -	0.73
	SPOG_00239.1	DNAJ domain-containing protein DNAJB family protein	525251-526906 +		SOCG_04301.1	DNAJ domain-containing protein DNAJB family protein	569710-572705 +		SPAC4G9.19		DNAJ domain protein DNAJB family	2287135-2288483 +		SJAG_00627.5	DNAJ domain-containing protein DNAJB family protein	2975677-2976535 +	0.85
	SPOG_00240.1	carrier with solute carrier repeats	526804-528209 -		SOCG_04300.1	carrier with solute carrier repeats	571202-572643 -		SPAC4G9.20c		mitochondrial carrier with solute carrier repeats	2288356-2290170 -		SJAG_00626.5	carrier with solute carrier repeats	2975289-2977840 -	0.34
									SPAC4G9.22		sequence orphan	2291666-2292778 +
	SPOG_00241.1	lanosterol synthase Erg7	528432-531593 -		SOCG_04299.1	lanosterol synthase Erg7	572580-576041 -		SPAC13G7.01c	erg7	lanosterol synthase Erg7 (predicted)	2292636-2295509 -		SJAG_00624.5	lanosterol synthase Erg7	2978172-2981694 -	0.3
	SPOG_00242.1	heat shock protein S	532003-534426 -		SOCG_04298.1	heat shock protein S	576840-579205 -		SPAC13G7.02c	ssa1	heat shock protein Ssa1 (predicted)	2295549-2297981 -		SJAG_04055.5	heat shock protein S	3183743-3186117 +	0.03
	SPOG_00243.1	hypothetical protein	535782-537045 +		SOCG_04297.1	hypothetical protein	579962-581719 +		SPAC13G7.03	upf3	up-frameshift suppressor 3 family protein (predicted)	2298875-2300068 +		SJAG_04056.5	suppressor 3 family protein	3181518-3182677 -	0.94
	SPOG_00244.1	membrane anchored protein Mac1	537029-539633 -		SOCG_04296.1	membrane anchored protein Mac1	581787-584325 -		SPAC13G7.04c	mac1	membrane anchored protein Mac1	2300228-2303411 -		SJAG_04058.5	membrane anchored protein Mac1	3178418-3180607 +	0.89
	SPOG_00245.1	acyl-coA-sterol acyltransferase	540171-542483 +		SOCG_04295.1	acyl-coA-sterol acyltransferase	585019-587156 +		SPAC13G7.05	are1	acyl-coA-sterol acyltransferase (predicted)	2305136-2307359 +		SJAG_04059.5	acyl-coA-sterol acyltransferase	3175432-3177255 -	0.72
	SPOG_00246.1	phosphoadenosine phosphosulfate reductase	542925-543903 +		SOCG_04294.1	phosphoadenosine phosphosulfate reductase	587568-588368 +		SPAC13G7.06	met16	phosphoadenosine phosphosulfate reductase	2307438-2308878 +		SJAG_04060.5	phosphoadenosine phosphosulfate reductase	3174269-3175081 -	0.31
	SPOG_00247.1	argonaute binding protein 2	543991-545445 +		SOCG_04293.1	argonaute binding protein 2	588739-589686 +		SPAC13G7.07	arb2	argonaute binding protein 2	2308863-2310294 +		SJAG_04061.5	argonaute binding protein 2	3172625-3174018 -	0.92
	SPOG_00248.1	WD repeat protein Crb3	545354-547116 -		SOCG_04292.1	WD repeat protein Crb3	589939-591731 -		SPAC13G7.08c	crb3	WD repeat protein Crb3	2310271-2311973 -		SJAG_04062.5	WD repeat protein Crb3	3171054-3173340 +	0.47
	SPOG_00249.1	fungal protein	547208-548396 -		SOCG_04291.1	fungal protein	591999-593475 -		SPAC13G7.09c		conserved fungal protein	2312284-2313164 -					0.95
	SPOG_00250.1	myb family protein	549118-550472 +	Sc3	SOCG_04290.1	myb family protein	593606-594970 +		SPAC13G7.10	mug152	Myb family protein	2313645-2315160 +		SJAG_01916.5	myb family protein	2602159-2603747 +	0.46
									SPAC13G7.11		mitochondrial respiratory complex assembly protein	2315095-2316369 +		SJAG_01917.5	respiratory complex assembly protein	2603680-2605092 +	0.86
									SPAC13G7.12c		choline kinase (predicted)	2315455-2318318 -		SJAG_01918.5	choline kinase	2605235-2607541 +	0.55
	SPOG_00253.1	RNA-binding protein M	553798-557937 -		SOCG_04287.1	RNA-binding protein M	598325-600800 -		SPAC13G7.13c	msa1	RNA-binding protein Msa1	2318492-2322664 -		SJAG_01919.5	RNA-binding protein M	2607454-2609802 -	0.85
	SPOG_00254.1	CHCH domain-containing protein	558207-559176 -	Sc3	SOCG_04286.1	CHCH domain-containing protein	602585-603603 -		SPAC6C3.02c		mitochondrial CHCH domain protein (predicted)	2324334-2325449 -
									SPAC6C3.03c		sequence orphan	2326200-2328187 -
									SPAC6C3.04	cit1	citrate synthase Cit1	2327767-2330326 +		SJAG_01922.5	citrate synthase Cit1	2612760-2614235 +	0.11
									SPAC6C3.06c		P-type ATPase, calcium transporting	2330820-2335555 -		SJAG_05209.5	P-type ATPase	2311193-2315195 +	0.27
									SPAC6C3.05		sequence orphan	2330833-2332240 +
	SPOG_00258.1	hypothetical protein	568000-570346 +		SOCG_04282.1	hypothetical protein	612666-614195 +		SPAC6C3.07	mug68	sequence orphan	2336034-2337768 +
	SPOG_00259.1	proteasome regulatory particle	570527-571593 +	Sc3	SOCG_04281.1	proteasome regulatory particle	614581-615378 +		SPAC6C3.08		proteasome regulatory particle, gankyrin (predicted)	2338103-2339312 +		SJAG_00954.5	proteasome regulatory particle	2306011-2307135 -	0.45
	SPOG_00260.1	RNase P subunit	571637-575426 +		SOCG_04280.1	RNase P subunit	615719-617096 +		SPAC6C3.09		RNase P subunit (predicted)	2339778-2341304 +		SJAG_00955.5	RNase P subunit	2304022-2305805 -	0.95
	SPOG_00261.1	tRNA ligase Trl1	573154-575780 -		SOCG_04279.1	tRNA ligase Trl1	616816-619707 -		SPAC17G8.01c	trl1	tRNA ligase Trl1 (predicted)	2341346-2343756 -		SJAG_00956.5	tRNA ligase Trl1	2301642-2303993 +	0.63
	SPOG_00262.1	uridine ribohydrolase	575950-577538 +		SOCG_04278.1	uridine ribohydrolase	620006-620998 +		SPAC17G8.02		uridine ribohydrolase (predicted)	2344065-2346044 +		SJAG_00957.5	uridine ribohydrolase	2299688-2301237 -	0.4
	SPOG_00263.1	DNA polymerase epsilon subunit Dpb3	577644-578348 -		SOCG_04277.1	DNA polymerase epsilon subunit Dpb3	621120-622538 -		SPAC17G8.03c	dpb3	DNA polymerase epsilon subunit Dpb3	2345981-2347368 -		SJAG_00958.5	DNA polymerase epsilon subunit Dpb3	2299039-2299566 +	0.36
	SPOG_05751.1	hypothetical protein	579298-580641 +		SOCG_04276.1	hypothetical protein	623022-624241 +		SPAC17G8.15		hypothetical protein	2347909-2348959 +		SJAG_05321.5	hypothetical protein	3089206-3089799 +
	SPOG_00264.1	ARP2/3 actin-organizing complex subunit Arc5	579935-581136 -	Sc3	SOCG_04275.1	ARP2/3 actin-organizing complex subunit Arc5	623708-624858 -		SPAC17G8.04c	arc5	ARP2/3 actin-organizing complex subunit Arc5	2348292-2349371 -		SJAG_04100.5	ARP2/3 actin-organizing complex subunit Arc5	3089743-3090431 -	0.42
	SPOG_00265.1	mediator complex subunit Med20	581334-582967 +		SOCG_04274.1	mediator complex subunit Med20	625401-626547 +		SPAC17G8.05	med20	mediator complex subunit Med20	2350014-2351244 +		SJAG_04099.5	mediator complex subunit Med20	3091122-3092292 +	0.55
	SPOG_00266.1	dihydroxy-acid dehydratase	582735-585108 -		SOCG_04273.1	dihydroxy-acid dehydratase	626452-628679 -		SPAC17G8.06c		dihydroxy-acid dehydratase (predicted)	2351045-2353472 -		SJAG_04098.5	dihydroxy-acid dehydratase	3092098-3094138 -	0.09
	SPOG_00267.1	YEATS family histone acetyltransferase subunit Yaf9	585669-586794 +		SOCG_04272.1	YEATS family histone acetyltransferase subunit Yaf9	629318-629965 +		SPAC17G8.07	yaf9	YEATS family histone acetyltransferase subunit Yaf9	2354127-2355211 +		SJAG_04097.5	YEATS family histone acetyltransferase subunit Yaf9	3094561-3095577 +	0.25
	SPOG_00268.1	hypothetical protein	586644-588239 -		SOCG_04271.1	hypothetical protein	630075-631559 -		SPAC17G8.08c		human TMEM165 homolog	2355201-2356601 -		SJAG_04096.5	hypothetical protein	3094630-3096964 -	0.68
	SPOG_00269.1	Set1C complex subunit Shg1	588327-590090 +		SOCG_04270.1	Set1C complex subunit Shg1	632072-633297 +		SPAC17G8.09	shg1	Set1C complex subunit Shg1	2357302-2358388 +		SJAG_02170.5	Set1C complex subunit Shg1	151640-152632 -	0.81
	SPOG_00270.1	mitotic spindle checkpoint protein Dma1	588307-591432 -		SOCG_04269.1	mitotic spindle checkpoint protein Dma1	632820-634860 -		SPAC17G8.10c	dma1	mitotic spindle checkpoint protein Dma1	2358028-2359916 -		SJAG_02169.5	mitotic spindle checkpoint protein Dma1	150173-152470 +	0.21
									SPAC17G8.11c	imt3	mannosyltransferase (predicted)	2360172-2362268 -		SJAG_02168.5	mannosyltransferase	147530-150016 +	0.55
									SPAC17G8.12		sequence orphan	2363316-2367055 +		SJAG_02166.5	hypothetical protein	142540-146327 -	0.92
	SPOG_00273.1	histone acetyltransferase Mst2	593920-598088 -		SOCG_04266.1	histone acetyltransferase Mst2	639839-641059 -		SPAC17G8.13c	mst2	histone acetyltransferase Mst2	2363499-2367108 -		SJAG_02165.5	histone acetyltransferase Mst2	142394-144659 +	0.45
	SPOG_00274.1	AGC/PKC protein kinase Pck1	598113-601578 -	Sc3	SOCG_04265.1	AGC/PKC protein kinase Pck1	641390-644787 -		SPAC17G8.14c	pck1	protein kinase C (PKC)-like Pck1	2367140-2370652 -		SJAG_01787.5	AGC/PKC protein kinase Pck1	2353264-2358177 -
	SPOG_00275.1	fungal protein	602453-603630 +		SOCG_04264.1	fungal protein	645584-646725 +		SPAC22H10.02		conserved fungal protein	2371726-2372900 +		SJAG_01788.5	fungal protein	2358143-2359839 +	0.6
	SPOG_00276.1	karyopherin Kap14	603415-607245 -		SOCG_04263.1	karyopherin Kap14	646607-650404 -		SPAC22H10.03c	kap114	karyopherin Kap14	2372717-2376572 -		SJAG_01789.5	karyopherin Kap14	2359798-2363442 -	0.64
	SPOG_00277.1	protein phosphatase type 2A	608824-610395 +		SOCG_04262.1	protein phosphatase type 2A	651307-652861 +		SPAC22H10.04		protein phosphatase type 2A (predicted)	2376661-2378678 +		SJAG_01790.5	protein phosphatase type 2A	2363648-2366767 +	0.09
	SPOG_00278.1	mRNA cleavage and polyadenylation specificity factor complex subunit	610223-612136 -	Sc3	SOCG_04261.1	mRNA cleavage and polyadenylation specificity factor complex subunit	652846-654628 -		SPAC22H10.05c		mRNA cleavage and polyadenylation specificity factor complex subunit (predicted)	2377677-2380412 -		SJAG_01791.5	mRNA cleavage and polyadenylation specificity factor complex subunit	2363703-2366628 -	0.24
									SPAC22H10.06c		dubious	2381320-2381601 -
	SPOG_00279.1	hypothetical protein	612345-613183 +		SOCG_04260.1	hypothetical protein	655085-655443 +		SPAC22H10.13	zym1	metallothionein Zym1	2381388-2382488 +
	SPOG_00280.1	scaffold protein Scd2	613692-616223 +	Sc3	SOCG_04259.1	scaffold protein Scd2	656263-658785 +		SPAC22H10.07	scd2	scaffold protein Scd2	2382470-2385114 +		SJAG_01794.5	hypothetical protein	2367830-2371883 +	0.59
									SPAC22H10.08		DUF2009 protein	2385703-2387654 +		SJAG_02673.5	DUF2009 protein	1224203-1226358 -	0.24
									SPAC22H10.09		sequence orphan	2387588-2389909 +
									SPAC22H10.10	alp21	tubulin specific chaperone cofactor E	2389917-2391943 +		SJAG_02672.5	tubulin specific chaperone cofactor E	1222360-1223995 -	0.93
									SPAC22H10.11c		TOR signaling pathway transcriptional corepressor Crf1 (predicted)	2391946-2394372 -		SJAG_02671.5	TOR signaling pathway transcriptional corepressor Crf1	1220132-1222308 +	0.86
									SPAC22H10.12c	gdi1	GDP dissociation inhibitor Gdi1 (predicted)	2395068-2396905 -		SJAG_02422.5	GDP dissociation inhibitor Gdi1	705160-707370 -	0.04
									SPAC15F9.01c		central kinetochore associated family protein	2397248-2398350 -
	SPOG_00286.1	nucleoporin Seh1	629108-630995 +		SOCG_04253.1	nucleoporin Seh1	669924-671037 +		SPAC15F9.02	seh1	nucleoporin Seh1	2398986-2400719 +		SJAG_02424.5	nucleoporin Seh1	708415-709935 +	0.38
	SPOG_00287.1	nuclear transport factor Nxt2	630709-631513 -	Sc3	SOCG_04252.1	nuclear transport factor Nxt2	671100-672135 -		SPAC15F9.03c	nxt2	nuclear transport factor Nxt2	2400650-2401615 -		SJAG_02425.5	nuclear transport factor Nxt2	709749-710492 -	0.09
									SPAC1B9.02c	sck1	serine/threonine protein kinase Sck1	2402016-2404815 -		SJAG_02426.5	AGC/AKT protein kinase Sck1	710649-713709 -	0.5
									SPAC1B9.03c		RNA-binding protein involved in ribosomal large subunit assembly and maintenance (predicted)	2406661-2408084 +		SJAG_02427.5	RNA-binding protein	714072-715577 -	0.26
	SPOG_00290.1	DNA repair protein Mus7/Mms22	637602-643520 -		SOCG_04249.1	DNA repair protein Mus7/Mms22	678018-683886 -		SPAC6B12.02c	mus7	DNA repair protein Mus7/Mms22	2408136-2414091 -		SJAG_04971.5	DNA repair protein Mus7/Mms22	2109927-2116016 +	0.88
	SPOG_00291.1	HbrB family protein	643479-644825 -	Sc3	SOCG_04248.1	HbrB family protein	683870-685088 -		SPAC6B12.03c		HbrB family protein	2414051-2415271 -		SJAG_04987.5	HbrB family protein	2072038-2073360 +	0.98
									SPAC6B12.04c		aminotransferase class I and II	2415952-2418241 -		SJAG_04988.5	aminotransferase class I and II	2070326-2071600 +	0.2
									SPAC6B12.18	gon7	EKC/KEOPS complex subunit	2416132-2416772 +
									SPAC6B12.05c	ies2	Ino80 complex subunit Ies2	2418661-2419945 -		SJAG_04989.5	Ino80 complex subunit Ies2	2068860-2069747 +	0.69
	SPOG_00295.1	fungal protein	648764-649843 -		SOCG_04244.1	fungal protein	688916-690116 -		SPAC6B12.06c	rrg9	conserved fungal protein	2419904-2421354 -
	SPOG_00296.1	ubiquitin-protein ligase E3	649897-652270 -	Sc3	SOCG_04243.1	ubiquitin-protein ligase E3	690556-691881 -		SPAC6B12.07c		ubiquitin-protein ligase E3 (predicted)	2421446-2423898 -		SJAG_04990.5	ubiquitin-protein ligase E3	2066004-2068507 +	0.42
	SPOG_00297.1	Co-chaperone for ATPase activity	654717-655976 +		SOCG_04242.1	Co-chaperone for ATPase activity	694364-695618 +		SPAC6B12.08	mug185	Co-chaperone for ATPase activity	2425757-2427967 +		SJAG_04991.5	Co-chaperone for ATPase activity	2063941-2065876 -	0.77
	SPOG_00298.1	hypothetical protein	655361-656456 -		SOCG_04241.1	hypothetical protein	695674-695919 -		SPAC6B12.17		hypothetical protein	2425906-2428020 -		SJAG_04992.5	hypothetical protein	2062808-2064151 +
	SPOG_00299.1	tRNA m(1)G methyltransferase Trm10	656347-657492 +		SOCG_04240.1	tRNA m(1)G methyltransferase Trm10	696147-697130 +		SPAC6B12.09	trm10	tRNA m(1)G methyltransferase Trm10	2427902-2429090 +		SJAG_04993.5	tRNA m(1)G methyltransferase Trm10	2061295-2063503 -	0.44
	SPOG_00300.1	DNA primase catalytic subunit Spp1	657570-659240 -		SOCG_04239.1	DNA primase catalytic subunit Spp1	697228-698847 -		SPAC6B12.10c	spp1	DNA primase catalytic subunit Spp1	2428976-2430742 -		SJAG_04994.5	DNA primase catalytic subunit Spp1	2060640-2062862 +	0.31
	SPOG_00301.1	DNA replication checkpoint protein Drc1	659335-661014 +		SOCG_04238.1	DNA replication checkpoint protein Drc1	699188-700406 +		SPAC6B12.11	drc1	DNA replication checkpoint protein Drc1	2430775-2432838 +		SJAG_04995.5	DNA replication checkpoint protein Drc1	2059248-2060473 -	0.78
	SPOG_00302.1	TOM complex subunit Tom70	661458-663773 +		SOCG_04237.1	TOM complex subunit Tom70	701168-703502 +		SPAC6B12.12	tom70	mitochondrial TOM complex subunit Tom70 (predicted)	2433332-2435623 +		SJAG_04996.5	TOM complex subunit Tom70	2056705-2058949 -	0.31
	SPOG_00304.1	fungal protein	664973-665606 -		SOCG_04235.1	fungal protein	704878-705315 -		SPAC6B12.14c		conserved fungal protein	2435528-2437498 -
	SPOG_00303.1	protein phosphatase inhibitor	664157-664651 +		SOCG_04236.1	protein phosphatase inhibitor	703631-704481 +		SPAC6B12.13		protein phosphatase inhibitor (predicted)	2435833-2437020 +		SJAG_04999.5	protein phosphatase inhibitor	2054404-2055616 -	0.76
	SPOG_00305.1	RACK1 Cpc2	666158-668128 +		SOCG_04234.1	RACK1 Cpc2	706184-707734 +		SPAC6B12.15	cpc2	RACK1 ortholog Cpc2	2439437-2441178 +		SJAG_05000.5	RACK1 Cpc2	2052779-2054209 -	0.01
	SPOG_00308.1	fungal protein	672281-673519 +		SOCG_04233.1	fungal protein	713404-714655 +		SPAC6B12.16	meu26	conserved fungal protein	2442589-2443829 +		SJAG_05002.5	fungal protein	2048458-2049919 -	0.92
	SPOG_00309.1	translation initiation factor eIF2 beta subunit	673660-674771 -		SOCG_04232.1	translation initiation factor eIF2 beta subunit	714687-715871 -		SPAC32A11.04c	tif212	translation initiation factor eIF2 beta subunit (predicted)	2443890-2445040 -		SJAG_05003.5	translation initiation factor eIF2 beta subunit	2047327-2048497 +	0.14
	SPOG_00310.1	fungal protein	674881-677459 +		SOCG_04231.1	fungal protein	716091-718569 +		SPAC32A11.01	mug8	conserved fungal protein	2445220-2447714 +		SJAG_05004.5	fungal protein	2044317-2047135 -	0.85
	SPOG_00311.1	fungal protein	675422-680301 -		SOCG_04230.1	fungal protein	718679-721213 -		SPAC32A11.02c		conserved fungal protein	2447839-2450875 -		SJAG_05005.5	fungal protein	2041039-2044273 +	0.84
	SPOG_00312.1	homeobox transcription factor Phx1	680758-684333 -		SOCG_04229.1	homeobox transcription factor Phx1	722479-724821 -		SPAC32A11.03c	phx1	homeobox transcription factor Phx1	2451793-2456514 -		SJAG_05006.5	homeobox transcription factor Phx1	2038166-2040575 +	0.98
	SPOG_00313.1	tryptophan synthase	684818-687230 -		SOCG_04228.1	tryptophan synthase	725847-728300 -		SPAC19A8.15	trp2	tryptophan synthase (predicted)	2457550-2459817 -		SJAG_05007.5	tryptophan synthase	2035428-2038080 +	0.13
	SPOG_00314.1	aminoacyl-tRNA hydrolase	687973-688641 -		SOCG_04227.1	aminoacyl-tRNA hydrolase	728866-729919 -		SPAC19A8.14		aminoacyl-tRNA hydrolase (predicted)	2460189-2461046 -		SJAG_05008.5	aminoacyl-tRNA hydrolase	2034190-2035495 +	0.47
	SPOG_00315.1	U1 snRNP-associated protein Usp101	689047-689844 -		SOCG_04226.1	U1 snRNP-associated protein Usp101	729849-730908 -		SPAC19A8.13	usp101	U1 snRNP-associated protein Usp101	2461151-2462268 -		SJAG_05009.5	U1 snRNP-associated protein Usp101	2033371-2034183 +	0.26
	SPOG_00316.1	mRNA decapping complex catalytic subunit Dcp2	689971-692354 -		SOCG_04225.1	mRNA decapping complex catalytic subunit Dcp2	731227-733368 -		SPAC19A8.12	dcp2	mRNA decapping complex catalytic subunit Dcp2	2462202-2465087 -		SJAG_05010.5	mRNA decapping complex catalytic subunit Dcp2	2031056-2033137 +	0.68
	SPOG_00317.1	recombination protein Irc6	692640-693777 +		SOCG_04224.1	recombination protein Irc6	733796-734651 +		SPAC19A8.11c		recombination protein Irc6 (predicted)	2462251-2467428 +		SJAG_05011.5	recombination protein Irc6	2028858-2030772 -	0.87
	SPOG_00318.1	SUMO-targeted ubiquitin-protein ligase subunit Rfp1	692680-694658 -		SOCG_04223.1	SUMO-targeted ubiquitin-protein ligase subunit Rfp1	733455-735663 -		SPAC19A8.10	rfp1	SUMO-targeted ubiquitin-protein ligase subunit Rfp1	2465369-2467346 -		SJAG_05012.5	SUMO-targeted ubiquitin-protein ligase subunit Rfp1	2028905-2029654 +	0.71
	SPOG_00319.1	transporter Yos1	694693-695717 -		SOCG_04222.1	transporter Yos1	735597-736685 -		SPAC19A8.09		ER to Golgi transport protein Yos1 (predicted)	2467781-2468393 -		SJAG_05013.5	hypothetical protein	2027834-2028677 +	0.16
	SPOG_00320.1	hypothetical protein	695881-699288 -	Sc3	SOCG_04221.1	hypothetical protein	736822-739983 -		SPAC19A8.08	upf2	nonsense-mediated decay protein Upf2	2468504-2472061 -		SJAG_05014.5	hypothetical protein	2021544-2027939 +	0.8
SBR	SPOG_01685.1	hypothetical protein	339675-340252 -	Sc2	SOCG_00812.1	hypothetical protein	3077142-3077985 +		SPAC19A8.16		hypothetical protein	2472433-2472961 -		SJAG_03253.5	hypothetical protein	727606-728496 +
	SPOG_01686.1	U3 snoRNP-associated protein Imp4	340382-342586 +		SOCG_00811.1	U3 snoRNP-associated protein Imp4	3075412-3076630 -		SPAC19A8.07c		U3 snoRNP-associated protein Imp4 (predicted)	2474620-2475765 +		SJAG_03252.5	U3 snoRNP-associated protein Imp4	726574-728389 -	0.08
	SPOG_01687.1	short chain dehydrogenase	342436-344117 -		SOCG_00810.1	short chain dehydrogenase	3073906-3075494 +		SPAC19A8.06		short chain dehydrogenase (predicted)	2475940-2477174 -		SJAG_03251.5	short chain dehydrogenase	724873-727672 +	0.33
	SPOG_01688.1	sorting receptor for ubiquitinated membrane protein	344606-346879 +		SOCG_00809.1	sorting receptor for ubiquitinated membrane protein	3071245-3073125 -		SPAC19A8.05c	sst4	sorting receptor for ubiquitinated membrane proteins, ESCRT 0 complex subunit Sst4	2477864-2480031 +		SJAG_03250.5	sorting receptor for ubiquitinated membrane protein	722680-725160 -	0.69
	SPOG_01689.1	C-22 sterol desaturase Erg5	346745-349147 -		SOCG_00808.1	C-22 sterol desaturase Erg5	3068792-3071233 +		SPAC19A8.04	erg5	C-22 sterol desaturase Erg5	2480065-2482210 -		SJAG_03249.5	C-22 sterol desaturase Erg5	720000-722709 +	0.19
	SPOG_01690.1	myotubularin family phosphatidylinositol-3-phosphatase	349446-352118 -		SOCG_00807.1	myotubularin family phosphatidylinositol-3-phosphatase	3065766-3068522 +		SPAC19A8.03		phosphatidylinositol-3-phosphatase, myotubularin family (predicted)	2482408-2484948 -		SJAG_03248.5	myotubularin family phosphatidylinositol-3-phosphatase	717638-719967 +	0.3
	SPOG_01691.1	pleckstrin y domain-containing protein	352255-356389 -		SOCG_00806.1	pleckstrin y domain-containing protein	3061496-3065715 +		SPAC19A8.02		pleckstrin homology domain protein	2485083-2489081 -		SJAG_03247.5	pleckstrin y domain-containing protein	713186-717353 +	0.8
	SPOG_01692.1	guanyl-nucleotide exchange factor Sec73	357387-361634 +		SOCG_00805.1	guanyl-nucleotide exchange factor Sec73	3056225-3060526 -		SPAC19A8.01c	sec73	guanyl-nucleotide exchange factor Sec73 (predicted)	2490084-2494363 +		SJAG_03246.5	guanyl-nucleotide exchange factor Sec73	707966-712480 -	0.84
	SPOG_01693.1	RING finger-like protein Ini1	361504-362326 -		SOCG_00804.1	RING finger-like protein Ini1	3055439-3056411 +		SPAC23H3.02c	ini1	RING finger-like protein Ini1	2494402-2495388 -		SJAG_03245.5	RING finger-like protein Ini1	707250-707848 +	0.05
	SPOG_01694.1	nitrogen permease regulator family protein	364958-366716 -		SOCG_00802.1	nitrogen permease regulator family protein	3050916-3053157 +		SPAC23H3.03c	npr2	nitrogen permease regulator family	2495844-2497780 -		SJAG_02765.5	nitrogen permease regulator family protein	1431105-1432399 -	0.18
	SPOG_01695.1	hypothetical protein	367366-369534 +		SOCG_00801.1	hypothetical protein	3049162-3050806 -		SPAC23H3.04		conserved fungal protein	2499035-2500236 +		SJAG_02767.5	hypothetical protein	1435913-1437426 +
					SOCG_00800.1	Set1C complex subunit Swd1	3047363-3049231 +		SPAC23H3.05c	swd1	Set1C complex subunit Swd1	2500469-2502066 -		SJAG_02768.5	Set1C complex subunit Swd1	1437347-1439764 -	0.33
					SOCG_00799.1	AP-3 adaptor complex subunit Apl6	3044026-3047446 -		SPAC23H3.06	apl6	AP-3 adaptor complex subunit Apl6 (predicted)	2502790-2506036 +		SJAG_02453.5	AP-3 adaptor complex subunit Apl6	765909-768462 -	0.73
	SPOG_01698.1	ribosomal protein subunit S14	372715-373918 -		SOCG_00798.1	ribosomal protein subunit S14	3044111-3044804 +		SPAC23H3.07c	mrp2	mitochondrial ribosomal protein subunit S14 (predicted)	2504733-2505904 -		SJAG_02452.5	ribosomal protein subunit S14	765454-765858 +	0.43
					SOCG_00797.1	mitotic spindle checkpoint protein Bub3	3042285-3044173 +		SPAC23H3.08c	bub3	mitotic spindle checkpoint protein Bub3	2506085-2507593 -		SJAG_02451.5	mitotic spindle checkpoint protein Bub3	763810-765147 +	0.62
					SOCG_00796.1	threonine aldolase	3040351-3042317 +		SPAC23H3.09c	gly1	threonine aldolase (predicted)	2507687-2509630 -		SJAG_02450.5	threonine aldolase	761988-763815 +	0.23
	SPOG_01701.1	SWI/SNF and RSC complex subunit Ssr2	378485-380268 +		SOCG_00795.1	SWI/SNF and RSC complex subunit Ssr2	3035205-3039556 -		SPAC23H3.10	ssr2	SWI/SNF and RSC complex subunit Ssr2	2511048-2512960 +		SJAG_02447.5	SWI/SNF and RSC complex subunit Ssr2	758924-760786 -	0.51
					SOCG_00794.1	glucosidase	3035746-3037632 +		SPAC23H3.11c		glucosidase (predicted)	2512960-2514849 -		SJAG_02446.5	glucosidase	756870-758766 +	0.48
					SOCG_00793.1	hypothetical protein	3034650-3035327 +		SPAC23H3.12c		conserved protein (fungal and plant)	2515193-2515873 -		SJAG_02445.5	hypothetical protein	756019-756681 +	0.71
	SPOG_01704.1	heterotrimeric G protein alpha-2 subunit Gpa2	383631-387627 -		SOCG_00792.1	heterotrimeric G protein alpha-2 subunit Gpa2	3031699-3034260 +		SPAC23H3.13c	gpa2	heterotrimeric G protein alpha-2 subunit Gpa2	2516053-2519235 -		SJAG_02444.5	heterotrimeric G protein alpha-2 subunit Gpa2	752779-755758 +	0.29
	SPOG_01706.1	LAlv9 family protein	387239-390564 +		SOCG_00790.1	LAlv9 family protein	3026909-3028922 -		SPAC23H3.14		LAlv9 family protein, involved in post Golgi transport	2521520-2523453 +		SJAG_02443.5	LAlv9 family protein	750988-752847 -	0.72
	SPOG_01707.1	hypothetical protein	390550-393929 -		SOCG_00789.1	hypothetical protein	3025363-3026642 +		SPAC23H3.15c		sequence orphan	2523371-2524734 -		SJAG_02442.5	hypothetical protein	749807-750850 +	0.97
	SPOG_01708.1	Jmj1 protein	392394-393895 +		SOCG_00788.1	Jmj1 protein	3022997-3025061 -		SPAC25H1.02	jmj1	Jmj1 protein	2525778-2527510 +		SJAG_05265.5	Jmj1 protein	748098-749234 -	0.77
	SPOG_01709.1	meiotically upregulated Mug66	394224-394837 +		SOCG_00787.1	meiotically upregulated Mug66	3022266-3022885 -		SPAC25H1.03	mug66	meiotically upregulated gene Mug66	2528038-2528644 +		SJAG_02441.5	meiotically upregulated Mug66	747300-748006 -	0.5
	SPOG_01710.1	ubiquitin-fold modifier-specific protease	395161-396397 +		SOCG_00786.1	ubiquitin-fold modifier-specific protease	3021067-3021801 -		SPAC25H1.04	mug105	ubiquitin-fold modifier-specific protease (predicted)	2529085-2529819 +
					SOCG_00785.1	hypothetical protein	3019559-3020654 -		SPAC25H1.05	meu29	sequence orphan	2530096-2531201 +		SJAG_02440.5	hypothetical protein	746419-747063 -	0.87
					SOCG_00784.1	CAF assembly factor complex subunit C	3017206-3019419 -		SPAC25H1.06	pcf3	CAF assembly factor (CAF-1) complex subunit C, Pcf3	2531225-2532877 +		SJAG_02439.5	CAF assembly factor complex subunit C	744561-745865 -	0.63
	SPOG_01713.1	F0-ATPase subunit K	399309-399907 -	Sc2	SOCG_00783.1	F0-ATPase subunit K	3017242-3017853 +		SPAC25H1.10c	atp19	F0-ATPase subunit K	2532754-2533276 -
	SPOG_01715.1	ER membrane protein complex subunit 1	401092-403982 +		SOCG_00782.1	ER membrane protein complex subunit 1	3013141-3016408 -		SPAC25H1.07	emc1	ER membrane protein complex subunit 1	2533709-2536655 +		SJAG_02437.5	ER membrane protein complex subunit 1	739060-743300 -	0.9
	SPOG_01716.1	ribosome biogenesis protein Sqt1	403846-405211 -		SOCG_00781.1	ribosome biogenesis protein Sqt1	3011689-3013242 +		SPAC25H1.08c		ribosome biogenesis protein Sqt1 (predicted)	2536550-2537951 -		SJAG_02436.5	ribosome biogenesis protein Sqt1	739070-740750 +	0.21
	SPOG_01718.1	hypothetical protein	405327-408046 -		SOCG_00779.1	hypothetical protein	3009097-3011602 +		SPAC4A8.02c		conserved protein	2538103-2540785 -		SJAG_02434.5	hypothetical protein	735923-738707 +	0.16
	SPOG_01717.1	alpha-amylase Mde5	405706-407273 +		SOCG_00780.1	alpha-amylase Mde5	3009704-3011467 -		SPAC25H1.09	mde5	alpha-amylase homolog Mde5	2538461-2540081 +		SJAG_02435.5	alpha-amylase Mde5	736638-738415 -	0.22
	SPOG_01719.1	protein phosphatase 2C Ptc4	408630-410419 -		SOCG_00778.1	protein phosphatase 2C Ptc4	3006654-3008565 +		SPAC4A8.03c	ptc4	protein phosphatase 2C Ptc4	2540745-2543232 -		SJAG_02433.5	protein phosphatase 2C Ptc4	734208-735800 +	0.39
	SPOG_01720.1	vacuolar serine protease Isp6	411623-413729 +		SOCG_00777.1	vacuolar serine protease Isp6	3003596-3005714 -		SPAC4A8.04	isp6	vacuolar serine protease Isp6	2544815-2546981 +		SJAG_02432.5	vacuolar serine protease Isp6	730915-732879 -	0.37
	SPOG_01721.1	myosin type-2 heavy chain 2	413597-420097 -		SOCG_00776.1	myosin type-2 heavy chain 2	2997099-3003794 +		SPAC4A8.05c	myp2	myosin II heavy chain Myo3	2547260-2553696 -		SJAG_02431.5	myosin type-2 heavy chain 2	724941-730619 +	0.69
	SPOG_01722.1	esterase/lipase	420192-422478 -		SOCG_00775.1	esterase/lipase	2994632-2996998 +		SPAC4A8.06c		esterase/lipase (predicted)	2553801-2555939 -		SJAG_02430.5	esterase/lipase	723157-724881 +	0.72
	SPOG_01723.1	sphingoid long chain base kinase	422404-424508 -		SOCG_00774.1	sphingoid long chain base kinase	2992518-2994698 +		SPAC4A8.07c		sphingoid long chain base kinase (predicted)	2556600-2558444 -		SJAG_02429.5	sphingoid long chain base kinase	720150-722376 +	0.67
	SPOG_01724.1	valine-tRNA ligase Vrs2/Vas2	424627-428428 -		SOCG_00773.1	valine-tRNA ligase Vrs2/Vas2	2988927-2992468 +		SPAC4A8.08c	vrs2	mitochondrial valine-tRNA ligase Vrs2/Vas2	2558454-2561989 -		SJAG_02428.5	valine-tRNA ligase Vrs2/Vas2	715909-719614 +	0.82
	SPOG_01725.1	complexed with Cdc5 protein Cwf21	428659-430169 -	Sc2	SOCG_00772.1	complexed with Cdc5 protein Cwf21	2987106-2988612 +		SPAC4A8.09c	cwf21	complexed with Cdc5 protein Cwf21	2562477-2564277 -		SJAG_05349.5	complexed with Cdc5 protein Cwf21	2099971-2100987 -	0.93
									SPAC4A8.10		lipase (predicted)	2563655-2566870 +		SJAG_04973.5	lipase	2099448-2103160 +	0.7
									SPAC4A8.11c	fas2	fatty acid synthase alpha subunit Lsd1	2566866-2572625 -		SJAG_04972.5	fatty acid synthase alpha subunit Lsd1	2103119-2108864 -	0.1
									SPAC4A8.12c	sds22	protein phosphatase regulatory subunit Sds22	2573160-2574641 -		SJAG_04968.5	protein phosphatase regulatory subunit Sds22	2119363-2120809 +	0.26
									SPAC4A8.13c	pts1	20S proteasome component beta 5	2574746-2575956 -		SJAG_04969.5	20S proteasome component beta 5	2118143-2119425 +	0.11
									SPAC4A8.14		ribose-phosphate pyrophosphokinase (predicted)	2576259-2577995 +		SJAG_04970.5	ribose-phosphate pyrophosphokinase	2116492-2118101 -	0.21
									SPAC4A8.15c	cdc3	profilin	2578936-2579582 -		SJAG_04982.5	profilin	2084054-2084889 -	0.05
									SPAC4A8.16c	tif33	translation initiation factor eIF3c	2580112-2583046 -		SJAG_04981.5	translation initiation factor eIF3c	2084827-2087927 -	0.14
									SPAC823.02		sequence orphan	2583804-2583973 +
	SPOG_01733.1	CMGC/DYRK/YAK protein kinase Ppk15	450183-452642 +	Sc2	SOCG_00763.1	CMGC/DYRK/YAK protein kinase Ppk15	2965033-2967637 -		SPAC823.03	ppk15	serine/threonine protein kinase Ppk15 (predicted)	2585172-2587474 +		SJAG_04980.5	CMGC/DYRK/YAK protein kinase Ppk15	2088475-2091148 +	0.17
	SPOG_01734.1	DUF947 family rRNA processing protein	452816-455090 +		SOCG_00762.1	DUF947 family rRNA processing protein	2963873-2964997 -		SPAC823.04		rRNA processing protein, DUF947 family (predicted)	2587696-2588620 +		SJAG_04979.5	DUF947 family rRNA processing protein	2091054-2092203 +	0.49
	SPOG_01735.1	SNARE Tlg2	453888-455278 -		SOCG_00761.1	SNARE Tlg2	2962592-2963992 +		SPAC823.05c	tlg2	SNARE Tlg2 (predicted)	2588668-2590139 -		SJAG_04978.5	SNARE Tlg2	2092186-2093499 -	0.28
					SOCG_00760.1	transcription factor TFIID complex subunit Taf3	2960799-2962104 -		SPAC823.06	taf3	transcription factor TFIID complex subunit Taf3 (predicted)	2590313-2590780 +		SJAG_04977.5	transcription factor TFIID complex subunit Taf3	2093689-2096128 +	0.39
					SOCG_00758.1	GPI-phospholipase A2 activity regulator	2958061-2960864 -		SPAC823.07		GPI-phospholipase A2 activity regulator (predicted)	2591413-2592408 +		SJAG_04975.5	GPI-phospholipase A2 activity regulator	2096066-2098796 +	0.57
					SOCG_00757.1	ATP-dependent RNA helicase Rrp3	2956349-2957803 +		SPAC823.08c		ATP-dependent RNA helicase Rrp3 (predicted)	2592453-2594218 -		SJAG_04974.5	ATP-dependent RNA helicase Rrp3	2097338-2099009 -	0.12
	SPOG_01741.1	L-asparaginase	461786-463438 -		SOCG_00756.1	L-asparaginase	2954910-2956042 +		SPAC823.09c		L-asparaginase (predicted)	2594545-2595978 -		SJAG_05351.5	L-asparaginase	2074822-2076273 -	0.82
	SPOG_01742.1	carrier with solute carrier repeats	463445-464774 -	Sc2	SOCG_00755.1	carrier with solute carrier repeats	2953030-2954694 +		SPAC823.10c		mitochondrial carrier with solute carrier repeats	2596103-2597495 -		SJAG_04984.5	carrier with solute carrier repeats	2077857-2079417 -	0.45
									SPAC823.11		sphingosine-1-phosphate phosphatase (predicted)	2598197-2600285 +		SJAG_04986.5	sphingosine-1-phosphate phosphatase	2071956-2074888 -	0.75
									SPAC823.12	vps11	zinc finger protein, HOPs complex subunit Pep5/Vps11 (predicted)	2601069-2604177 +		SJAG_04966.5	zinc finger protein	2120956-2125391 +	0.78
									SPAC823.13c		mitochondrial inner membrane protein (predicted)	2604051-2605296 -		SJAG_04965.5	inner membrane protein	2125312-2126563 -	0.73
									SPAC823.14	ptf1	phosphoric monoester hydrolase (predicted)	2605757-2607414 +		SJAG_04964.5	phosphoric monoester hydrolase	2125326-2127783 +	0.26
									SPAC823.15	ppa1	minor serine/threonine protein phosphatase Ppa1	2607670-2609360 +		SJAG_00600.5	serine/threonine protein phosphatase Ppa2	3032336-3035197 -
									SPAC823.16c	mug179	WD repeat protein involved in autophagy Atg18b	2609181-2611001 -		SJAG_04963.5	WD repeat protein	2127693-2129758 -	0.65
									SPAC7D4.14c		sequence orphan	2610966-2613002 +
					SOCG_00747.1	hypothetical protein	2937712-2939161 -		SPAC7D4.13c		sequence orphan	2613107-2614473 +
	SPOG_01751.1	DUF1212 family protein	480146-483113 +		SOCG_00746.1	DUF1212 family protein	2934728-2937609 -		SPAC7D4.12c		DUF1212 family protein	2614749-2617595 +		SJAG_04957.5	DUF1212 family protein	2137540-2140347 +	0.37
	SPOG_01752.1	secretory pathway protein Sec39	483255-486009 +	Sc2	SOCG_00745.1	secretory pathway protein Sec39	2931806-2934311 -		SPAC7D4.11c	sec39	secretory pathway protein Sec39 (predicted)	2617856-2620433 +		SJAG_04956.5	secretory pathway protein Sec39	2140480-2142953 +	0.92
									SPAC7D4.10	vma13	V-type ATPase V1 subunit H (predicted)	2620340-2622315 -		SJAG_04955.5	V-type ATPase V1 subunit H	2142764-2145271 -	0.6
									SPAC7D4.09c		steroid dehydrogenase (predicted)	2622360-2623585 +		SJAG_04954.5	steroid dehydrogenase	2144743-2146377 +	0.91
									SPAC7D4.15c	ost4	oligosaccharyltransferase subunit Ost4 (predicted)	2623940-2624038 -
									SPAC7D4.08		sequence orphan	2624051-2625332 -
									SPAC7D4.07c	trx1	cytosolic thioredoxin Trx1	2625261-2625857 +		SJAG_04953.5	cytosolic thioredoxin Trx1	2147006-2147536 +	0.23
	SPOG_01756.1	dolichol-P-Man dependent alpha(1-3) mannosyltransferase Alg3	492532-494751 +		SOCG_00740.1	dolichol-P-Man dependent alpha(1-3) mannosyltransferase Alg3	2923831-2925063 -		SPAC7D4.06c	alg3	dolichol-P-Man dependent alpha(1-3) mannosyltransferase Alg3	2626416-2628282 +		SJAG_04952.5	dolichol-P-Man dependent alpha(1-3) mannosyltransferase Alg3	2147567-2149347 +	0.44
	SPOG_01757.1	hydrolase	494691-496291 -	Sc2	SOCG_00739.1	hydrolase	2921903-2922982 +		SPAC7D4.05		hydrolase	2628635-2630262 -		SJAG_04501.5	hydrolase	741595-742740 +	0.77
									SPAC7D4.04	taf1	Taz1 interacting factor 1, autophagy protein	2630260-2633728 -		SJAG_04502.5	Taz1 interacting factor 1	738332-741658 +	0.74
									SPAC7D4.03c		conserved fungal family	2633757-2637156 +		SJAG_04503.5	fungal family protein	734946-737600 -	0.92
									SPAC7D4.02c	sfp47	src (SH3) homology domain protein	2637558-2639631 +		SJAG_04505.5	src y domain-containing protein	732571-733872 -	0.98
	SPOG_01761.1	myo-inositol transporter Itr1	503847-507385 -		SOCG_00735.1	myo-inositol transporter Itr1	2910774-2913465 +		SPAC4F8.15	itr1	myo-inositol transporter Itr1	2639593-2642347 -		SJAG_04506.5	myo-inositol transporter Itr1	728955-732171 +	0.3
	SPOG_01762.1	3-hydroxy-3-methylglutaryl-CoA synthase	508343-510145 +	Sc2	SOCG_00734.1	3-hydroxy-3-methylglutaryl-CoA synthase	2908362-2910062 -		SPAC4F8.14c	hcs1	3-hydroxy-3-methylglutaryl-CoA synthase	2643512-2645272 +		SJAG_04499.5	3-hydroxy-3-methylglutaryl-CoA synthase	744764-746775 +	0.12
									SPAC4F8.13c	rng2	IQGAP	2645380-2650427 +		SJAG_04498.5	hypothetical protein	747370-752534 +	0.57
									SPAC4F8.12c	spp42	U5 snRNP complex subunit Spp42	2650688-2658024 +		SJAG_04497.5	U5 snRNP complex subunit Spp42	752651-760018 +	0.04
									SPAC4F8.11		WD repeat protein, human WDR24 family	2655806-2661104 -		SJAG_04496.5	WDR24 family WD repeat protein	760092-762567 -	0.84
									SPAC4F8.10c	stg1	SM22/transgelin-like actin modulating protein Stg1	2661646-2662535 +
	SPOG_01767.1	hypothetical protein	527399-527634 +	Sc2	SOCG_05738.1	hypothetical protein	2889179-2891509 +		SPAC4F8.08	mug114	sequence orphan	2662988-2665035 -
	SPOG_01768.1	hexokinase 2	529109-530597 +		SOCG_00729.1	hexokinase 2	2887526-2889829 -		SPAC4F8.07c	hxk2	hexokinase 2	2664345-2667395 +		SJAG_04495.5	hexokinase 2	763982-765925 +	0.31
	SPOG_01769.1	ribosomal protein subunit S12	530702-531591 -		SOCG_00728.1	30S ribosomal protein S12	2886536-2887526 +		SPAC4F8.06		mitochondrial ribosomal protein subunit S12 (predicted)	2668081-2669009 -		SJAG_04494.5	30S ribosomal protein S12	766008-766682 -	0.36
	SPOG_01770.1	ribosomal protein subunit L28	532067-532444 +		SOCG_00727.1	ribosomal protein subunit L28	2885467-2886203 -		SPAC4F8.05c	mrpl28	mitochondrial ribosomal protein subunit L28 (predicted)	2669647-2670368 +		SJAG_04493.5	ribosomal protein subunit L28	768885-769994 +	0.83
	SPOG_01771.1	brix domain-containing protein Rpf1	532617-533948 -		SOCG_00726.1	brix domain-containing protein Rpf1	2884212-2885520 +		SPAC4F8.04		Brix domain protein Rpf1 (predicted)	2670282-2671605 -		SJAG_04492.5	brix domain-containing protein Rpf1	768931-770453 -	0.08
	SPOG_01772.1	SBDS family ribosome maturation protein Sdo1	534234-536021 -		SOCG_00725.1	SBDS family ribosome maturation protein Sdo1	2882823-2883988 +		SPAC4F8.03	sdo1	SBDS family ribosome maturation protein Sdo1 (predicted)	2671901-2673213 -		SJAG_04491.5	SBDS family ribosome maturation protein Sdo1	770720-771670 -	0.12
	SPOG_01773.1	ribosomal protein subunit L40	536246-537628 +		SOCG_00724.1	ribosomal protein subunit L40	2881004-2882307 -		SPAC4F8.02c	mrpl40	mitochondrial ribosomal protein subunit L40 (predicted)	2673637-2674938 +		SJAG_04490.5	ribosomal protein subunit L40	771532-772935 +	0.85
	SPOG_01774.1	vacuolar sorting protein Did4	537393-539913 -		SOCG_00723.1	vacuolar sorting protein Did4	2879980-2881174 +		SPAC4F8.01	did4	vacuolar sorting protein Did4	2674837-2676012 -		SJAG_04489.5	vacuolar sorting protein Did4	772992-773618 -	0.18
	SPOG_01775.1	RNA 5'-triphosphatase	538558-540854 +		SOCG_00722.1	RNA 5'-triphosphatase	2877764-2879826 -		SPAC644.04	pct1	RNA 5'-triphosphatase	2676680-2679291 +		SJAG_04488.5	RNA 5'-triphosphatase	773679-775877 +	0.54
	SPOG_01776.1	deoxyuridine 5'-triphosphate nucleotidohydrolase	540809-541418 -		SOCG_00721.1	deoxyuridine 5'-triphosphate nucleotidohydrolase	2876968-2877952 +		SPAC644.05c		deoxyuridine 5'-triphosphate nucleotidohydrolase (predicted)	2678518-2679209 -		SJAG_04487.5	deoxyuridine 5'-triphosphate nucleotidohydrolase	775152-775574 -	0.19
	SPOG_01777.1	CAMK/CAMKL/GIN4 protein kinase Cdr1	541747-544420 -	Sc2	SOCG_00720.1	CAMK/CAMKL/GIN4 protein kinase Cdr1	2874971-2876710 +		SPAC644.06c	cdr1	GIN4 family protein kinase Cdr1	2679455-2682516 -		SJAG_04486.5	CAMK/CAMKL/GIN4 protein kinase Cdr1	775756-779299 -	0.83
SBP	SPOG_01870.1	Rieske ISP assembly ATPase	743287-745362 +	Sc2	SOCG_00633.1	Rieske ISP assembly ATPase	2673115-2675572 -		SPAC644.07		mitochondrial Rieske ISP assembly ATPase (predicted)	2686071-2687936 +		SJAG_01405.5	Rieske ISP assembly ATPase	1557730-1559518 -	0.25
	SPOG_01871.1	methionine salvage haloacid dehalogenase-like hydrolase	745516-746797 +		SOCG_00632.1	methionine salvage haloacid dehalogenase-like hydrolase	2671929-2673144 -		SPAC644.08		methionine salvage haloacid dehalogenase-like hydrolase (predicted)	2687961-2689170 +		SJAG_01404.5	methionine salvage haloacid dehalogenase-like hydrolase	1556674-1557796 -	0.5
	SPOG_01872.1	alanine racemase	746817-748350 +		SOCG_00631.1	alanine racemase	2670223-2671879 -		SPAC644.09		alanine racemase (predicted)	2689590-2691132 +		SJAG_05230.5	alanine racemase	1555651-1556740 -	0.28
	SPOG_01874.1	pyruvate dehydrogenase kinase Pkp1	748317-751328 -		SOCG_00629.1	pyruvate dehydrogenase kinase Pkp1	2667623-2669665 +		SPAC644.11c	pkp1	mitochondrial pyruvate dehydrogenase (lipoamide) kinase Pkp1 (predicted)	2691298-2693767 -		SJAG_01402.5	pyruvate dehydrogenase kinase Pkp1	1552910-1555631 +	0.26
	SPOG_01873.1	mediator complex subunit Med11	748411-749174 +		SOCG_00630.1	mediator complex subunit Med11	2669643-2669981 -		SPAC644.10	med11	mediator complex subunit Med11 (predicted)	2691464-2691874 +		SJAG_01403.5	mediator complex subunit Med11	1553236-1555550 -	0.73
	SPOG_01867.1	cell division control protein Cdc5	735714-738686 -		SOCG_00636.1	cell division control protein Cdc5	2679852-2682769 +		SPAC644.12	cdc5	cell division control protein Cdc5	2694566-2697429 +		SJAG_01408.5	cell division control protein Cdc5	1564263-1567849 +	0.4
	SPOG_01866.1	rab GTPase binding protein	734958-738479 +		SOCG_00637.1	rab GTPase binding protein	2680189-2683544 -		SPAC644.13c		Rab GTPase binding	2694904-2698172 -		SJAG_01409.5	rab GTPase binding protein	1566903-1567788 -	0.31
	SPOG_01865.1	recombinase Rhp51	733225-734328 +		SOCG_00638.1	recombinase Rhp51	2683655-2685507 -		SPAC644.14c	rhp51	recombinase Rhp51	2698110-2700283 -		SJAG_01410.5	recombinase Rhp51	1567897-1569502 -	0.05
	SPOG_01864.1	60S acidic ribosomal protein Rpp1-1	732275-732983 -		SOCG_00639.1	60S acidic ribosomal protein Rpp1-1	2685591-2686312 +		SPAC644.15	rpp101	60S acidic ribosomal protein Rpp1-1	2700391-2701213 +		SJAG_01411.5	60S acidic ribosomal protein Rpp1-1	1569544-1570132 +	0.03
	SPOG_01862.1	ribosomal protein subunit L9	729580-731897 +		SOCG_00641.1	ribosomal protein subunit L9	2687852-2688908 -		SPAC644.17c	mrpl9	mitochondrial ribosomal protein subunit L9 (predicted)	2701420-2703846 -		SJAG_01413.5	ribosomal protein subunit L9	1572123-1573339 -	0.48
	SPOG_01863.1	RNA-binding protein	729335-732175 -		SOCG_00640.1	RNA-binding protein	2686624-2690400 +		SPAC644.16		RNA-binding protein	2701588-2703006 +		SJAG_01412.5	RNA-binding protein	1570842-1573234 +	0.64
	SPOG_01861.1	TRAPP complex subunit Bet3	728070-729469 +		SOCG_00642.1	TRAPP complex subunit Bet3	2689500-2690258 -		SPAC644.18c	bet3	TRAPP complex subunit Bet3 (predicted)	2704213-2705633 -		SJAG_01415.5	TRAPP complex subunit Bet3	1575003-1576047 -	0.21
	SPOG_01860.1	pig-L	726233-727760 +	Sc2	SOCG_00643.1	pig-L	2690723-2691977 -		SPAPB2B4.01c	gpi12	pig-L, N-acetylglucosaminylphosphatidyl inositoldeacetylase (predicted)	2705764-2707435 -		SJAG_01416.5	pig-L	1576601-1577592 -	0.73
	SPOG_03726.1	monothiol glutaredoxin Grx5	339142-340047 +	Sc1	SOCG_04531.1	monothiol glutaredoxin Grx5	4334360-4335717 -		SPAPB2B4.02	grx5	monothiol glutaredoxin Grx5	2708050-2709587 +		SJAG_01417.5	monothiol glutaredoxin Grx5	1576488-1578456 +	0.3
	SPOG_03727.1	G1/S-specific B-type cyclin Cig2	340339-343388 +		SOCG_04530.1	G1/S-specific B-type cyclin Cig2	4331346-4334045 -		SPAPB2B4.03	cig2	G1/S-specific B-type cyclin Cig2	2709731-2714162 +		SJAG_01401.5	G1/S-specific B-type cyclin Cig2	1550206-1552243 -	0.52
									SPAPB2B4.04c		vacuolar calcium transporting P-type ATPase P2 type, Pmc1	2712704-2718444 -		SJAG_01400.5	vacuolar calcium transporting P-type ATPase P2 type	1545906-1549869 +	0.31
									SPAPB2B4.05	vma5	V-type ATPase V1 subunit C (predicted)	2720607-2722630 +		SJAG_01397.5	V-type ATPase V1 subunit C	1542351-1544358 -	0.47
	SPOG_03730.1	fungal protein	351382-352296 +	Sc1	SOCG_04527.1	fungal protein	4322074-4323416 -		SPAPB2B4.06		conserved fungal protein	2722668-2724062 +
									SPAPB2B4.07		ubiquitin family protein, human UBTD1 homolog	2724305-2725954 +
	SPOG_03732.1	calcium channel Cch1	354482-360810 +	Sc1	SOCG_04525.1	calcium channel Cch1	4314072-4320364 -		SPAC6F6.01	cch1	calcium channel Cch1	2725990-2732444 +		SJAG_05229.5	calcium channel Cch1	1533562-1538216 -	0.51
	SPOG_03733.1	F-box protein Pof5	360747-362279 -		SOCG_04524.1	F-box protein Pof5	4312743-4314030 +		SPAC6F6.02c	pof5	F-box protein Pof5	2732373-2733967 -		SJAG_01392.5	F-box protein Pof5	1531822-1533534 +	0.47
	SPOG_03734.1	ribosome export GTPase	364321-366453 -		SOCG_04523.1	ribosome export GTPase	4309049-4311283 +		SPAC6F6.03c		ribosome export GTPase (predicted)	2734036-2736306 -		SJAG_01391.5	ribosome export GTPase	1529514-1531663 +	0.17
	SPOG_03735.1	membrane transporter	366626-369774 -		SOCG_04522.1	membrane transporter	4304990-4308991 +		SPAC6F6.04c		membrane transporter (predicted)	2736504-2739280 -
	SPOG_03736.1	oligosaccharyltransferase epsilon subunit	370692-371304 +		SOCG_04521.1	oligosaccharyltransferase epsilon subunit	4303641-4307544 -		SPAC6F6.05	ost2	oligosaccharyltransferase epsilon subunit (predicted)	2740496-2741450 +		SJAG_01389.5	oligosaccharyltransferase epsilon subunit	1527233-1528090 -	0.43
	SPOG_03737.1	cell polarity factor Rax2	371286-375119 -		SOCG_04520.1	cell polarity factor Rax2	4300472-4304391 +		SPAC6F6.06c	rax2	cell polarity factor Rax2	2741001-2745312 -		SJAG_01388.5	cell polarity factor Rax2	1523737-1527523 +	0.97
	SPOG_03738.1	40S ribosomal protein S13	375204-376203 -		SOCG_04519.1	40S ribosomal protein S13	4299496-4300332 +		SPAC6F6.07c	rps13	40S ribosomal protein S13	2745872-2746733 -		SJAG_01387.5	40S ribosomal protein S13	1522707-1523594 +	0.01
	SPOG_03739.1	two-component GAP Cdc16	376130-377779 -		SOCG_04518.1	two-component GAP Cdc16	4298161-4299417 +		SPAC6F6.08c	cdc16	two-component GAP Cdc16	2746667-2748180 -		SJAG_01386.5	two-component GAP Cdc16	1521566-1522613 +	0.23
	SPOG_03740.1	NuA4 histone acetyltransferase complex subunit	377683-379353 +		SOCG_04517.1	NuA4 histone acetyltransferase complex subunit	4296599-4297150 -		SPAC6F6.09	eaf6	NuA4 histone acetyltransferase complex subunit (predicted)	2748833-2749765 +		SJAG_01385.5	NuA4 histone acetyltransferase complex subunit	1520464-1521221 -	0.46
	SPOG_03741.1	ARP2/3 actin-organizing complex subunit Arc34	378302-380841 -		SOCG_04516.1	ARP2/3 actin-organizing complex subunit Arc34	4294944-4296290 +		SPAC6F6.10c	arc2	ARP2/3 actin-organizing complex subunit Arc34	2749724-2751060 -		SJAG_01384.5	ARP2/3 actin-organizing complex subunit Arc34	1519045-1521073 +	0.16
	SPOG_03742.1	pyridoxine-pyridoxal-pyridoxamine kinase	380945-382408 -		SOCG_04515.1	pyridoxine-pyridoxal-pyridoxamine kinase	4293608-4294740 +		SPAC6F6.11c		pyridoxine-pyridoxal-pyridoxamine kinase (predicted)	2751270-2752933 -		SJAG_01383.5	pyridoxine-pyridoxal-pyridoxamine kinase	1517424-1519079 +	0.53
	SPOG_03743.1	autophagy associated protein Atg24	383496-386172 +		SOCG_04514.1	autophagy associated protein Atg24	4289438-4291588 -		SPAC6F6.12		autophagy associated protein Atg24 (predicted)	2754502-2756380 +		SJAG_01382.5	autophagy associated protein Atg24	1515219-1516797 -	0.34
	SPOG_03744.1	DUF726 family protein	386066-388716 -		SOCG_04513.1	DUF726 family protein	4287053-4289347 +		SPAC6F6.13c		DUF726 family protein	2756318-2759043 -		SJAG_01381.5	DUF726 family protein	1512837-1515319 +	0.54
	SPOG_03745.1	RNA-binding protein	388644-390057 -		SOCG_04512.1	RNA-binding protein	4285197-4286772 +		SPAC6F6.19		RNA-binding protein, G-patch type	2759155-2759709 -		SJAG_01380.5	RNA-binding protein	1511779-1512903 +	0.91
	SPOG_03746.1	GTPase Ypt5	388823-391868 +		SOCG_04511.1	GTPase Ypt5	4282773-4285172 -		SPAC6F6.15	ypt5	GTPase Ypt5	2761907-2763604 +		SJAG_01379.5	GTPase Ypt5	1510007-1511264 -	0.13
	SPOG_03747.1	hypothetical protein	391268-394113 -		SOCG_04509.1	meiotically up-regulated 169 protein	4282210-4282536 +		SPAC6F6.16c	tpz1	Tppl homolog Tpz1	2762475-2765950 -		SJAG_01378.5	hypothetical protein	1507985-1510041 +
	SPOG_03748.1	telomere length regulator protein Rif1	394710-399202 +		SOCG_04508.1	telomere length regulator protein Rif1	4276177-4280872 -		SPAC6F6.17	rif1	telomere length regulator protein Rif1	2765339-2772021 +		SJAG_01377.5	telomere length regulator protein Rif1	1501237-1507386 -	0.81
	SPOG_03749.1	CAMK/CAMKL/PASK protein kinase Ppk6	399118-401906 -		SOCG_04507.1	CAMK/CAMKL/PASK protein kinase Ppk6	4273849-4276559 +		SPAC1805.01c	ppk6	serine/threonine protein kinase Ppk6	2770615-2773500 -		SJAG_01376.5	CAMK/CAMKL/PASK protein kinase Ppk6	1500476-1503277 +	0.54
	SPOG_03750.1	electron transfer flavoprotein beta subunit	401862-403376 -		SOCG_04506.1	electron transfer flavoprotein beta subunit	4272034-4273724 +		SPAC1805.02c		electron transfer flavoprotein beta subunit (predicted)	2773786-2774994 -
	SPOG_03751.1	tRNA 2'-O-methyltransferase Trm13	403714-405560 -		SOCG_04505.1	tRNA 2'-O-methyltransferase Trm13	4269806-4272096 +		SPAC1805.03c	trm13	tRNA 2'-O-methyltransferase Trm13 (predicted)	2775105-2777120 -		SJAG_01375.5	tRNA 2'-O-methyltransferase Trm13	1498858-1500430 +	0.56
	SPOG_03752.1	nucleoporin Nup132	405688-409542 +		SOCG_04504.1	nucleoporin Nup132	4266275-4270580 -		SPAC1805.04	nup132	nucleoporin Nup132	2775128-2781053 +		SJAG_01374.5	nucleoporin Nup132	1494649-1498721 -	0.8
	SPOG_03753.1	CK1/CK1/CK1-G protein kinase Cki3	409665-411705 +		SOCG_04503.1	CK1/CK1/CK1-G protein kinase Cki3	4264062-4266069 -		SPAC1805.05	cki3	serine/threonine protein kinase Cki3	2781154-2783529 +		SJAG_01373.5	CK1/CK1/CK1-G protein kinase Cki3	1492313-1494543 -	0.22
	SPOG_03754.1	porphobilinogen synthase Hem2	412061-413056 -		SOCG_04502.1	porphobilinogen synthase Hem2	4262756-4263751 +		SPAC1805.06c	hem2	porphobilinogen synthase Hem2	2783547-2785225 -		SJAG_01372.5	porphobilinogen synthase Hem2	1491202-1492194 +	0.19
	SPOG_03755.1	DASH complex subunit Dad2	413649-414183 -		SOCG_04501.1	DASH complex subunit Dad2	4261627-4262187 +		SPAC1805.07c	dad2	DASH complex subunit Dad2	2785159-2786344 -		SJAG_01371.5	DASH complex subunit Dad2	1490344-1490669 +	0.66
	SPOG_03756.1	dynein light chain Dlc1	415503-415939 +		SOCG_04500.1	dynein light chain Dlc1	4259644-4262148 -		SPAC1805.08	dlc1	dynein light chain Dlc1	2788036-2789067 +		SJAG_01370.5	dynein light chain Dlc1	1488121-1489259 -	0.45
	SPOG_03757.1	hypothetical protein	416225-416670 +		SOCG_04499.1	hypothetical protein	4259249-4259566 -		SPAC1805.18		hypothetical protein	2789026-2790581 +		SJAG_01369.5	hypothetical protein	1487768-1488067 -
	SPOG_03758.1	methionyl-tRNA formyltransferase Fmt1	417105-418371 -		SOCG_04498.1	methionyl-tRNA formyltransferase Fmt1	4257463-4258515 +		SPAC1805.09c	fmt1	methionyl-tRNA formyltransferase Fmt1 (predicted)	2790112-2791285 -		SJAG_01368.5	methionyl-tRNA formyltransferase Fmt1	1485234-1487828 +	0.84
	SPOG_03759.1	hypothetical protein	418492-420305 +		SOCG_04497.1	hypothetical protein	4255786-4257384 -		SPAC1805.10		sequence orphan	2791137-2794932 +		SJAG_01367.5	hypothetical protein	1484330-1485943 -	0.99
	SPOG_03760.1	40S ribosomal protein S26	420146-421002 -		SOCG_04496.1	40S ribosomal protein S26	4255145-4255816 +		SPAC1805.11c	rps2602	40S ribosomal protein S26 (predicted)	2792853-2793544 -		SJAG_01366.5	40S ribosomal protein S26	1483704-1484242 +	0.02
	SPOG_03761.1	ribosomal-ubiquitin fusion protein Ubi1	421134-421885 -		SOCG_04495.1	ribosomal-ubiquitin fusion protein Ubi1	4254052-4254846 +		SPAC1805.12c	uep1	ribosomal-ubiquitin fusion protein Ubi2	2794074-2794801 -		SJAG_01365.5	ribosomal-ubiquitin fusion protein Ubi1	1483032-1483518 +	0
	SPOG_03762.1	60S ribosomal protein L14	421972-422795 +		SOCG_04494.1	60S ribosomal protein L14	4253202-4254030 -		SPAC1805.13	rpl14	60S ribosomal protein L14	2794866-2795753 +		SJAG_01364.5	60S ribosomal protein L14	1479938-1483006 -	0.13
	SPOG_03763.1	hypothetical protein	423680-425071 +		SOCG_04493.1	hypothetical protein	4250101-4253169 -		SPAC1805.14		sequence orphan	2795933-2797948 +		SJAG_01361.5	hypothetical protein	1476218-1478291 -	0.98
	SPOG_03764.1	HECT-type ubiquitin-protein ligase Pub2	425063-427604 -		SOCG_04492.1	HECT-type ubiquitin-protein ligase Pub2	4248441-4252470 +		SPAC1805.15c	pub2	HECT-type ubiquitin-protein ligase Pub2	2797871-2800406 -		SJAG_01360.5	HECT-type ubiquitin-protein ligase Pub2	1474079-1476567 +	0.54
	SPOG_03765.1	purine nucleoside phosphorylase	427684-429194 -		SOCG_04491.1	purine nucleoside phosphorylase	4246979-4248370 +		SPAC1805.16c		purine nucleoside phosphorylase (predicted)	2800577-2802126 -		SJAG_01359.5	purine nucleoside phosphorylase	1472649-1474049 +	0.29
	SPOG_03766.1	nuclear export receptor Crm1	430531-434526 +		SOCG_04490.1	nuclear export receptor Crm1	4241705-4244941 -		SPAC1805.17	crm1	nuclear export receptor Crm1	2803886-2808077 +		SJAG_01358.5	nuclear export receptor Crm1	1468784-1472282 -	0.06
	SPOG_03767.1	fusion and transporter Ugo1	434372-436088 -		SOCG_04489.1	fusion and transporter Ugo1	4239804-4241568 +		SPAC1B2.02c	ugo1	mitochondrial fusion and transport protein Ugo1 (predicted)	2808329-2810033 -		SJAG_01357.5	fusion and transporter Ugo1	1467336-1468637 +	0.7
	SPOG_03768.1	GNS1/SUR4 family protein	436292-438443 -		SOCG_04488.1	GNS1/SUR4 family protein	4237791-4239621 +		SPAC1B2.03c		GNS1/SUR4 family protein	2810265-2812517 -		SJAG_01356.5	GNS1/SUR4 family protein	1465296-1466343 +	0.17
	SPOG_05508.1	hypothetical protein	438830-440277 -		SOCG_05359.1	hypothetical protein	4235518-4236225 -		SPAC1B2.06		hypothetical protein	2812662-2813530 +
	SPOG_03769.1	cytochrome c oxidase subunit VI	440496-441546 +		SOCG_04487.1	cytochrome c oxidase subunit VI	4234376-4235583 -		SPAC1B2.04	cox6	cytochrome c oxidase subunit VI (predicted)	2814097-2815495 +		SJAG_01355.5	cytochrome c oxidase subunit VI	1463972-1465154 -	0.51
	SPOG_03770.1	MCM complex subunit Mcm5	441801-444476 +		SOCG_04486.1	MCM complex subunit Mcm5	4231335-4234318 -		SPAC1B2.05	mcm5	MCM complex subunit Mcm5	2815646-2820694 +		SJAG_01354.5	MCM complex subunit Mcm5	1461197-1464043 -	0.07
	SPOG_03771.1	potassium ion transporter Trk1	444324-447514 -		SOCG_04485.1	potassium ion transporter Trk1	4228512-4231779 +		SPAC3F10.02c	trk1	potassium ion transporter Trk1	2818022-2821120 -		SJAG_01353.5	potassium ion transporter Trk1	1458093-1463365 +	0.52
	SPOG_03772.1	cytoplasmic glycine-tRNA ligase Grs1	448006-450347 +		SOCG_04484.1	cytoplasmic glycine-tRNA ligase Grs1	4225181-4227503 -		SPAC3F10.03	grs1	mitochondrial and cytoplasmic glycine-tRNA ligase Grs1 (predicted)	2821301-2823619 +		SJAG_01352.5	cytoplasmic glycine-tRNA ligase Grs1	1455666-1457863 -	0.11
	SPOG_03773.1	glutathione synthetase large subunit G	450320-452287 +		SOCG_04483.1	glutathione synthetase large subunit G	4223158-4225173 -		SPAC3F10.04	gsa1	glutathione synthetase large subunit Gsa1	2823667-2827612 +		SJAG_01351.5	glutathione synthetase large subunit G	1453233-1455327 -	0.48
	SPOG_03774.1	DUF1766 family protein	451235-453777 -		SOCG_04482.1	DUF1766 family protein	4221237-4225253 +		SPAC3F10.05c	mug113	DUF1766 family protein	2825838-2826818 -		SJAG_01350.5	DUF1766 family protein	1452131-1453093 +	0.76
	SPOG_03777.1	initiator methionine tRNA 2'-O-ribosyl phosphate transferase	480353-481635 -	Sc1	SOCG_01754.1	initiator methionine tRNA 2'-O-ribosyl phosphate transferase	2682696-2684149 +		SPAC3F10.06c		initiator methionine tRNA 2'-O-ribosyl phosphate transferase (predicted)	2827047-2828687 -		SJAG_05228.5	initiator methionine tRNA 2'-O-ribosyl phosphate transferase	1450335-1451924 +	0.58
	SPOG_03778.1	palmitoyltransferase complex Erf4	481918-482436 -		SOCG_01753.1	palmitoyltransferase complex Erf4	2682064-2682582 +		SPAC3F10.07c	erf4	palmitoyltransferase complex Erf4 (predicted)	2828666-2829184 -		SJAG_01349.5	palmitoyltransferase complex Erf4	1449841-1450338 +	0.61
	SPOG_03779.1	hypothetical protein	483959-484967 +		SOCG_01752.1	hypothetical protein	2679573-2680591 -		SPAC3F10.19		hypothetical protein	2830300-2831707 +		SJAG_01348.5	hypothetical protein	1448275-1448604 -
	SPOG_03780.1	rRNA processing protein Faf1	485053-486080 -		SOCG_01751.1	rRNA processing protein Faf1	2678607-2679398 +		SPAC3F10.08c		rRNA processing protein Faf1 (predicted)	2831474-2832797 -		SJAG_01347.5	rRNA processing protein Faf1	1447005-1447772 +	0.67
	SPOG_03781.1	1-(5-phosphoribosyl)-5-[(5-phosphoribosylamino) methylideneamino]imidazole-4-carboxamide isomerase	486070-488348 +		SOCG_01750.1	1-(5-phosphoribosyl)-5-[(5-phosphoribosylamino) methylideneamino]imidazole-4-carboxamide isomerase	2677283-2678559 -		SPAC3F10.09		1-(5-phosphoribosyl)-5-[(5-phosphoribosylamino) methylideneamino]imidazole-4-carboxamide isomerase (predicted)	2832709-2834985 +		SJAG_01346.5	hypothetical protein	1445553-1446738 -	0.2
	SPOG_03782.1	pheromone M-factor receptor Map3	487220-488311 -		SOCG_01749.1	pheromone M-factor receptor Map3	2676269-2677360 +		SPAC3F10.10c	map3	pheromone M-factor receptor Map3	2833231-2836168 -		SJAG_01345.5	pheromone M-factor receptor Map3	1444536-1445618 +	0.63
	SPOG_03783.1	glutathione S-conjugate-exporting ATPase Abc2	489246-494211 -		SOCG_01748.1	glutathione S-conjugate-exporting ATPase Abc2	2670066-2675036 +		SPAC3F10.11c	abc2	glutathione S-conjugate-exporting ATPase Abc2	2836245-2841820 -		SJAG_01344.5	metal resistance protein YCF1	1438589-1443367 +	0.34
									SPAC3F10.12c		transcription factor (predicted)	2842079-2843650 -		SJAG_01343.5	transcription factor	1436831-1438655 +
	SPOG_03785.1	Spo12 family protein	499703-500331 -		SOCG_01746.1	Spo12 family protein	2664697-2664966 +		SPAC3F10.15c	spo12	Spo12 family protein	2845471-2849267 -		SJAG_01341.5	Spo12 family protein	1433578-1434398 +	0.71
	SPOG_03784.1	UBA domain-containing protein Ucp6	497057-503176 +		SOCG_01747.1	UBA domain-containing protein Ucp6	2665173-2667944 -		SPAC3F10.13	ucp6	UBA domain protein Ucp6	2845944-2848624 +		SJAG_01342.5	UBA domain-containing protein Ucp6	1433488-1436768 -	0.83
	SPOG_03786.1	GTP binding protein	500574-502767 -		SOCG_01745.1	GTP binding protein	2662262-2664451 +		SPAC3F10.16c		GTP binding protein, HSR1-related (predicted)	2849624-2851799 -		SJAG_01339.5	GTP binding protein	1429915-1432254 +	0.3
	SPOG_03787.1	ribosome biogenesis protein Ltv1	503202-504899 +		SOCG_01744.1	ribosome biogenesis protein Ltv1	2660060-2661661 -		SPAC3F10.17		ribosome biogenesis protein Ltv1 (predicted)	2851905-2853653 +		SJAG_01338.5	ribosome biogenesis protein Ltv1	1428209-1429826 -	0.32
					SOCG_01743.1	60S ribosomal protein L41	2659027-2659165 +		SPAC3F10.18c	rpl4102	60S ribosomal protein L41 (predicted)	2853659-2853947 -
	SPOG_03788.1	diphthamide biosynthesis protein Dph3	506141-507607 -	Sc1	SOCG_01742.1	diphthamide biosynthesis protein Dph3	2657894-2658320 +		SPAC8F11.02c	dph3	diphthamide biosynthesis protein Dph3 (predicted)	2854405-2855688 -		SJAG_01418.5	diphthamide biosynthesis protein Dph3	1589973-1590710 -	0.14
	SPOG_03789.1	MutS protein 3	507060-510852 +		SOCG_01741.1	MutS protein 3	2654590-2657672 -		SPAC8F11.03	msh3	MutS protein homolog 3	2855630-2859170 +		SJAG_01419.5	MutS protein 3	1590599-1594125 +	0.7
	SPOG_03790.1	U3 snoRNP-associated protein Cic1/Utp30 family protein	510889-513528 +		SOCG_01740.1	U3 snoRNP-associated protein Cic1/Utp30 family protein	2652641-2654155 -		SPAC8F11.04		U3 snoRNP-associated protein Cic1/Utp30 family (predicted)	2859388-2861935 +		SJAG_01420.5	U3 snoRNP-associated protein Cic1/Utp30 family protein	1594238-1595595 +	0.68
	SPOG_03791.1	hypothetical protein	512431-514285 -		SOCG_01739.1	hypothetical protein	2651725-2652505 +		SPAC8F11.05c	mug130	sequence orphan	2860849-2861815 -		SJAG_01421.5	hypothetical protein	1595662-1596759 -	0.63
	SPOG_03792.1	nuclear envelope protein Brr6/Brl1	513756-515261 +		SOCG_01738.1	nuclear envelope protein Brr6/Brl1	2650097-2651517 -		SPAC8F11.06	brr6	nuclear envelope protein Brr6/Brl1	2862382-2863845 +		SJAG_01422.5	nuclear envelope protein Brr6/Brl1	1597201-1598147 +	0.91
	SPOG_03793.1	DNA replication protein Cdc24	515149-517080 -		SOCG_01737.1	DNA replication protein Cdc24	2648125-2649840 +		SPAC8F11.07c	cdc24	DNA replication protein Cdc24	2863730-2865845 -		SJAG_05232.5	DNA replication protein Cdc24	1599828-1602070 -	0.98
	SPOG_03794.1	esterase/lipase	517382-518497 -		SOCG_01736.1	esterase/lipase	2645190-2647927 +		SPAC8F11.08c		esterase/lipase (predicted)	2865946-2867810 -		SJAG_01424.5	esterase/lipase	1602172-1604506 -	0.86
	SPOG_03795.1	nicotinamide N-methyltransferase Nnt1	519635-520462 -		SOCG_01735.1	nicotinamide N-methyltransferase Nnt1	2643877-2645250 +		SPAC8F11.09c	nnt1	nicotinamide N-methyltransferase Nnt1 (predicted)	2867863-2869544 -		SJAG_01425.5	nicotinamide N-methyltransferase Nnt1	1604658-1606046 -	0.41
	SPOG_03796.1	pyruvyltransferase Pvg1	520590-522745 -		SOCG_01734.1	pyruvyltransferase Pvg1	2641754-2643911 +		SPAC8F11.10c	pvg1	pyruvyltransferase Pvg1	2869644-2871785 -		SJAG_01426.5	pyruvyltransferase Pvg1	1606278-1608323 -	0.55
	SPOG_03797.1	NAD binding dehydrogenase	522795-525085 -		SOCG_01733.1	NAD binding dehydrogenase	2639577-2641291 +		SPACUNK4.17		NAD binding dehydrogenase family protein	2872778-2874687 -		SJAG_04458.5	NAD binding dehydrogenase	834168-835745 +
									SPACUNK4.19	mug153	sequence orphan	2874956-2877487 +
	SPOG_03798.1	alpha,alpha-trehalose-phosphate synthase	526791-529694 +		SOCG_01732.1	alpha,alpha-trehalose-phosphate synthase	2634991-2637960 -		SPACUNK4.16c		alpha,alpha-trehalose-phosphate synthase	2877422-2880590 +		SJAG_01427.5	alpha,alpha-trehalose-phosphate synthase	1609542-1612743 +	0.44
	SPOG_03799.1	2',3'-cyclic-nucleotide 3'-phosphodiesterase	529764-530943 -		SOCG_01731.1	2',3'-cyclic-nucleotide 3'-phosphodiesterase	2633741-2634361 +		SPACUNK4.15		2',3'-cyclic-nucleotide 3'-phosphodiesterase (predicted)	2880668-2882258 -		SJAG_01428.5	2',3'-cyclic-nucleotide 3'-phosphodiesterase	1612847-1614068 -	0.83
	SPOG_03800.1	BRCT domain-containing protein	531338-533827 -		SOCG_01730.1	BRCT domain-containing protein	2630955-2633036 +		SPACUNK4.14	mdb1	BRCT domain protein	2882793-2885542 -		SJAG_01429.5	BRCT domain-containing protein	1614002-1616684 -	0.94
	SPOG_03801.1	GTPase Ylf2	533500-535111 +		SOCG_01729.1	GTPase Ylf2	2629432-2630667 -		SPACUNK4.13c		GTPase Ylf2 (predicted)	2885222-2886782 +		SJAG_04874.5	GTP binding protein	2302527-2304071 +
	SPOG_03802.1	metallopeptidase	535386-538295 +	Sc1	SOCG_01728.1	metallopeptidase	2626209-2629118 -		SPACUNK4.12c	mug138	metallopeptidase	2887039-2889948 +		SJAG_01430.5	metallopeptidase	1617010-1619934 +	0.31
	SPOG_03803.1	M-phase phosphoprotein 6 family protein	538547-539156 +		SOCG_01727.1	M-phase phosphoprotein 6 family protein	2625343-2625967 -		SPACUNK4.11c		M-phase phosphoprotein 6 family protein	2890095-2890928 +		SJAG_01431.5	M-phase phosphoprotein 6 family protein	1620189-1620716 +	0.77
	SPOG_03804.1	hydroxyacid dehydrogenase	539320-540964 -		SOCG_01726.1	hydroxyacid dehydrogenase	2623819-2625235 +		SPACUNK4.10		hydroxyacid dehydrogenase (predicted)	2891049-2892803 -		SJAG_01432.5	hydroxyacid dehydrogenase	1619178-1622396 -	0.38
									SPACUNK4.20		hypothetical protein	2892446-2893920 +
	SPOG_03805.1	hypothetical protein	541058-542574 -		SOCG_01725.1	hypothetical protein	2622276-2623319 +		SPACUNK4.09		conserved protein	2893972-2894991 -		SJAG_01434.5	hypothetical protein	1622667-1625680 -	0.74
	SPOG_03806.1	dipeptidyl peptidase	542611-545882 -		SOCG_01724.1	dipeptidyl peptidase	2618829-2621771 +		SPACUNK4.08		dipeptidyl peptidase (predicted)	2895098-2898012 -		SJAG_02565.5	dipeptidyl peptidase	989845-992398 -
					SOCG_01723.1	P-type ATPase	2614797-2618789 -		SPACUNK4.07c	cta4	P-type ATPase, calcium transporting Cta4	2897980-2901970 +		SJAG_01435.5	P-type ATPase	1625765-1629471 +	0.27
									SPAPYUK71.03c	syn1	synaptotagmin family C2 domain protein, Syn1	2901946-2907275 -		SJAG_01437.5	synaptotagmin family C2 domain-containing protein	1631048-1635036 -	0.67
	SPOG_03808.1	DNA-directed RNA polymerase complex II subunit Rpb7	550137-551361 +		SOCG_01722.1	DNA-directed RNA polymerase complex II subunit Rpb7	2613455-2614640 -		SPACUNK4.06c	rpb7	DNA-directed RNA polymerase complex II subunit Rpb7	2901976-2903296 +		SJAG_01436.5	DNA-directed RNA polymerase complex II subunit Rpb7	1629560-1631099 +	0.01
SBP	SPOG_03810.1	translation elongation factor	555317-558012 -	Sc1	SOCG_01720.1	translation elongation factor 2 Eft2,B	2606618-2609351 +		SPAC513.01c	eft201	translation elongation factor 2 (EF-2) Eft2,A	2907545-2910274 -		SJAG_01438.5	translation elongation factor 2 Eft2,B	1635402-1638171 -	0.03
	SPOG_03825.1	phosphoglycerate mutase family protein	588966-590092 -	Sc1	SOCG_01705.1	phosphoglycerate mutase family protein	2575756-2576850 +		SPAC513.02		phosphoglycerate mutase family	2911289-2912543 +		SJAG_03714.5	phosphoglycerate mutase family protein	1699511-1700730 -	0.7
									SPAC513.03	mfm2	M-factor precursor Mfm2	2912762-2913270 -
									SPAC513.04		sequence orphan	2913403-2913705 +
	SPOG_03823.1	alpha-mannosidase	582068-585654 -		SOCG_01707.1	alpha-mannosidase	2578911-2582150 +		SPAC513.05	ams1	alpha-mannosidase (predicted)	2914480-2920278 +
									SPAC513.06c		dihydrodiol dehydrogenase (predicted)	2914746-2920279 -		SJAG_02191.5	GFO/IDH/MocA family oxidoreductase	202136-203373 +
	SPOG_03821.1	flavonol reductase/cinnamoyl-CoA reductase family protein	578237-579399 -		SOCG_01709.1	flavonol reductase/cinnamoyl-CoA reductase family protein	2584985-2586349 +		SPAC513.07		flavonol reductase/cinnamoyl-CoA reductase family	2921063-2922821 +		SJAG_02960.5	flavonol reductase/cinnamoyl-CoA reductase family protein	141569-142857 +
									SPAC2E1P3.01		dehydrogenase	2922761-2924720 +
	SPOG_03819.1	ammonium transporter Amt3	573718-576707 +		SOCG_01711.1	ammonium transporter Amt3	2588385-2589920 -		SPAC2E1P3.02c	amt3	ammonium transporter Amt3	2924692-2927075 -		SJAG_04136.5	ammonium transporter Amt1	3005304-3006731 -
									SPAC2E1P3.03c	Tf2-3	retrotransposable element	2927204-2931500 -
	SPOG_03818.1	copper amine oxidase Cao1	571641-574920 -	Sc1	SOCG_01712.1	copper amine oxidase Cao1	2590096-2593651 +		SPAC2E1P3.04	cao1	copper amine oxidase Cao1	2931763-2935115 +
									SPAC2E1P3.05c		fungal cellulose binding domain protein	2935157-2937079 -		SJAG_00981.5	fungal cellulose binding domain-containing protein	2248476-2249718 +
									SPAPB2C8.01		cell surface glycoprotein (predicted)	2942326-2946190 +		SJAG_00239.5	cell agglutination protein mam3	3757882-3763897 +
	SPOG_03815.1	transcription factor	565241-567400 -		SOCG_01715.1	transcription factor	2597956-2600050 +		SPAPB24D3.01		transcription factor (predicted)	2947050-2950086 +		SJAG_01740.5	transcription factor	2261119-2264544 +
									SPAPB24D3.02c		amino acid permease, unknown 3	2950008-2952250 -		SJAG_02062.5	hypothetical protein	2933213-2935158 +
	SPOG_03813.1	agmatinase	560287-562852 -		SOCG_01717.1	agmatinase	2602654-2603835 +		SPAPB24D3.03		agmatinase (predicted)	2952226-2953762 +		SJAG_03398.5	arginase	1021677-1023587 +
	SPOG_03812.1	DNA-3-methyladenine glycosylase Mag1	560431-561506 +	Sc1	SOCG_01718.1	DNA-3-methyladenine glycosylase Mag1	2603774-2605007 -		SPAPB24D3.04c	mag1	DNA-3-methyladenine glycosylase Mag1	2953711-2954910 -		SJAG_01971.5	DNA-3-methyladenine glycosylase Mag1	2732741-2734129 -	0.64
									SPAPB24D3.05c		pseudo ring cleavage dioxygenase, single frameshift	2954989-2955350 -
SBP	SPOG_03811.1	DUF1749 family protein	558789-560446 +	Sc1	SOCG_01719.1	DUF1749 family protein	2604942-2606558 -		SPAPB24D3.06c		DUF1749 family protein	2955693-2957733 -
									SPAPB24D3.07c		sequence orphan	2957839-2959192 -
	SPOG_03826.1	NADP-dependent oxidoreductase	590249-591643 -	Sc1	SOCG_01704.1	NADP-dependent oxidoreductase	2574370-2575822 +		SPAPB24D3.08c		NADP-dependent oxidoreductase (predicted)	2961073-2962670 -		SJAG_02151.5	NADP-dependent leukotriene B4 12-hydroxydehydrogenase	109545-110863 -	0.49
	SPOG_03827.1	ABC transporter Pdr1	592038-596376 -		SOCG_01703.1	brefeldin A resistance protein	2569024-2574242 +		SPAPB24D3.09c	pdr1	ABC transporter Pdr1	2962965-2967478 -		SJAG_04277.5	brefeldin A resistance protein	2720064-2726152 +
	SPOG_03828.1	alpha-glucosidase Agl1	596735-600287 -		SOCG_01702.1	alpha-glucosidase Agl1	2565522-2569090 +		SPAPB24D3.10c	agl1	alpha-glucosidase Agl1	2967916-2972064 -		SJAG_03824.5	alpha-glucosidase	3711794-3715791 +
									SPAPB1A11.01	mfc1	membrane transporter	2976370-2979495 +		SJAG_03079.5	membrane transporter	392363-394291 +
									SPAPB1A11.02		esterase/lipase (predicted)	2980428-2981839 +
	SPOG_03830.1	cytochrome b2	602522-605574 +		SOCG_01700.1	cytochrome b2	2560718-2561941 -		SPAPB1A11.03		cytochrome b2 (L-lactate cytochrome-c oxidoreductase) (predicted)	2984439-2986118 +		SJAG_02142.5	cytochrome b2	87964-89416 -	0.57
	SPOG_03831.1	transcription factor	605552-608104 -		SOCG_01699.1	transcription factor	2558001-2560550 +		SPAPB1A11.04c		transcription factor (predicted)	2984733-2988911 -		SJAG_02149.5	transcription factor	103939-106853 +	0.64
	SPOG_03832.1	RNA-binding protein Sap49	608715-609961 +	Sc1	SOCG_01698.1	RNA-binding protein Sap49	2556001-2557466 -		SPAC31G5.01	sap49	RNA-binding protein Sap49	2989280-2990817 +		SJAG_00504.5	RNA-binding protein Sap49	3219161-3220163 +	0.35
	SPOG_03833.1	ER chaperone Rot1	610122-611485 +		SOCG_01697.1	ER chaperone Rot1	2554641-2555968 -		SPAC31G5.02		ER chaperone Rot1	2990804-2992231 +		SJAG_05189.5	ER chaperone Rot1	3220248-3221262 +	0.48
	SPOG_03834.1	40S ribosomal protein S11	611592-612483 +		SOCG_01696.1	40S ribosomal protein S11	2553956-2554413 -		SPAC31G5.03	rps1101	40S ribosomal protein S11 (predicted)	2992622-2993240 +		SJAG_00503.5	40S ribosomal protein S11	3221246-3221839 +	0.02
	SPOG_03835.1	homoisocitrate dehydrogenase	612414-613852 +		SOCG_01695.1	homoisocitrate dehydrogenase	2552345-2553678 -		SPAC31G5.04		homoisocitrate dehydrogenase	2993423-2994929 +		SJAG_00502.5	homoisocitrate dehydrogenase	3222010-3223253 +	0.07
	SPOG_03836.1	ribulose phosphate 3-epimerase	613864-616205 -		SOCG_01694.1	ribulose phosphate 3-epimerase	2551388-2552167 +		SPAC31G5.05c		ribulose phosphate 3-epimerase (predicted)	2994792-2995933 -		SJAG_00501.5	ribulose phosphate 3-epimerase	3223388-3224414 -	0.15
	SPOG_03837.1	hypothetical protein	615393-616419 +		SOCG_01693.1	hypothetical protein	2550083-2550874 -		SPAC31G5.06		mitochondrial protein	2996304-2997058 +
	SPOG_03838.1	tetraspan protein Dni1	616348-617590 +	Sc1	SOCG_01692.1	tetraspan protein Dni1	2548999-2549703 -		SPAC31G5.07	dni1	tetraspan protein Dni1	2997453-2998157 +		SJAG_02924.5	tetraspan protein Dni1	1764446-1765114 -	0.93
	SPOG_03840.1	CMGC/MAPK/ERK protein kinase Spk1	617659-620423 -		SOCG_01690.1	CMGC/MAPK/ERK protein kinase Spk1	2546487-2547605 +		SPAC31G5.09c	spk1	MAP kinase Spk1	2998647-3001687 -		SJAG_02923.5	CMGC/MAPK/ERK protein kinase Spk1	1762286-1763456 +	0.16
	SPOG_03839.1	uroporphyrinogen-III synthase Ups1	617778-619836 +		SOCG_01691.1	uroporphyrinogen-III synthase Ups1	2547628-2548380 -		SPAC31G5.08	ups1	uroporphyrinogen-III synthase Ups1	2998749-3001070 +		SJAG_05283.5	uroporphyrinogen-III synthase Ups1	1763453-1764223 -	0.74
	SPOG_03841.1	myb family protein Eta2	620486-623550 +		SOCG_01689.1	myb family protein Eta2	2543750-2545453 -		SPAC31G5.10	eta2	Myb family protein Eta2	3002057-3003766 +		SJAG_02922.5 Gene Symbol	myb family protein Eta2	1758906-1761623 -	0.98
	SPOG_03842.1	cAMP-independent regulatory protein Pac2	624047-625043 +		SOCG_01688.1	cAMP-independent regulatory protein Pac2	2541444-2542139 -		SPAC31G5.11	pac2	cAMP-independent regulatory protein Pac2	3006138-3006845 +		SJAG_02921.5	cAMP-independent regulatory protein Pac2	1756792-1758762 -	0.15
	SPOG_03843.1	repressor-RNA polymerase III Maf1	625143-627474 -		SOCG_01687.1	repressor-RNA polymerase III Maf1	2538877-2540685 +		SPAC31G5.12c	maf1	repressor of RNA polymerase III Maf1	3007584-3009444 -		SJAG_02898.5	repressor-RNA polymerase III Maf1	1705117-1707097 -	0.31
	SPOG_03844.1	hypothetical protein	627864-628647 +		SOCG_01686.1	hypothetical protein	2537843-2538571 -		SPAC31G5.21		human family 32A homolog	3009988-3010684 +		SJAG_02899.5	hypothetical protein	1707062-1707586 +	0.64
	SPOG_03845.1	19S proteasome regulatory subunit Rpn11	628661-630313 +		SOCG_01685.1	19S proteasome regulatory subunit Rpn11	2536404-2537330 -		SPAC31G5.13	rpn11	19S proteasome regulatory subunit Rpn11	3010632-3012307 +		SJAG_02900.5	19S proteasome regulatory subunit Rpn11	1707910-1709734 +	0.03
	SPOG_03846.1	glycine decarboxylase T subunit	630276-632194 +		SOCG_01684.1	glycine decarboxylase T subunit	2534285-2536160 -		SPAC31G5.14	gcv1	glycine decarboxylase T subunit	3012251-3014213 +		SJAG_02901.5	glycine decarboxylase T subunit	1709698-1712828 +	0.2
	SPOG_03847.1	phosphatidylserine decarboxylase Psd3	632246-635711 +		SOCG_01683.1	phosphatidylserine decarboxylase Psd3	2530541-2534180 -		SPAC31G5.15	psd3	phosphatidylserine decarboxylase Psd3	3014259-3017900 +		SJAG_02902.5	phosphatidylserine decarboxylase Psd3	1712766-1717512 +	0.71
	SPOG_03848.1	dolichol-phosphate mannosyltransferase catalytic subunit Dpm1	635708-636910 -		SOCG_01682.1	dolichol-phosphate mannosyltransferase catalytic subunit Dpm1	2529367-2530473 +		SPAC31G5.16c	dpm1	dolichol-phosphate mannosyltransferase catalytic subunit Dpm1	3014389-3018849 -		SJAG_02903.5	dolichol-phosphate mannosyltransferase catalytic subunit Dpm1	1716271-1717294 -	0.07
	SPOG_03849.1	40S ribosomal protein S10	637327-638388 -		SOCG_01681.1	40S ribosomal protein S10	2528021-2529293 +		SPAC31G5.17c	rps1001	40S ribosomal protein S10 (predicted)	3019326-3020379 -		SJAG_02904.5	40S ribosomal protein S10	1717393-1718119 -	0.04
	SPOG_03850.1	ubiquitin family	638714-640993 -		SOCG_01680.1	ubiquitin family	2526753-2527544 +		SPAC31G5.18c	sde2	ubiquitin family, human C1ORF55 related	3020648-3021791 -		SJAG_02905.5	ubiquitin family	1718053-1719142 -	0.8
	SPOG_03851.1	ATPase with bromodomain protein	640958-645844 +		SOCG_01679.1	ATPase with bromodomain protein	2520445-2525863 -		SPAC31G5.19		ATPase with bromodomain protein	3023051-3028158 +		SJAG_02906.5	ATPase with bromodomain protein	1719674-1726920 +	0.46
	SPOG_03852.1	triacylglycerol lipase	645733-648172 -		SOCG_01678.1	triacylglycerol lipase	2518320-2520689 +		SPAC1786.01c		triacylglycerol lipase	3028006-3030516 -		SJAG_02907.5	triacylglycerol lipase	1724299-1726510 -	0.29
									SPAC1786.04		sequence orphan	3033456-3033916 -
	SPOG_03853.1	phospholipase	648812-651777 +		SOCG_01677.1	phospholipase	2514655-2517478 -		SPAC1786.02		phospholipase (predicted)	3033828-3037249 +		SJAG_03204.5	phospholipase	626203-630546 -	0.42
	SPOG_03854.1	spindle pole body docking protein Cut11	652122-653966 +	Sc1	SOCG_01676.1	spindle pole body docking protein Cut11	2512594-2514435 -		SPAC1786.03	cut11	spindle pole body docking protein Cut11	3037689-3041008 +		SJAG_03200.5	spindle pole body docking protein Cut11	618285-621530 -	0.78
									SPAC24C9.02c		cytochrome c1 heme lyase	3039456-3040577 -		SJAG_03199.5	cytochrome c1 heme lyase	618306-619635 +	0.44
									SPAC24C9.03	mvd1	diphosphomevalonate decarboxylase (predicted)	3041074-3043306 +		SJAG_03349.5	diphosphomevalonate decarboxylase	909479-910663 +	0.13
	SPOG_03858.1	cytochrome c oxidase subunit VIII	657417-658026 -		SOCG_01673.1	cytochrome c oxidase subunit VIII	2508504-2509212 +		SPAC24C9.16c	cox8	cytochrome c oxidase subunit VIII	3042654-3043380 -
	SPOG_03859.1	hypothetical protein	658147-659130 +		SOCG_01672.1	hypothetical protein	2507633-2507956 -		SPAC24C9.04		sequence orphan	3043895-3045082 +		SJAG_03590.5	hypothetical protein	1417311-1420418 -	0.8
	SPOG_03860.1	hypothetical protein	658891-661643 -		SOCG_01671.1	hypothetical protein	2505094-2507262 +		SPAC24C9.05c	mug70	conserved protein (fungal and plant)	3045064-3047390 -		SJAG_03589.5	hypothetical protein	1417439-1419746 +	0.56
	SPOG_03861.1	aconitate hydratase	662347-664147 -		SOCG_01670.1	aconitate hydratase	2501220-2504403 +		SPAC24C9.06c		aconitate hydratase	3048041-3051537 -		SJAG_03588.5	aconitate hydratase	1414139-1417274 +	0.09
	SPOG_03863.1	1,3-beta-glucan synthase subunit Bgs2	665635-672165 -		SOCG_01669.1	1,3-beta-glucan synthase subunit Bgs2	2494043-2500230 +		SPAC24C9.07c	bgs2	1,3-beta-glucan synthase subunit Bgs2	3053214-3059282 -		SJAG_03587.5	1,3-beta-glucan synthase subunit Bgs2	1407075-1414184 +	0.27
	SPOG_03864.1	vacuolar carboxypeptidase	673413-675854 +		SOCG_01668.1	vacuolar carboxypeptidase	2490637-2493099 -		SPAC24C9.08		vacuolar carboxypeptidase (predicted)	3061210-3063531 +		SJAG_03586.5	vacuolar carboxypeptidase	1403812-1405858 -	0.67
	SPOG_03865.1	threonine-tRNA ligase	675890-677719 +		SOCG_01667.1	threonine-tRNA ligase	2489084-2490496 -		SPAC24C9.09		mitochondrial threonine-tRNA ligase	3063681-3066413 +		SJAG_03585.5	threonine-tRNA ligase	1402261-1403878 -	0.54
	SPOG_03866.1	ribosomal protein subunit S2	675915-678588 -		SOCG_01666.1	ribosomal protein subunit S2	2487812-2488969 +		SPAC24C9.10c	mrp4	mitochondrial ribosomal protein subunit S2	3065326-3066303 -		SJAG_03584.5	ribosomal protein subunit S2	1401207-1405727 +	0.34
	SPOG_03867.1	eIF4 binding protein	678880-681557 +		SOCG_01665.1	eIF4 binding protein	2484924-2487784 -		SPAC24C9.11		eIF4 binding protein, human NOM1 ortholog	3066426-3069171 +		SJAG_03583.5	eIF4 binding protein	1398617-1401296 -	0.52
	SPOG_03868.1	glycine hydroxymethyltransferase	681541-683422 -	Sc1	SOCG_01664.1	glycine hydroxymethyltransferase	2483186-2484994 +		SPAC24C9.12c		glycine hydroxymethyltransferase	3069298-3071192 -		SJAG_01766.5	glycine hydroxymethyltransferase	2317747-2319403 -	0.05
	SPOG_03869.1	ribosomal protein subunit Mrp10	684013-684816 -		SOCG_01663.1	ribosomal protein subunit Mrp10	2481786-2483252 +		SPAC24C9.13c	mrp10	mitochondrial ribosomal protein subunit Mrp10	3071126-3072361 -		SJAG_01767.5	ribosomal protein subunit Mrp10	2319660-2320345 -	0.28
	SPOG_03870.1	ubiquitin-specific protease	685198-686178 +		SOCG_01662.1	ubiquitin-specific protease	2480436-2481416 -		SPAC24C9.14	otu1	ubiquitin-specific protease	3072847-3077223 +		SJAG_01768.5	ubiquitin-specific protease	2320503-2321531 +	0.44
	SPOG_03871.1	septin Spn5	686164-688665 -		SOCG_01661.1	septin Spn5	2478552-2480240 +		SPAC24C9.15c	spn5	septin Spn5	3074267-3075988 -		SJAG_01769.5	septin Spn5	2321594-2323250 -	0.79
	SPOG_03872.1	DUF1212 family protein	689053-691350 +		SOCG_01660.1	DUF1212 family protein	2475323-2477701 -		SPAC16A10.01		DUF1212 family protein	3077159-3080590 +		SJAG_01770.5	DUF1212 family protein	2323889-2326194 +	0.72
	SPOG_03874.1	zinc finger protein Pep5/Vps11-like	691517-695206 -		SOCG_01658.1	zinc finger protein Pep5/Vps11-like	2471422-2474254 +		SPAC16A10.03c		zinc finger protein Pep5/Vps11-like (predicted)	3080492-3084319 -		SJAG_01772.5	zinc finger protein Pep5/Vps11-like	2326665-2329981 -	0.98
	SPOG_03873.1	transcription coactivator PC4	691774-692937 +		SOCG_01659.1	transcription coactivator PC4	2474373-2474859 -		SPAC16A10.02	sub1	transcription coactivator PC4	3080862-3083426 +		SJAG_01771.5	transcription coactivator PC4	2326356-2327494 +	0.79
	SPOG_03875.1	rho family GTPase Rho4	701510-703008 +		SOCG_01656.1	rho family GTPase Rho4	2464810-2466265 -		SPAC16A10.04	rho4	Rho family GTPase Rho4	3086938-3088619 +		SJAG_01774.5	rho family GTPase Rho4	2331990-2333842 +	0.11
	SPOG_03876.1	DASH complex subunit Dad1	701910-703598 -		SOCG_01655.1	DASH complex subunit Dad1	2464122-2464355 +		SPAC16A10.05c	dad1	DASH complex subunit Dad1	3088784-3089517 -		SJAG_01775.5	DASH complex subunit Dad1	2333458-2334199 -	0.41
	SPOG_03877.1	Smc5-6 complex non-SMC subunit 2	703686-705281 -	Sc1	SOCG_01654.1	Smc5-6 complex non-SMC subunit 2	2462722-2463841 +		SPAC16A10.06c	nse2	Smc5-6 complex non-SMC subunit 2	3089494-3090898 -		SJAG_01776.5	Smc5-6 complex non-SMC subunit 2	2334218-2335432 -	0.72
									SPAC16A10.07c	taz1	human TRF ortholog Taz1	3090956-3093570 -		SJAG_01777.5	TRF Taz1	2335391-2338662 -	0.99
									SPAC16A10.08c	mug74	sequence orphan	3093973-3094885 -
	SPOG_03880.1	mediator complex subunit Srb9	709009-712617 -		SOCG_01651.1	mediator complex subunit Srb9	2455214-2458764 +		SPAC589.02c	med13	mediator complex subunit Srb9	3095075-3098883 -		SJAG_01778.5	mediator complex subunit Srb9	2338603-2342633 -	1
	SPOG_03881.1	hypothetical protein	712882-713974 -		SOCG_01650.1	hypothetical protein	2454109-2454700 +		SPAC589.03c		sequence orphan	3099261-3099830 -		SJAG_01779.5	hypothetical protein	2342793-2344113 -	0.93
	SPOG_03882.1	metaxin 1	713922-716351 +		SOCG_01649.1	metaxin 1	2452968-2453862 -		SPAC589.04		metaxin 1	3100014-3101322 +		SJAG_01780.5	metaxin 1	2342621-2347081 +	0.86
	SPOG_03883.1	eukaryotic protein	714882-716378 -		SOCG_01648.1	eukaryotic protein	2451671-2452854 +		SPAC589.05c		conserved eukaryotic protein	3101103-3102688 -		SJAG_01781.5	eukaryotic protein	2345133-2346364 -	0.38
	SPOG_03884.1	pho88 family protein	716581-717443 -		SOCG_01647.1	pho88 family protein	2450452-2451486 +		SPAC589.06c		pho88 family protein	3102768-3103904 -		SJAG_01782.5	pho88 family protein	2346560-2347246 -	0.28
	SPOG_03885.1	WD repeat protein	717374-719481 -		SOCG_01646.1	WD repeat protein	2448428-2449772 +		SPAC589.07c	atg18	WD repeat protein involved in autophagy Atg18a	3104343-3105908 -		SJAG_01783.5	WD repeat protein	2347580-2349197 -	0.42
	SPOG_03887.1	sec14 cytosolic factor family protein	720121-722058 +		SOCG_01644.1	sec14 cytosolic factor family protein	2446231-2447406 -		SPAC589.09		sec14 cytosolic factor family	3105882-3108318 +		SJAG_01225.5	sec14 cytosolic factor family protein	1200066-1201322 +	0.56
	SPOG_03886.1	DASH complex subunit Dam1	720028-720498 -		SOCG_01645.1	DASH complex subunit Dam1	2447405-2447875 +		SPAC589.08c	dam1	DASH complex subunit Dam1	3106191-3106934 -		SJAG_01224.5	DASH complex subunit Dam1	1199318-1200129 -	0.71
	SPOG_03888.1	ribomal-ubiquitin fusion protein Ubi5	722099-722629 -		SOCG_01643.1	ubiquitin	2445305-2445757 +		SPAC589.10c		ribomal-ubiquitin fusion protein Ubi5	3108199-3108931 -		SJAG_01226.5	ribomal-ubiquitin fusion protein Ubi5	1201501-1202014 -	0.01
	SPOG_03889.1	translation release factor	722711-723847 +		SOCG_01642.1	translation release factor	2444133-2445182 -		SPAC589.11	mug82	mitochondrial translation release factor (predicted)	3109174-3110015 +		SJAG_05221.5	translation release factor	1202196-1202809 +	0.88
	SPOG_03890.1	glycosylceramide biosynthesis protein	723819-727334 +		SOCG_01641.1	glycosylceramide biosynthesis protein	2440508-2444029 -		SPAC589.12		glycosylceramide biosynthesis protein (predicted)	3110201-3113300 +		SJAG_01227.5	glycosylceramide biosynthesis protein	1202928-1206688 +	0.43
	SPOG_03891.1	kinetochore protein Mis14	727358-728190 -		SOCG_01640.1	kinetochore protein Mis14	2439600-2440477 +		SPAC688.02c	mis14	kinetochore protein Mis14	3113452-3114574 -		SJAG_01228.5	kinetochore protein Mis14	1205995-1207267 -	0.72
	SPOG_03892.1	ammecr1	728354-728998 -	Sc1	SOCG_01639.1	hypothetical protein	2438794-2439434 +		SPAC688.03c		human AMMECR1 homolog	3114508-3115380 -		SJAG_05222.5	hypothetical protein	1230962-1231980 +	0.62
									SPAC688.04c	gst3	glutathione S-transferase Gst3	3115639-3116928 -		SJAG_05181.5	glutathione S-transferase Gst3	3929205-3930310 -	0.8
									SPAC688.06c	slx4	structure-specific endonuclease subunit	3116880-3119162 -		SJAG_05180.5	structure-specific endonuclease subunit	3930368-3931201 -	0.99
									SPAC688.07c		sequence orphan _x000D_ Gene Product Names sequence orphan	3119219-3122605 -		SJAG_05179.5	hypothetical protein	3931298-3934227 -	0.98
	SPOG_03896.1	mediator complex subunit Srb8	736001-740688 +		SOCG_01635.1	mediator complex subunit Srb8	2427621-2431344 -		SPAC688.08	srb8	mediator complex subunit Srb8	3123163-3126653 +		SJAG_00156.5	mediator complex subunit Srb8	3932754-3938698 +	0.99
	SPOG_03899.1	pyrimidine nucletide transporter	744070-745637 +	Sc1	SOCG_01634.1	pyrimidine nucletide transporter	2424070-2425209 -		SPAC688.09		mitochondrial pyrimidine nucletide transporter (predicted)	3127538-3129464 +		SJAG_00154.5	pyrimidine nucletide transporter	3939696-3941106 +	0.25
									SPAC688.10	rev3	DNA polymerase zeta catalytic subunit Rev3	3129707-3134492 +		SJAG_00153.5	DNA polymerase zeta catalytic subunit Rev3	3941051-3945864 +	0.7
									SPAC688.11	end4	Huntingtin-interacting protein homolog	3134962-3138666 +		SJAG_00152.5	huntingtin-interacting protein	3946000-3949722 +	0.2
									SPAC688.12c		sequence orphan	3138674-3139779 -		SJAG_00151.5	hypothetical protein	3949678-3950305 -	0.83
									SPAC688.13	scn1	TatD DNase family Scn1	3139395-3141117 +		SJAG_03868.5	TatD DNase family Scn1	3594576-3595600 -	0.6
									SPAC688.14	set13	lysine methyltransferase (predicted)	3141223-3143183 +		SJAG_03869.5	lysine methyltransferase	3593091-3594492 -	0.66
									SPAC688.16		sequence orphan	3143864-3144530 +		SJAG_06269.5	hypothetical protein	3591956-3592989 -
	SPOG_03907.1	TRAPP complex subunit Bet5	763394-764041 +		SOCG_01625.1	TRAPP complex subunit Bet5	2404894-2405579 -		SPAC3G9.16c	bet5	TRAPP complex subunit Bet5 (predicted)	3145214-3145728 +		SJAG_04837.5	TRAPP complex subunit Bet5	2377512-2378025 -	0.43
	SPOG_03908.1	rRNA processing protein Fcf2	764130-764884 +	Sc1	SOCG_01624.1	rRNA processing protein Fcf2	2403920-2404749 -		SPAC3G9.15c	fcf2	rRNA processing protein Fcf2 (predicted)	3145867-3146559 +		SJAG_04838.5	rRNA processing protein Fcf2	2376265-2377217 -	0.58
	SPOG_03909.1	transcriptional repressor Sak1	765116-768418 -		SOCG_01623.1	transcriptional repressor Sak1	2400301-2403693 +		SPAC3G9.14	sak1	transcriptional repressor Sak1	3146833-3150486 -		SJAG_04839.5	transcriptional repressor Sak1	2373903-2376391 +	0.51
	SPOG_03910.1	tryptophan-tRNA ligase Msw1	768746-770690 +		SOCG_01622.1	tryptophan-tRNA ligase Msw1	2398398-2399830 -		SPAC3G9.13c	msw1	mitochondrial tryptophan-tRNA ligase Msw1 (predicted)	3150082-3156856 +		SJAG_04840.5	tryptophan-tRNA ligase Msw1	2370629-2373904 -	0.52
	SPOG_03911.1	CLASP family microtubule-associated protein	769812-775117 -		SOCG_01621.1	CLASP family microtubule-associated protein	2393612-2398389 +		SPAC3G9.12	peg1	CLASP family microtubule-associated protein	3152026-3157492 -		SJAG_04841.5	CLASP family microtubule-associated protein	2367866-2372828 +	0.88
									SPAC3G9.11c		pyruvate decarboxylase (predicted)	3159753-3162245 +		SJAG_04842.5	pyruvate decarboxylase	2364597-2366537 -
	SPOG_03912.1	hypothetical protein	775952-776223 -		SOCG_01620.1	hypothetical protein	2391436-2393251 +		SPAC3G9.17		hypothetical protein	3159977-3163551 -		SJAG_03180.5	hypothetical protein	582428-584322 +
	SPOG_03914.1	exosomal 3'-to-5' phosphorolytic exoribonuclease Ski6	777840-779210 +		SOCG_01619.1	exosomal 3'-to-5' phosphorolytic exoribonuclease Ski6	2389923-2391380 -		SPAC3G9.10c	ski6	exosomal 3'-to-5' phosphorolytic exoribonuclease Ski6 (predicted)	3163056-3164543 +		SJAG_03179.5	exosomal 3'-to-5' phosphorolytic exoribonuclease Ski6	581547-583289 -	0.28
	SPOG_03916.1	translation initiation factor eIF2 alpha subunit	782958-784269 +		SOCG_01617.1	translation initiation factor eIF2 alpha subunit	2385179-2386563 -		SPAC3G9.09c	tif211	translation initiation factor eIF2 alpha subunit	3166394-3168048 +		SJAG_03629.5	translation initiation factor eIF2 alpha subunit	1503551-1504963 -	0.03
	SPOG_03917.1	ING family Png1	784362-785940 -		SOCG_01616.1	ING family Png1	2383576-2385182 +		SPAC3G9.08	png1	ING family homolog Png1	3167894-3169409 -		SJAG_03628.5	ING family Png1	1502166-1506520 +	0.58
	SPOG_03918.1	histone deacetylase Hos2	785745-787818 +		SOCG_01615.1	histone deacetylase Hos2	2381713-2383558 -		SPAC3G9.07c	hos2	histone deacetylase (class I) Hos2	3169678-3171512 +		SJAG_03627.5	histone deacetylase Hos2	1500250-1502251 -	0.11
	SPOG_03919.1	cytoplasmic phenylalanine-tRNA ligase alpha subunit Frs2	787730-789839 -		SOCG_01614.1	cytoplasmic phenylalanine-tRNA ligase alpha subunit Frs2	2379808-2381557 +		SPAC3G9.06	frs2	cytoplasmic phenylalanine-tRNA ligase alpha subunit Frs2 (predicted)	3171544-3173424 -		SJAG_03626.5	cytoplasmic phenylalanine-tRNA ligase alpha subunit Frs2	1498519-1500333 +	0.14
	SPOG_03920.1	GTPase activating protein	790010-792593 -		SOCG_01613.1	GTPase activating protein	2377228-2379246 +		SPAC3G9.05		GTPase activating protein (predicted)	3173623-3176405 -		SJAG_03625.5	GTPase activating protein	1496049-1498149 +	0.71
	SPOG_03921.1	phosphoric ester hydrolase Ssu72	792520-793514 -		SOCG_01612.1	phosphoric ester hydrolase Ssu72	2376152-2376806 +		SPAC3G9.04	ssu72	phosphoric ester hydrolase Ssu72 (predicted)	3176427-3177350 -		SJAG_03624.5	phosphoric ester hydrolase Ssu72	1494882-1495605 +	0.11
	SPOG_03922.1	60S ribosomal protein L23	793972-794772 -		SOCG_01611.1	60S ribosomal protein L23	2374837-2375458 +		SPAC3G9.03	rpl2301	60S ribosomal protein L23	3179343-3180033 -					0.01
									SPAC3G9.02	oar2	3-oxoacyl-[acyl-carrier-protein] reductase Oar2 (predicted)	3180426-3181136 -		SJAG_03198.5	3-oxoacyl-[acyl-carrier-protein] reductase Oar2	616442-617158 -	0.51
	SPOG_03924.1	Clp1-interacting protein Nsk1	795960-798137 -	Sc1	SOCG_01609.1	Clp1-interacting protein Nsk1	2371603-2373658 +		SPAC3G9.01	nsk1	Clp1-interacting protein Nsk1	3181430-3183349 -
	SPOG_03925.1	manganese superoxide dismutase	799114-800378 +		SOCG_01608.1	manganese superoxide dismutase	2369338-2370460 -		SPAC1486.01		manganese superoxide dismutase (predicted)	3185314-3186584 +		SJAG_03303.5	manganese superoxide dismutase	828519-829568 -	0.3
	SPOG_03926.1	UBA domain-containing protein Ucp14	800628-801938 -		SOCG_01607.1	UBA domain-containing protein Ucp14	2367609-2369244 +		SPAC1486.02c	dsc2	UBA domain protein Ucp14	3186322-3188100 -		SJAG_03302.5	UBA domain-containing protein Ucp14	827296-828228 +	0.74
	SPOG_03927.1	RNA-binding splicing factor	802231-804660 -		SOCG_01606.1	RNA-binding splicing factor	2364802-2367498 +		SPAC1486.03c		RNA-binding splicing factor	3188246-3190898 -		SJAG_03301.5	RNA-binding splicing factor	824500-826890 +	0.78
	SPOG_03928.1	medial ring protein Alm1	805025-810224 -		SOCG_01605.1	medial ring protein Alm1	2359124-2364731 +		SPAC1486.04c	alm1	medial ring protein Alm1	3191414-3196943 -		SJAG_03300.5	medial ring protein Alm1	819121-824390 +	0.95
	SPOG_03929.1	nucleoporin Nup189	810509-816156 +		SOCG_01604.1	nucleoporin Nup189	2353474-2359018 -		SPAC1486.05	nup189	nucleoporin Nup189	3197028-3202450 +		SJAG_03299.5	nucleoporin Nup189	813364-818918 -	0.64
	SPOG_03930.1	hypothetical protein	816238-817081 +		SOCG_01603.1	hypothetical protein	2352534-2353449 -		SPAC1486.11	fmc1	hypothetical protein	3202640-3203684 +		SJAG_06135.5	hypothetical protein	812935-813423 -
	SPOG_03931.1	nicotinate phosphoribosyltransferase	817208-819268 +		SOCG_01602.1	nicotinate phosphoribosyltransferase	2350598-2352447 -		SPAC1486.06		nicotinate phosphoribosyltransferase (predicted)	3203863-3205953 +		SJAG_03298.5	nicotinate phosphoribosyltransferase	810397-812830 -	0.28
	SPOG_03932.1	ribosomal protein subunit L19	817607-820812 -		SOCG_01601.1	ribosomal protein subunit L19	2349655-2350398 +		SPAC1486.07c	mrpl19	mitochondrial ribosomal protein subunit L19	3205970-3206626 -		SJAG_03297.5	ribosomal protein subunit L19	809607-812841 +	0.21
SBP	SPOG_03933.1	inner membrane protein	820196-821666 +	Sc1	SOCG_01600.1	inner membrane protein	2346841-2349637 -		SPAC1486.08		mitochondrial inner membrane protein involved in cytochrome c oxidase assembly Cox16	3207424-3209724 +		SJAG_03296.5	inner membrane protein	809109-810192 -	0.73
	SPOG_04836.1	ribosome biogenesis protein Nob1	1306716-1308429 -	Sc3	SOCG_04889.1	ribosome biogenesis protein Nob1	1089404-1091073 -		SPAC1486.09		ribosome biogenesis protein Nob1 (predicted)	3209851-3211529 +		SJAG_03539.5	ribosome biogenesis protein Nob1	1305838-1307468 -	0.36
	SPOG_04835.1	transcription factor Thi1	1303699-1306252 -		SOCG_04888.1	transcription factor Thi1	1086487-1088817 -		SPAC1486.10	thi1	transcription factor Thi1	3211823-3214509 +		SJAG_03538.5	transcription factor Thi1	1303019-1305888 -	0.74
									SPAC6G10.02c	tea3	cell end marker Tea3	3214513-3218471 -		SJAG_04322.5	cell end marker Tea3	2626527-2630344 +	0.97
	SPOG_04833.1	cardiolipin-specific phospholipase	1298168-1299927 +		SOCG_04886.1	cardiolipin-specific phospholipase	1081099-1082361 +		SPAC6G10.03c		mitochondrial cardiolipin-specific phopholipase	3218511-3220729 -		SJAG_04323.5	cardiolipin-specific phospholipase	2624735-2626459 +	0.46
									SPAC6G10.04c		20S proteasome component alpha 6 subunit Pre5	3220849-3222193 -		SJAG_04357.5	20S proteasome component alpha 6 subunit Pre5	2558974-2561174 +	0.13
									SPAC6G10.05c	trs120	TRAPP complex subunit Trs120 (predicted)	3222368-3226283 -		SJAG_04358.5	TRAPP complex subunit Trs120	2554253-2559036 +	0.77
	SPOG_04830.1	FAD-dependent amino acid oxidase	1291022-1292228 -		SOCG_04883.1	FAD-dependent amino acid oxidase	1073717-1075336 -		SPAC6G10.06		FAD-dependent amino acid oxidase (predicted)	3226929-3228192 +		SJAG_04359.5	cytoplasm protein	2552123-2554512 -	0.94
									SPAC6G10.07		nuclear cap-binding complex large subunit	3228497-3231398 +		SJAG_04360.5	nuclear cap-binding complex large subunit	2549587-2552181 -	0.67
	SPOG_04828.1	isocitrate dehydrogenase Idp1	286660-1287955 -		SOCG_04881.1	isocitrate dehydrogenase Idp1	1069395-1071009 -		SPAC6G10.08	idp1	isocitrate dehydrogenase Idp1	3231335-3233321 +		SJAG_04362.5	isocitrate dehydrogenase Idp1	2546988-2548691 -	0.1
									SPAC6G10.09		glucosidase I Gls1 (predicted)	3233580-3237281 +		SJAG_04363.5	glucosidase I Gls1	2544045-2547039 -	0.39
									SPAC6G10.10c		human hmmtag2 homolog	3236179-3237367 -		SJAG_04364.5	hypothetical protein	2543236-2544175 +	0.84
	SPOG_04825.1	ribomal-ubiquitin fusion protein Ubi5	1282106-1282660 +	Sc3	SOCG_04878.1	ribosomal-ubiquitin fusion protein Ubi3	1064954-1065577 +		SPAC6G10.11c	ubi3	ribosomal-ubiquitin fusion protein Ubi3	3237895-3238422 -		SJAG_01226.5	ribomal-ubiquitin fusion protein Ubi5	1201501-1202014 -	0.01
	SPOG_04824.1	transcription factor Ace2	1279524-1281266 +		SOCG_04877.1	transcription factor Ace2	1062335-1064556 +		SPAC6G10.12c	ace2	transcription factor Ace2	3239232-3241177 -		SJAG_02252.5	transcription factor Ace2	335471-337141 +	0.93
	SPOG_04823.1	hypothetical protein	1278360-1279022 +		SOCG_04876.1	hypothetical protein	1061312-1062390 +		SPAC6G9.01c		conserved protein	3241118-3242432 -		SJAG_02251.5	hypothetical protein	334509-334982 +	0.68
	SPOG_04822.1	RNA-binding protein Nop9	1275812-1277901 +		SOCG_04875.1	RNA-binding protein Nop9	1058946-1061113 +		SPAC6G9.02c	nop9	RNA-binding protein Nop9	3243108-3245369 -		SJAG_02250.5	RNA-binding protein Nop9	332210-334182 +	0.5
	SPOG_04821.1	histone chaperone Rtt106-like	1273847-1275637 +		SOCG_04874.1	histone chaperone Rtt106-like	1057172-1058698 +		SPAC6G9.03c	mug183	histone chaperone Rtt106-like	3246185-3247774 -
	SPOG_04820.1	meiotically upregulated Mug79	1269005-1274273 -		SOCG_04873.1	meiotically up-regulated 79 protein	1052215-1058648 -		SPAC6G9.04	mug79	meiotically upregulated gene Mug79	3247789-3252881 +		SJAG_02248.5	hypothetical protein	325366-330903 -	0.98
	SPOG_04819.1	coenzyme A diphosphatase	1267435-1268818 -		SOCG_04872.1	coenzyme A diphosphatase	1050642-1052154 -		SPAC6G9.05	pcd1	coenzyme A diphosphatase (predicted)	3253202-3254430 +		SJAG_02247.5	coenzyme A diphosphatase	322423-323840 -	0.78
	SPOG_04818.1	pentrin Pcp1	1263733-1267428 +		SOCG_04871.1	pentrin Pcp1	1046988-1050727 +		SPAC6G9.06c	pcp1	pericentrin Pcp1	3254401-3258320 -		SJAG_02246.5	pentrin Pcp1	318438-322606 +	0.96
	SPOG_04817.1	ARP2/3 actin-organizing complex subunit Arc4	1262630-1263403 +		SOCG_04870.1	ARP2/3 actin-organizing complex subunit Arc4	1045637-1046896 +		SPAC6G9.07c	arc4	ARP2/3 actin-organizing complex subunit Arc4	3258471-3259527 -		SJAG_02245.5	ARP2/3 actin-organizing complex subunit Arc4	317138-318484 +	0.04
	SPOG_04816.1	ubiquitin carboxy terminal hydrolase Ubp6	1258813-1262463 -		SOCG_04869.1	ubiquitin carboxy terminal hydrolase Ubp6	1043999-1045675 -		SPAC6G9.08	ubp6	ubiquitin C-terminal hydrolase Ubp6	3259564-3262222 +		SJAG_02244.5	ubiquitin carboxy terminal hydrolase Ubp6	315378-317094 -	0.29
	SPOG_04815.1	60S ribosomal protein L24	1259969-1260733 +		SOCG_04868.1	60S ribosomal protein L24	1043197-1044071 +		SPAC6G9.09c	rpl24	60S ribosomal protein L24	3261416-3261954 -		SJAG_02243.5	60S ribosomal protein L24	314631-315226 +	0.08
	SPOG_04814.1	ATP-dependent 5' to 3' DNA/RNA helicase Sen1	1254073-1259868 +		SOCG_04867.1	ATP-dependent 5' to 3' DNA/RNA helicase Sen1	1037352-1043046 +		SPAC6G9.10c	sen1	ATP-dependent 5' to 3' DNA/RNA helicase Sen1	3262405-3268066 -		SJAG_02242.5	helicase sen1	308607-314255 +	0.6
	SPOG_04813.1	SNAP receptor, synaptobrevin family	1252809-1253852 -		SOCG_04866.1	SNAP receptor, synaptobrevin family	1036034-1037145 -		SPAC6G9.11	syb1	SNAP receptor, synaptobrevin family	3267461-3269670 +		SJAG_02241.5	synaptobrevin	307500-308462 -	0.06
	SPOG_04812.1	chs five like protein Cfr1	1249993-1252592 -		SOCG_04865.1	chs five like protein Cfr1	1033838-1035849 -		SPAC6G9.12	cfr1	Chs five related protein Cfr1	3270191-3272367 +		SJAG_02240.5	chs five like protein Cfr1	304365-307196 -	0.8
	SPOG_04811.1	bouquet formation protein Bqt1	1250227-1250762 +		SOCG_04864.1	bouquet formation protein Bqt1	1033407-1035430 +		SPAC6G9.13c	bqt1	bouquet formation protein Bqt1	3272076-3272699 -		SJAG_05260.5	bouquet formation protein Bqt1	304591-306951 +	0.61
	SPOG_04810.1	RNA-binding protein	1246607-1249352 -		SOCG_04863.1	RNA-binding protein	1029836-1032574 -		SPAC6G9.14		RNA-binding protein	3273940-3278265 +		SJAG_02239.5	RNA-binding protein	300434-304067 -	0.62
	SPOG_04809.1	hypothetical protein	1245057-1246724 +		SOCG_04862.1	hypothetical protein	1028075-1029932 +		SPAC6G9.15c		sequence orphan	3276492-3278586 -		SJAG_02238.5	hypothetical protein	300474-303192 +	0.98
	SPOG_04808.1	hypothetical protein	1243031-1244629 +	Sc3	SOCG_04861.1	hypothetical protein	1026990-1027903 +		SPAC6G9.16c		sequence orphan	3278837-3280348 -		SJAG_02237.5	hypothetical protein	299113-300046 +	0.96
	SPOG_04806.1	fungal family protein	1241573-1242507 +		SOCG_04859.1	fungal family protein	1025016-1025504 +		SPAPB1E7.01c		conserved fungal family	3281386-3282730 -		SJAG_00617.5	fungal family protein	3001207-3002364 +	0.73
	SPOG_04807.1	BC10 family protein	1241364-1243315 -		SOCG_04860.1	BC10 family protein	1025890-1026300 -		SPAC652.01		BC10 family protein	3281408-3281803 +
	SPOG_04805.1	DNA polymerase alpha accessory factor Mcl1	1238681-1241543 +		SOCG_04858.1	DNA polymerase alpha accessory factor Mcl1	1021515-1024692 +		SPAPB1E7.02c	mcl1	DNA polymerase alpha accessory factor Mcl1	3283004-3285778 -		SJAG_00618.5	DNA polymerase alpha accessory factor Mcl1	2998477-3001038 +	0.46
	SPOG_04804.1	DNA-directed RNA polymerase III complex subunit Rpc82	1236163-1238125 -		SOCG_04857.1	DNA-directed RNA polymerase III complex subunit Rpc82	1019584-1021495 -		SPAPB1E7.03	rpc82	DNA-directed RNA polymerase III complex subunit Rpc82 (predicted)	3286487-3288578 +		SJAG_00619.5	DNA-directed RNA polymerase III complex subunit Rpc82	2995689-2997877 -	0.38
	SPOG_04803.1	chitinase	1232167-1236010 +	Sc3	SOCG_04856.1	chitinase	1017079-1019415 +		SPAPB1E7.04c		chitinase (predicted)	3288801-3292511 -		SJAG_00620.5	chitinase	2989526-2995778 +	0.89
	SPOG_00456.1	glycerophosphoryl diester phosphodiesterase Gde1	996423-1000319 +	Sc3	SOCG_04855.1	glycerophosphoryl diester phosphodiesterase Gde1	1011456-1014848 -		SPAPB1E7.05	gde1	glycerophosphoryl diester phosphodiesterase Gde1	3293591-3297586 +		SJAG_00622.5	glycerophosphoryl diester phosphodiesterase Gde1	2984374-2989175 -	0.67
	SPOG_00457.1	Holliday junction resolvase subunit Eme1	1000162-1002736 -		SOCG_04854.1	Holliday junction resolvase subunit Eme1	1009164-1011348 +		SPAPB1E7.06c	eme1	Holliday junction resolvase subunit Eme1	3296334-3300116 -		SJAG_00623.5	Holliday junction resolvase subunit Eme1	2981669-2984438 +	0.93
	SPOG_00458.1	glutamate synthase Glt1	1003825-1011108 +		SOCG_04853.1	glutamate synthase Glt1	1000637-1007790 -		SPAPB1E7.07	glt1	glutamate synthase Glt1 (predicted)	3302875-3310435 +		SJAG_04054.5	glutamate synthase Glt1	3186813-3194228 +	0.11
	SPOG_00459.1	membrane transporter	1010831-1013027 -		SOCG_04852.1	membrane transporter	998089-1000750 +		SPAPB1E7.08c		membrane transporter	3310398-3312882 -		SJAG_01033.5	inorganic phosphate transporter	2113906-2116391 +
	SPOG_00461.1	O-mannosyltransferase Ogm2	1015600-1018270 +		SOCG_04850.1	O-mannosyltransferase Ogm2	993770-995989 -		SPAPB1E7.09	ogm2	protein O-mannosyltransferase Ogm2	3313324-3316065 +		SJAG_04053.5	O-mannosyltransferase Ogm2	3194765-3196999 +	0.32
	SPOG_00463.1	hypothetical protein	1018393-1020720 -		SOCG_04848.1	hypothetical protein	991343-992347 +		SPAPB1E7.11c		sequence orphan	3316786-3319038 -
	SPOG_00462.1	DNA-directed RNA polymerase III complex subunit Rpc17	1018782-1019459 +		SOCG_04849.1	DNA-directed RNA polymerase III complex subunit Rpc17	992491-993184 -		SPAPB1E7.10	rpc17	DNA-directed RNA polymerase III complex subunit Rpc17	3316817-3317691 +		SJAG_03035.5	DNA-directed RNA polymerase III complex subunit Rpc17	297706-298092 -	0.38
	SPOG_00464.1	40S ribosomal protein S6	1020866-1021939 +		SOCG_04847.1	40S ribosomal protein S6	989794-990975 -		SPAPB1E7.12	rps602	40S ribosomal protein S6	3319189-3320060 +		SJAG_03034.5	40S ribosomal protein S6	295661-296526 -	0.02
	SPOG_00465.1	Ino80 complex subunit Iec5	1022175-1023247 +		SOCG_04846.1	hypothetical protein	988831-989380 -		SPAPB1E7.14	iec5	Ino80 complex subunit Iec5	3321855-3323689 +		SJAG_03033.5	Ino80 complex subunit Iec5	292369-295359 -	0.63
	SPOG_00466.1	mannosyl-oligosaccharide 1,2-alpha-mannosidase	1023041-1025165 -		SOCG_04845.1	mannosyl-oligosaccharide 1,2-alpha-mannosidase	987041-988621 +		SPAC2E1P5.01c	mns1	mannosyl-oligosaccharide 1,2-alpha-mannosidase	3322678-3324881 -		SJAG_03032.5	mannosyl-oligosaccharide 1,2-alpha-mannosidase	292091-294742 +	0.55
	SPOG_00467.1	rab GTPase binding protein upregulated in meiosis II	1025202-1026200 -		SOCG_04844.1	rab GTPase binding protein upregulated in meiosis I	985673-986429 +		SPAC2E1P5.02c	mug109	Rab GTPase binding protein upregulated in meiosis II (predicted)	3325647-3326138 -		SJAG_03031.5	rab GTPase binding protein upregulated in meiosis II	291120-291948 +	0.91
	SPOG_00468.1	DNAJ domain-containing protein Erj5	1026637-1027545 +		SOCG_04843.1	DNAJ domain-containing protein Erj5	984159-985070 -		SPAC2E1P5.03		DNAJ domain protein Erj5	3326830-3329028 +		SJAG_03030.5	DNAJ domain-containing protein Erj5	287976-290641 -	0.59
	SPOG_00469.1	geranylgeranyltransferase I beta subunit Cwg2	1027358-1028842 -		SOCG_04842.1	geranylgeranyltransferase I beta subunit Cwg2	983039-984100 +		SPAC2E1P5.04c	cwg2	geranylgeranyltransferase I beta subunit Cwg2	3327940-3329007 -		SJAG_03029.5	geranylgeranyltransferase I beta subunit Cwg2	288190-289576 +	0.69
	SPOG_00470.1	U3 snoRNP-associated protein Rrp9	1028916-1030692 +		SOCG_04841.1	U3 snoRNP-associated protein Rrp9	981055-982835 -		SPAC2E1P5.05		U3 snoRNP-associated protein Rrp9 (predicted)	3329311-3331216 +		SJAG_03028.5	U3 snoRNP-associated protein Rrp9	286057-288035 -	0.44
	SPOG_00471.1	aspartic protease Sxa1	1031226-1033320 +		SOCG_04840.1	aspartic protease Sxa1	978416-980562 -		SPAC26A3.01	sxa1	aspartic protease Sxa1	3332541-3334714 +		SJAG_02260.5	aspartic protease Sxa1	351153-353255 +	0.78
	SPOG_00472.1	adenine DNA glycosylase Myh1	1033535-1036072 +		SOCG_04839.1	adenine DNA glycosylase Myh1	976655-978119 -		SPAC26A3.02	myh1	adenine DNA glycosylase Myh1	3334824-3337714 +		SJAG_02261.5	adenine DNA glycosylase Myh1	353210-354950 +	0.4
	SPOG_00473.1	hypothetical protein	1033639-1036666 -	Sc3	SOCG_04838.1	hypothetical protein	975945-976658 +		SPAC26A3.03c	rmi1	RecQ mediated genome instability protein Rmi1	3334942-3338202 -		SJAG_02262.5	hypothetical protein	353182-355831 -	0.6
	SPOG_00474.1	60S ribosomal protein L20	1036225-1037326 +		SOCG_04837.1	60S ribosomal protein L20	974870-975608 -		SPAC26A3.04	rpl2002	60S ribosomal protein L20	3337678-3338408 +		SJAG_02283.5	60S ribosomal protein L20	395135-395787 -	0.04
	SPOG_00475.1	clathrin heavy chain Chc1	1037604-1042959 +		SOCG_04836.1	clathrin heavy chain Chc1	968945-974239 -		SPAC26A3.05	chc1	clathrin heavy chain Chc1 (predicted)	3339116-3344445 +		SJAG_02282.5	clathrin heavy chain Chc1	389634-394861 -	0.12
	SPOG_00476.1	rRNA methyltransferase	1042887-1044175 +		SOCG_04835.1	rRNA methyltransferase	967690-968805 -		SPAC26A3.06		rRNA (guanine) methyltransferase (predicted)	3344729-3345820 +		SJAG_02281.5	rRNA methyltransferase	388339-389486 -	0.11
	SPOG_00477.1	60S ribosomal protein L11	1044308-1044940 -		SOCG_04834.1	60S ribosomal protein L11	966840-967561 +		SPAC26A3.07c	rpl1101	60S ribosomal protein L11	3346068-3346937 -		SJAG_02280.5	60S ribosomal protein L11	387609-388236 +	0.02
	SPOG_00478.1	Sm snRNP core protein Smb1	1044877-1046163 +		SOCG_04833.1	Sm snRNP core protein Smb1	965747-966801 -		SPAC26A3.08	smb1	Sm snRNP core protein Smb1	3346955-3348195 +		SJAG_02279.5	Sm snRNP core protein Smb1	386127-387566 -	0.06
	SPOG_00479.1	rho-type GTPase activating protein Rga2	1046040-1049709 -		SOCG_04832.1	rho-type GTPase activating protein Rga2	961915-964992 +		SPAC26A3.09c	rga2	Rho-type GTPase activating protein Rga2	3348103-3352396 -		SJAG_02278.5	rho-type GTPase activating protein Rga2	382800-386288 +	0.88
	SPOG_00480.1	centaurin ADOP ribosylation factor GTPase activating protein family	1049718-1053448 +		SOCG_04831.1	centaurin ADOP ribosylation factor GTPase activating protein family	958082-961799 -		SPAC26A3.10	cnt6	centaurin ADOP ribosylation factor GTPase activating protein family	3352347-3356297 +		SJAG_02277.5	centaurin ADOP ribosylation factor GTPase activating protein family	379510-382549 -	0.88
	SPOG_00482.1	5'-3' exoribonuclease Dhp1	1053641-1057823 -		SOCG_04829.1	5'-3' exoribonuclease Dhp1	953572-956901 +		SPAC26A3.12c	dhp1	5'-3' exoribonuclease Dhp1	3356144-3361083 -		SJAG_02275.5	5'-3' exoribonuclease Dhp1	374471-377911 +	0.22
	SPOG_00481.1	amidohydrolase	1053581-1054744 +	Sc3	SOCG_04830.1	amidohydrolase	955884-958154 -		SPAC26A3.11		amidohydrolase	3356375-3357902 +		SJAG_02276.5	amidohydrolase	378171-379175 -	0.42
									SPAC26A3.13c	Tf2-4	retrotransposable element	3361547-3365548 -
	SPOG_00483.1	DUF1748 family protein	1059248-1059954 -		SOCG_04828.1	DUF1748 family protein	952245-953071 +		SPAC26A3.14c		DUF1748 family protein	3366317-3367205 -		SJAG_05261.5	DUF1748 family protein	373916-374545 +	0.37
	SPOG_00484.1	nucleoporin Nsp1	1060048-1061940 -		SOCG_04827.1	nucleoporin Nsp1	950357-952048 +		SPAC26A3.15c	nsp1	nucleoporin Nsp1	3367472-3370256 -		SJAG_02274.5	nucleoporin Nsp1	371705-373885 +	0.57
									SPAC26A3.16	dph1	UBA domain protein Dph1	3369709-3371384 +					0.18
									SPAC26A3.17c		N-methyltransferase (predicted)	3371257-3372581 -		SJAG_02271.5	N-methyltransferase	367060-369104 +	0.19
	SPOG_00487.1	sorbose reductase	1065025-1066568 -		SOCG_04824.1	sorbose reductase	946246-947016 +		SPAC8E11.10		sorbose reductase (predicted)	3372749-3375005 -		SJAG_05033.5	short chain dehydrogenase	1984750-1985535 -
									SPAC8E11.12		hypothetical protein	3374253-3375520 +
									SPAC8E11.08c		dubious	3375516-3376823 +
					SOCG_04823.1	tubulin specific chaperone cofactor A	944051-944561 -		SPAC8E11.07c	alp31	tubulin specific chaperone cofactor A, Alp31	3377096-3378081 +		SJAG_02270.5	tubulin specific chaperone cofactor A	366471-367065 -	0.56
									SPAC8E11.06		sequence orphan	3377901-3378094 -
									SPAC8E11.05c		conserved fungal protein	3378217-3380590 +		SJAG_02269.5	fungal protein	365484-366272 -	0.82
	SPOG_00490.1	phospholipase	1071049-1072309 +		SOCG_04821.1	phospholipase	940606-941710 -		SPAC8E11.04c		phospholipase	3380524-3381918 +		SJAG_02268.5	phospholipase	363847-364833 -	0.5
									SPAC8E11.03c	dmc1	RecA family ATPase Dmc1	3382274-3384256 +		SJAG_02267.5	RecA family ATPase Dmc1	361752-363467 -	0.04
	SPOG_00492.1	14-3-3 family protein Rad24	1074379-1075931 +		SOCG_04819.1	14-3-3 family protein Rad24	937048-938558 -		SPAC8E11.02c	rad24	14-3-3 protein Rad24	3384190-3385685 +		SJAG_02266.5	14-3-3 family protein Rad24	360139-361818 -	0.05
									SPAC8E11.01c		beta-fructofuranosidase-like protein	3385899-3388219 +		SJAG_04301.5	invertase	2676343-2678046 +	0.77
									SPAC959.02	sec17	alpha SNAP	3388183-3389788 +		SJAG_04909.5	alpha SNAP	2236378-2237644 +	0.15
	SPOG_00495.1	U3 snoRNP-associated protein Utp7	1079673-1081745 -		SOCG_04816.1	U3 snoRNP-associated protein Utp7	931243-933276 +		SPAC959.03c		U3 snoRNP-associated protein Utp7	3389719-3391682 -		SJAG_04908.5	U3 snoRNP-associated protein Utp7	2237497-2240230 -	0.1
									SPAC959.04c	omh6	mannosyltransferase	3391750-3394423 -		SJAG_04906.5	mannosyltransferase	2240804-2242016 -	0.91
									SPAC959.10	sen15	tRNA-splicing endonuclease subunit Sen15	3391861-3393106 +		SJAG_04907.5	tRNA-splicing endonuclease subunit Sen15	2240112-2241703 +	0.57
	SPOG_00499.1	protein disulfide isomerase	1085118-1087049 -		SOCG_04813.1	protein disulfide isomerase	925978-927908 +		SPAC959.05c		protein disulfide isomerase	3395685-3397638 -		SJAG_04904.5	protein disulfide isomerase	2245487-2247312 -	0.94
	SPOG_00500.1	protein disulfide isomerase	1087334-1087978 -		SOCG_04812.1	protein disulfide isomerase	925051-925695 +		SPAC959.06c		protein disulfide isomerase	3398024-3398701 -		SJAG_04664.5	protein disulfide isomerase	399956-400906 -
									SPAC959.07	rps403	40S ribosomal protein S4	3399174-3400238 +		SJAG_04663.5	40S ribosomal protein S4	401061-402214 +	0.02
									SPAC959.08	rpl2102	60S ribosomal protein L21	3400477-3401152 +					0.06
	SPOG_00503.1	anaphase-promoting complex subunit Apc5	1089309-1093319 -	Sc3	SOCG_04809.1	anaphase-promoting complex subunit Apc5	919598-923529 +		SPAC959.09c	apc5	anaphase-promoting complex subunit Apc5	3401091-3404225 -		SJAG_04661.5	anaphase-promoting complex subunit Apc5	404004-407535 -	0.73
	SPOG_00811.1	xylose and arabinose reductase	192598-193787 +	Sc5	SOCG_00085.1	xylose and arabinose reductase	1473681-1474887 +		SPAP32A8.02		xylose and arabinose reductase (predicted)	3405955-3409780 +		SJAG_04660.5	xylose and arabinose reductase	407912-408763 +	0.47
SBP	SPOG_00810.1	ubiquitin-protein ligase E3	193693-196097 -	Sc5	SOCG_00086.1	ubiquitin-protein ligase E3	1474880-1477018 -		SPAP32A8.03c		ubiquitin-protein ligase E3 (predicted)	3407545-3409630 -		SJAG_01593.5	ubiquitin-protein ligase E3	1961631-1963633 -	0.75
	SPOG_01202.1	60S ribosomal protein L5	758243-759273 -	Sc6	SOCG_01845.1	60S ribosomal protein L5	2883551-2884714 +		SPAC3H5.12c	rpl501	60S ribosomal protein L5	3410909-3411881 +		SJAG_01568.5	hypothetical protein	1905579-1906933 -	0.06
	SPOG_01201.1	hypothetical protein	756505-758120 -		SOCG_01846.1	hypothetical protein	2884969-2885507 +		SPAC3H5.13		hypothetical protein	3412146-3413570 +		SJAG_01567.5	hypothetical protein	1904653-1905250 -
	SPOG_01200.1	NAD/NADH kinase	755629-757292 +		SOCG_01847.1	NAD/NADH kinase	2885629-2887075 -		SPAC3H5.11		NAD/NADH kinase (predicted)	3412269-3414736 -		SJAG_01566.5	NAD/NADH kinase	1903161-1904566 +	0.16
	SPOG_01199.1	60S ribosomal protein L32	754643-755302 +		SOCG_01848.1	60S ribosomal protein L32	2887625-2888181 -		SPAC3H5.10	rpl3202	60S ribosomal protein L32	3415408-3416099 -		SJAG_01565.5	60S ribosomal protein L32	1902251-1902815 +	0.04
	SPOG_01198.1	eukaryotic protein	745986-754668 -		SOCG_01849.1	eukaryotic protein	2888219-2896986 +		SPAC3H5.09c		conserved eukaryotic mitochondrial protein (predicted)	3416544-3425062 +		SJAG_01564.5	eukaryotic protein	1893703-1902070 -	0.7
SBP	SPOG_01197.1	WDR44 family WD repeat protein	741648-745336 -	Sc6	SOCG_01850.1	WDR44 family WD repeat protein	2897195-2901374 +		SPAC3H5.08c		WD repeat protein, human WDR44 family	3425873-3429364 +		SJAG_01563.5	WDR44 family WD repeat protein	1889540-1893764 -	0.78
	SPOG_02034.1	60S ribosomal protein L7	1106884-1108473 -	Sc2	SOCG_00469.1	60S ribosomal protein L7	2312234-2316624 +		SPAC3H5.07	rpl702	60S ribosomal protein L7	3429415-3430813 -		SJAG_01551.5	60S ribosomal protein L7	1872372-1873491 +	0.07
	SPOG_02035.1	DNA polymerase alpha catalytic subunit	1108040-1112727 +		SOCG_00468.1	DNA polymerase alpha catalytic subunit	2310756-2315389 -		SPAC3H5.06c	pol1	DNA polymerase alpha catalytic subunit	3430961-3436241 +		SJAG_05239.5	DNA polymerase alpha catalytic subunit	1864924-1869552 -	0.32
	SPOG_02037.1	U5 snRNP-associated protein Aar2	1112682-1114672 -		SOCG_00466.1	U5 snRNP-associated protein Aar2	2306035-2310088 +		SPAC3H5.04	aar2	U5 snRNP-associated protein Aar2	3436000-3438166 -		SJAG_01547.5	U5 snRNP-associated protein Aar2	1862692-1863946 +	0.87
	SPOG_02036.1	40S ribosomal protein S14	1112881-1114252 +		SOCG_00467.1	40S ribosomal protein S14	2310012-2310563 -		SPAC3H5.05c	rps1401	40S ribosomal protein S14	3436186-3436825 +		SJAG_01548.5	40S ribosomal protein S14	1864091-1864716 -	0.01
	SPOG_02038.1	kinesin-like protein Pkl1	1115041-1118490 +		SOCG_00465.1	kinesin-like protein Pkl1	2305218-2308755 -		SPAC3A11.14c	pkl1	kinesin-like protein Pkl1	3438848-3442117 +		SJAG_01546.5	kinesin-like protein Pkl1	1859375-1862616 -	0.84
	SPOG_02039.1	prefoldin subunit 6	1117339-1118052 -		SOCG_00464.1	prefoldin subunit 6	2305284-2306091 +		SPAC3A11.13		prefoldin subunit 6	3441687-3442287 -		SJAG_01545.5	prefoldin subunit 6	1859202-1860182 +	0.42
	SPOG_02040.1	19S proteasome regulatory subunit Rpt5	1119348-1121128 +		SOCG_00462.1	19S proteasome regulatory subunit Rpt5	2299283-2302242 -		SPAC3A11.12c	rpt5	19S proteasome regulatory subunit Rpt5 (predicted)	3443930-3446017 +		SJAG_01544.5	19S proteasome regulatory subunit Rpt5	1857338-1859152 -	0.03
	SPOG_02041.1	pyridoxal reductase	1121066-1122958 +						SPAC3A11.11c		pyridoxal reductase (predicted)	3446262-3448081 +		SJAG_01543.5	pyridoxal reductase	1855717-1856971 -
	SPOG_02042.1	dipeptidyl peptidase	1123252-1125029 +		SOCG_00461.1	dipeptidase	2297666-2298982 -		SPAC3A11.10c		dipeptidyl peptidase (predicted)	3448125-3449855 +		SJAG_01542.5	dipeptidyl peptidase	1854067-1855615 -	0.41
	SPOG_02043.1	plasma membrane alkali metal cation/H antiporter Sod22	1124876-1127906 -		SOCG_00460.1	plasma membrane alkali metal cation/H antiporter Sod22	2294509-2297616 +		SPAC3A11.09	sod22	plasma membrane alkali metal cation/H antiporter Sod22	3450114-3452853 -		SJAG_01541.5	plasma membrane alkali metal cation/H antiporter Sod22	1851188-1853611 +	0.58
	SPOG_02044.1	Cullin 4	1128057-1131328 +		SOCG_00459.1	Cullin 4	2291683-2293878 -		SPAC3A11.08	pcu4	cullin 4	3452867-3455747 +		SJAG_01540.5	Cullin 4	1847937-1850982 -	0.6
	SPOG_02045.1	NADH dehydrogenase	1132443-1134161 +		SOCG_00458.1	NADH dehydrogenase	2287040-2291547 -		SPAC3A11.07		NADH dehydrogenase	3456694-3459197 +		SJAG_01539.5	NADH dehydrogenase	1846210-1847863 -	0.39
	SPOG_02046.1	sorting nexin Mvp1	1134276-1137048 -		SOCG_00457.1	sorting nexin Mvp1	2284738-2287531 +		SPAC3A11.06	mvp1	sorting nexin Mvp1	3459233-3461859 -
	SPOG_02047.1	meiotic spindle pole body protein Kms1	1137985-1140368 +		SOCG_00456.1	meiotic spindle pole body protein Kms1	2281466-2283909 -		SPAC3A11.05c	kms1	meiotic spindle pole body protein Kms1	3462282-3465427 +		SJAG_01538.5	meiotic spindle pole body protein Kms1	1842846-1846054 -	0.99
	SPOG_02048.1	siepin	1140031-1141382 -		SOCG_00455.1	siepin	2280597-2284324 +		SPAC3A11.04		siepin homolog	3462672-3466357 -		SJAG_01537.5	siepin	1842932-1844079 +	0.88
	SPOG_02049.1	methyltransferase	1141671-1142668 +		SOCG_00454.1	methyltransferase	2279078-2280090 -		SPAC3A11.03		methyltransferase (predicted)	3466459-3470168 +		SJAG_01536.5	methyltransferase	1841074-1842788 -	0.69
	SPOG_02050.1	zinc finger protein Cps3	1142637-1144960 -		SOCG_00453.1	zinc finger protein Cps3	2276772-2279042 +		SPAC3A11.02	cps3	zinc finger protein Cps3	3467903-3470242 -		SJAG_01535.5	zinc finger protein Cps3	1839321-1841543 +	0.78
	SPOG_02051.1	karyopherin	1145245-1149410 -		SOCG_00452.1	karyopherin	2272337-2276834 +		SPAC328.01c		karyopherin	3470513-3475033 -		SJAG_01534.5	karyopherin	1834997-1839387 +	0.32
	SPOG_02052.1	hypothetical protein	1149570-1151917 +		SOCG_00451.1	ariadne	2270245-2272198 -		SPAC328.02		human Ariadne homolog	3475167-3479160 +		SJAG_01533.5	hypothetical protein	1832231-1834691 -	0.24
	SPOG_02053.1	alpha,alpha-trehalose-phosphate synthase	1152283-1154668 +		SOCG_00450.1	alpha,alpha-trehalose-phosphate synthase	2267214-2269453 -		SPAC328.03	tps1	alpha,alpha-trehalose-phosphate synthase [UDP- forming]	3479098-3481305 +		SJAG_01531.5	alpha,alpha-trehalose-phosphate synthase	1827875-1829821 -	0.1
	SPOG_02054.1	hypothetical protein	1154732-1157844 +		SOCG_00449.1	hypothetical protein	2263963-2267278 -		SPAC328.04		AAA family ATPase, unknown biological role	3481505-3484605 +		SJAG_01530.5	hypothetical protein	1824971-1827664 -	0.64
	SPOG_02055.1	RNA-binding protein	1157877-1160368 +		SOCG_00448.1	RNA-binding protein	2261239-2263568 -		SPAC328.05		RNA-binding protein involved in export of mRNAs	3484543-3486956 +		SJAG_01529.5	RNA-binding protein	1821706-1824858 -	0.67
	SPOG_02056.1	ubiquitin carboxy terminal hydrolase Ubp2	1160391-1164106 +		SOCG_00447.1	ubiquitin carboxy terminal hydrolase Ubp2	2257518-2261213 -		SPAC328.06	ubp2	ubiquitin C-terminal hydrolase Ubp2	3487193-3491099 +		SJAG_01528.5	ubiquitin carboxy terminal hydrolase Ubp2	1817744-1821770 -	0.63
	SPOG_02057.1	heavy metal ion homeostasis protein	1164162-1165534 -		SOCG_00446.1	heavy metal ion homeostasis protein	2256010-2257612 +		SPAC328.07c		heavy metal ion homeostasis protein	3491080-3492653 -		SJAG_01527.5	heavy metal ion homeostasis protein	1816442-1817307 +	0.71
	SPOG_02058.1	tubulin specific chaperone cofactor C	1165569-1167158 -		SOCG_00445.1	tubulin specific chaperone cofactor C	2253538-2255598 +		SPAC328.08c	tbc1	tubulin specific chaperone cofactor C	3492589-3494634 -		SJAG_01526.5	tubulin specific chaperone cofactor C	1813429-1816109 +	0.92
	SPOG_02060.1	2-oxoadipate and 2-oxoglutarate transporter	1169757-1171592 +		SOCG_00443.1	2-oxoadipate and 2-oxoglutarate transporter	2249830-2251477 -		SPAC328.09		mitochondrial 2-oxoadipate and 2-oxoglutarate transporter (predicted)	3494642-3496476 +		SJAG_00522.5	2-oxoadipate and 2-oxoglutarate transporter	3184099-3185861 -	0.19
	SPOG_02061.1	40S ribosomal protein S5	1171604-1172555 -	Sc2	SOCG_00442.1	40S ribosomal protein S5	2248740-2249715 +		SPAC328.10c	rps502	40S ribosomal protein S5 (predicted)	3496388-3497435 -		SJAG_00523.5	40S ribosomal protein S5	3183200-3184091 +	0.01
									SPAC16E8.01	shd1	cytoskeletal protein binding protein Sla1 family, Shd1 (predicted)	3498988-3503915 +		SJAG_00521.5	cytoskeletal protein binding protein Sla1 family	3186171-3190790 +	0.62
									SPAC16E8.02		DUF962 family protein	3504034-3506896 +		SJAG_00519.5	DUF962 family protein	3190889-3192638 +
	SPOG_02064.1	chorismate mutase	1179365-1180559 -	Sc2	SOCG_00439.1	chorismate mutase	2240952-2243074 +		SPAC16E8.04c		chorismate mutase (predicted)	3505603-3507057 -		SJAG_00518.5	chorismate mutase	3192273-3193352 -	0.28
									SPAC16E8.05c	mde1	sequence orphan	3507198-3508537 -		SJAG_00517.5	hypothetical protein	3194051-3194743 -	0.84
									SPAC16E8.06c	nop12	RNA-binding protein Nop12	3508514-3510139 -		SJAG_05190.5	RNA-binding protein Nop12	3194977-3196564 -	0.6
	SPOG_02067.1	V-type ATPase V0 subunit A	1183533-1186278 -		SOCG_00436.1	V-type ATPase V0 subunit A	2234646-2238069 +		SPAC16E8.07c	vph1	V-type ATPase V0 subunit a (predicted)	3510331-3513032 -		SJAG_00516.5	V-type ATPase V0 subunit A	3196581-3199589 -	0.28
									SPAC16E8.08		sequence orphan	3513971-3515415 +
									SPAC16E8.09	scd1	RhoGEF Scd1	3515467-3518734 +		SJAG_00514.5	RhoGEF Scd1	3201032-3204477 +	0.68
									SPAC16E8.10c		mitochondrial ribosomal protein subunit S7	3518714-3519912 -		SJAG_00513.5	ribosomal protein subunit S7	3204635-3205625 -	0.8
	SPOG_02071.1	transcription factor TFIIH complex subunit Tfb1	1192540-1194681 -		SOCG_00432.1	transcription factor TFIIH complex subunit Tfb1	2226809-2228964 +		SPAC16E8.11c	tfb1	transcription factor TFIIH complex subunit Tfb1	3520173-3522395 -		SJAG_00512.5	transcription factor TFIIH complex subunit Tfb1	3205555-3207730 -	0.41
									SPAC16E8.18		sequence orphan	3522650-3522973 -
									SPAC16E8.12c		sequence orphan	3523136-3524098 -
									SPAC16E8.13		ubiquitin-protein ligase E3 (predicted)	3525227-3527875 +		SJAG_00509.5	ubiquitin-protein ligase E3	3211644-3213212 +	0.53
	SPOG_02074.1	methyltransferase implicated in translation	1196720-1199539 -	Sc2	SOCG_00429.1	methyltransferase implicated in translation	2222088-2223068 +		SPAC16E8.14c	tae1	methyltransferase implicated in translation (predicted)	3526978-3528225 -		SJAG_00508.5	methyltransferase implicated in translation	3213342-3214457 -	0.32
	SPOG_02075.1	translation initiation factor eIF4E	1199526-1200708 +		SOCG_00428.1	translation initiation factor eIF4E	2221164-2222070 -		SPAC16E8.15	tif45	translation initiation factor eIF4E, 4F complex subunit	3527949-3529495 +		SJAG_00507.5	translation initiation factor eIF4E	3214472-3215440 +	0.08
	SPOG_02076.1	transcription factor TFIIB	1200965-1202813 +		SOCG_00427.1	transcription factor TFIIB	2219078-2220259 -		SPAC16E8.16		transcription factor TFIIB	3530152-3532143 +		SJAG_01523.5	transcription factor TFIIB	1809933-1813139 +	0.03
									SPAC16E8.17c		succinate-CoA ligase alpha subunit	3532213-3533673 -		SJAG_01524.5	succinate-CoA ligase alpha subunit	1809762-1813239 -	0.1
									SPAC16E8.19		hypothetical protein	3533624-3537052 -
	SPOG_02079.1	transcription factor Rdp1	1205821-1208137 +		SOCG_00424.1	transcription factor Rdp1	2213474-2215732 -		SPAC1B1.01	deb1	transcription factor Rdp1	3536526-3538612 +		SJAG_01583.5	transcription factor Rdp1	1936810-1938460 -
									SPAC1B1.02c		NAD/NADH kinase (predicted)	3538774-3540942 -		SJAG_01582.5	NAD/NADH kinase	1934087-1936897 +	0.62
									SPAC1B1.03c	kap95	karyopherin Kap95	3541305-3544320 -		SJAG_01909.5	karyopherin Kap95	2588074-2591218 -	0.09
									SPAC1B1.04c		poly(A)-specific ribonuclease complex subunit Pan3 (predicted)	3544706-3548171 -		SJAG_01910.5	poly(A)-specific ribonuclease complex subunit Pan3	2591152-2594188 -	0.74
	SPOG_02083.1	high-affinity import carrier for pyridoxine	1216149-1219737 +		SOCG_00420.1	high-affinity import carrier for pyridoxine	2201980-2205349 -		SPAC17A2.01	bsu1	high-affinity import carrier for pyridoxine, pyridoxal, and pyridoxamine Bsu1	3549213-3552067 +		SJAG_02962.5	vitamin B6 transporter bsu1	144355-146191 -	0.46
									SPAC17A2.02c		DUF887 family protein	3552290-3554138 -		SJAG_01912.5	DUF887 family protein	2596168-2597741 -	0.42
									SPAC17A2.03c	vma6	V-type ATPase V0 subunit d	3554534-3556722 -		SJAG_01913.5	V-type ATPase V0 subunit D	2597950-2599568 -	0.12
									SPAC17A2.04c	cns1	HSP chaperone complex subunit (predicted)	3556908-3558514 -		SJAG_01914.5	HSP chaperone complex subunit	2599800-2600873 -	0.45
	SPOG_02087.1	fumerate reductase	1224886-1227751 +	Sc2	SOCG_00416.1	fumerate reductase	2193948-2196710 -		SPAC17A2.05	osm1	fumerate reductase	3560508-3562931 +		SJAG_00203.5	fumerate reductase	3833192-3835277 -	0.26
									SPAC17A2.06c	vps8	WD repeat protein Vps8	3563011-3566829 -		SJAG_00204.5	WD repeat protein Vps8	3829356-3833201 +	0.98
									SPAC17A2.07c		sequence orphan	3567223-3567858 -		SJAG_00205.5	hypothetical protein	3828716-3829213 +	0.89
									SPAC17A2.08c		sequence orphan	3567982-3569702 -		SJAG_00206.5	hypothetical protein	3827449-3828330 +	0.87
	SPOG_02091.1	RNA-binding protein Csx1	1234352-1238941 -		SOCG_00412.1	RNA-binding protein Csx1	2182164-2186739 +		SPAC17A2.09c	csx1	RNA-binding protein Csx1	3570447-3572345 -		SJAG_02573.5	RNA-binding protein Csx1	1012344-1014386 -	0.64
									SPAC17A2.10c		sequence orphan	3574995-3575687 -
									SPAC17A2.11		sequence orphan	3576769-3578782 +
	SPOG_02092.1	ATP-dependent DNA helicase	1238454-1242361 +		SOCG_00411.1	ATP-dependent DNA helicase	2177728-2181292 -		SPAC17A2.12		ATP-dependent DNA helicase	3578771-3583005 +		SJAG_02575.5	ATP-dependent DNA helicase	1015754-1019290 +	0.75
									SPAC17A2.13c	rad25	14-3-3 protein Rad25	3583117-3584899 -		SJAG_02576.5	14-3-3 family protein Rad25	1019320-1020476 -	0.09
	SPOG_02094.1	CorA family magnesium ion transporter	1244668-1247159 +	Sc2	SOCG_00409.1	CorA family magnesium ion transporter	2173046-2176073 -		SPAC17A2.14		CorA family magnesium ion transporter	3586167-3588777 +		SJAG_02578.5	CorA family magnesium ion transporter	1022370-1024675 +	0.35
	SPOG_03637.1	RTA1 like protein	126558-128752 +	Sc1	SOCG_04612.1	parasitic phase-specific protein PSP-1	4523464-4526197 -		SPAC17G6.02c	tco1	RTA1-like protein	3588615-3590624 -		SJAG_02581.5	hypothetical protein	1028237-1030808 -	0.8
	SPOG_02095.1	phosphoprotein phosphatase	1248209-1250268 +	Sc2	SOCG_00408.1	phosphoprotein phosphatase	2169966-2172144 -		SPAC17G6.03		phosphoprotein phosphatase (predicted)	3590440-3595067 +		SJAG_02582.5	phosphoprotein phosphatase	1032448-1034859 +	0.7
	SPOG_02096.1	farnesyltransferase beta subunit Cpp1	1250256-1251605 -		SOCG_00407.1	farnesyltransferase beta subunit Cpp1	2168783-2169916 +		SPAC17G6.04c	cpp1	protein farnesyltransferase beta subunit Cpp1	3592994-3596453 -		SJAG_02583.5	farnesyltransferase beta subunit Cpp1	1034856-1035983 -	0.55
	SPOG_02097.1	rhophilin-2	1251533-1253968 -		SOCG_00406.1	rhophilin-2	2166360-2168669 +		SPAC17G6.05c		Rhophilin-2 homolog	3596387-3598863 -		SJAG_02584.5	rhophilin-2	1036160-1038466 -	0.78
	SPOG_02098.1	40S ribosomal protein S24	1254174-1255011 +		SOCG_00405.1	40S ribosomal protein S24	2165310-2166123 -		SPAC17G6.06	rps2401	40S ribosomal protein S24	3599034-3599793 +		SJAG_02585.5	40S ribosomal protein S24	1038639-1039267 +	0.08
	SPOG_02099.1	SNARE Slt1	1254947-1255811 -		SOCG_00404.1	SNARE Slt1	2164553-2165542 +		SPAC17G6.07c		SNARE Slt1 (predicted)	3599829-3601047 -		SJAG_02586.5	SNARE Slt1	1038481-1040158 -	0.58
	SPOG_02100.1	prevacuole/endosomal FYVE tethering component Pep7	1256258-1258686 +		SOCG_00403.1	prevacuole/endosomal FYVE tethering component Pep7	2161553-2165265 -		SPAC17G6.08	pep7	prevacuole/endosomal FYVE tethering component Pep7 (predicted)	3601674-3603904 +		SJAG_02587.5	prevacuole/endosomal FYVE tethering component Pep7	1040346-1042607 +	0.76
	SPOG_02101.1	ER protein translocation subcomplex subunit Sec62	1258872-1259780 +		SOCG_00402.1	ER protein translocation subcomplex subunit Sec62	2160320-2161617 -		SPAC17G6.09	sec62	ER protein translocation subcomplex subunit Sec62 (predicted)	3604045-3605545 +		SJAG_02588.5	ER protein translocation subcomplex subunit Sec62	1042557-1043802 +	0.46
	SPOG_02102.1	SWI/SNF and RSC complex subunit Ssr1	1260422-1262091 +		SOCG_00401.1	SWI/SNF and RSC complex subunit Ssr1	2158222-2160363 -		SPAC17G6.10	ssr1	SWI/SNF and RSC complex subunit Ssr1	3605621-3607454 +		SJAG_02589.5	SWI/SNF and RSC complex subunit Ssr1	1044099-1046123 +	0.7
	SPOG_02103.1	glucosidase	1262093-1265119 -		SOCG_00400.1	glucosidase	2155388-2158312 +		SPAC17G6.11c		glucosidase (predicted)	3607395-3611122 -		SJAG_02590.5	glucosidase	1044884-1048513 -	0.3
	SPOG_02104.1	Cullin 1	1265697-1268444 +		SOCG_00399.1	Cullin 1	2151861-2154742 -		SPAC17G6.12	cul1	cullin 1	3612124-3614883 +		SJAG_02591.5	Cullin 1	1048950-1051742 +	0.31
	SPOG_02105.1	hypothetical protein	1268777-1270084 +		SOCG_00398.1	hypothetical protein	2150092-2151742 -		SPAC17G6.13	slt1	sequence orphan	3615573-3617106 +		SJAG_04590.5	hypothetical protein	558411-559859 +	0.75
	SPOG_02106.1	ATP-dependent RNA helicase Uap56	1270350-1272039 -		SOCG_00397.1	ATP-dependent RNA helicase Uap56	2148355-2150009 +		SPAC17G6.14c	uap56	ATP-dependent RNA helicase Uap56	3616921-3618932 -		SJAG_04589.5	ATP-dependent RNA helicase Uap56	560019-561667 -	0.02
	SPOG_02107.1	MTC tricarboxylate transporter	1272484-1273569 -		SOCG_00396.1	MTC tricarboxylate transporter	2146631-2148329 +		SPAC17G6.15c		MTC tricarboxylate transporter	3618869-3620815 -		SJAG_04588.5	MTC tricarboxylate transporter	561904-563530 -	0.19
	SPOG_02108.1	mRNA cleavage and polyadenylation specificity factor complex subunit Ysh1	1273829-1276869 -		SOCG_00395.1	mRNA cleavage and polyadenylation specificity factor complex subunit Ysh1	2143477-2146669 +		SPAC17G6.16c	ysh1	mRNA cleavage and polyadenylation specificity factor complex subunit Ysh1	3620761-3623784 -		SJAG_04587.5	mRNA cleavage and polyadenylation specificity factor complex subunit Ysh1	563937-568583 -	0.16
	SPOG_02109.1	F-box protein Pof8	1276849-1278069 +		SOCG_00394.1	F-box protein Pof8	2142461-2143663 -		SPAC17G6.17	pof8	F-box protein Pof8	3623755-3625371 +		SJAG_04586.5	F-box protein Pof8	567083-568911 +	0.9
	SPOG_02110.1	DUF654 family protein	1278578-1280743 +		SOCG_00393.1	DUF654 family protein	2139278-2142016 -		SPAC1142.01		DUF654 family protein	3625312-3627664 +		SJAG_01497.5	DUF654 family protein	1756760-1758886 -	0.71
									SPAC1142.02c		TPR repeat protein, SGT2 family	3627675-3629022 -		SJAG_01496.5	SGT2 family TPR repeat protein	1755506-1756885 +	0.47
									SPAC1142.03c	swi2	Swi5 complex subunit Swi2	3628972-3631504 -		SJAG_01495.5	Swi5 complex subunit Swi2	1752797-1755565 +	1
	SPOG_02113.1	noc complex subunit Noc2 family protein	1284061-1286550 +	Sc2	SOCG_00390.1	noc complex subunit Noc2 family protein	2134199-2136533 -		SPAC1142.04		Noc complex subunit Noc2 family (predicted)	3631499-3633879 +		SJAG_01494.5	noc complex subunit Noc2 family protein	1750383-1752783 -	0.55
	SPOG_05002.1	copper transporter complex subunit Ctr5	1683286-1684429 +	Sc2	SOCG_03184.1	copper transporter complex subunit Ctr5	1414612-1416060 -		SPAC1142.05	ctr5	copper transporter complex subunit Ctr5 (predicted)	3635293-3636572 +		SJAG_01493.5	copper transporter complex subunit Ctr5	1749095-1750183 -	0.57
	SPOG_04707.1	GET complex ATPase subunit Get3	1684432-1686139 +		SOCG_03183.1	GET complex ATPase subunit Get3	1413138-1414678 -		SPAC1142.06	get3	GET complex ATPase subunit Get3 (predicted)	3636685-3638455 +		SJAG_01240.5	GET complex ATPase subunit Get3	1233346-1234623 +	0.06
	SPOG_04708.1	vacuolar sorting protein Vps32	1686182-1687341 -		SOCG_03182.1	vacuolar sorting protein Vps32	1412127-1413279 +		SPAC1142.07c	vps32	vacuolar sorting protein Vps32	3638557-3639824 -		SJAG_01242.5	vacuolar sorting protein Vps32	1236582-1237323 -	0.12
									SPAC1142.08	fhl1	fork head transcription factor Fhl1	3639988-3642219 +		SJAG_01243.5	fork head transcription factor Fhl1	1237404-1240292 +	0.78
									SPAC1142.09		dubious	3642498-3642845 +
	SPOG_04710.1	cAMP-dependent protein kinase regulatory subunit Cgs1	1690597-1691853 +		SOCG_03180.1	cAMP-dependent protein kinase regulatory subunit Cgs1	1405742-1408914 -		SPAC8C9.03	cgs1	cAMP-dependent protein kinase regulatory subunit Cgs1	3642972-3645636 +		SJAG_01245.5	cAMP-dependent protein kinase regulatory subunit Cgs1	1241661-1244295 +	0.39
									SPAC8C9.04		sequence orphan	3646174-3648784 +
									SPAC8C9.05		D-Tyr-tRNA deacylase (predicted)	3649373-3653125 +		SJAG_01248.5	D-Tyr-tRNA deacylase	1246747-1247519 +	0.37
	SPOG_04713.1	translation regulator	1697311-1700253 -		SOCG_03177.1	translation regulator	1398453-1401912 +		SPAC8C9.06c		mitochondrial translation regulator (predicted)	3649467-3654558 -		SJAG_01249.5	translation regulator	1246135-1250625 -	0.99
									SPAC8C9.07		rRNA processing protein Fyv7 (predicted)	3654280-3654714 +		SJAG_01250.5	rRNA processing protein Fyv7	1250646-1251077 +	0.72
									SPAC8C9.08	rps5	40S ribosomal protein S5	3655124-3656213 +		SJAG_02477.5	40S ribosomal protein S5	816091-816982 -	0.01
									SPAC8C9.09c	mug129	sequence orphan	3656197-3657691 -		SJAG_05269.5	hypothetical protein	814965-816238 +	0.82
	SPOG_04717.1	ribosome biogenesis protein Rrp14-N	1704330-1705125 -		SOCG_03173.1	ribosome biogenesis protein Rrp14-N	1393478-1394929 +		SPAC8C9.10c		ribosome biogenesis protein Rrp14-N	3657811-3659118 -		SJAG_02475.5	ribosome biogenesis protein Rrp14-N	812989-813527 +	0.61
	SPOG_04718.1	BolA domain-containing protein	1705143-1706238 +		SOCG_03172.1	BolA domain-containing protein	1392670-1393974 -		SPAC8C9.11		BolA domain protein	3658390-3659824 +		SJAG_02474.5	BolA domain-containing protein	812036-812988 -	0.36
	SPOG_04719.1	fungal protein	1706206-1706771 +		SOCG_03171.1	fungal protein	1392028-1392701 -		SPAC8C9.19		conserved fungal protein	3660430-3660717 +		SJAG_05268.5	hypothetical protein	811537-812096 -	0.72
	SPOG_04720.1	iron ion transporter	1706942-1708730 -		SOCG_03170.1	iron ion transporter	1390212-1392040 +		SPAC8C9.12c		mitochondrial iron ion transporter (predicted)	3661062-3663364 -		SJAG_02473.5	iron ion transporter	809440-811605 +	0.22
	SPOG_04721.1	transcription factor Prr1	1709550-1712307 +		SOCG_03169.1	transcription factor Prr1	1386536-1389409 -		SPAC8C9.14	prr1	transcription factor Prr1	3665912-3669096 +		SJAG_02472.5	transcription factor Prr1	806361-808767 -	0.46
	SPOG_04722.1	translation initiation factor eIF2B epsilon subunit	1712324-1714893 -		SOCG_03168.1	translation initiation factor eIF2B epsilon subunit	1384047-1386675 +		SPAC8C9.15c	tif225	translation initiation factor eIF2B epsilon subunit	3668999-3671512 -		SJAG_02471.5	translation initiation factor eIF2B epsilon subunit	803602-806128 +	0.15
	SPOG_04723.1	TLDc domain-containing protein 1	1714936-1716404 -		SOCG_03167.1	TLDc domain-containing protein 1	1382886-1383856 +		SPAC8C9.16c	mug63	TLDc domain protein 1	3671926-3673470 -		SJAG_02470.5	TLDc domain-containing protein 1	802385-803507 +	0.66
									SPAC15A10.01	atm1	ABC family iron transporter Atm1	3673618-3677834 +		SJAG_02457.5	ABC family iron transporter Atm1	772255-774335 +	0.35
									SPAC8C9.17c	spc34	DASH complex subunit Spc34	3673699-3675221 -		SJAG_05266.5	DASH complex subunit Spc34	801222-801719 +	0.63
	SPOG_04727.1	transcription factor TFIID complex subunit A/SAGA complex subunit	1720565-1722490 +	Sc2	SOCG_03163.1	transcription factor TFIID complex subunit A/SAGA complex subunit	1376493-1378429 -		SPAC15A10.02	taf12	transcription factor TFIID complex subunit A/ SAGA complex subunit (predicted)	3677958-3680028 +		SJAG_02458.5	transcription factor TFIID complex subunit A/SAGA complex subunit	774638-776417 +	0.28
									SPAC15A10.03c	rhp54	Rad54 homolog Rhp54	3680360-3683268 -		SJAG_02460.5	Rad54 Rhp54	779403-781997 -	0.16
									SPAC15A10.04c	zpr1	EF-1 alpha binding zinc finger protein Zpr1 (predicted)	3683597-3685385 -		SJAG_02461.5	EF-1 alpha binding zinc finger protein Zpr1	782299-784029 -	0.26
	SPOG_04730.1	YjeF family protein	1727731-1729269 -		SOCG_03160.1	YjeF family protein	1369624-1371000 +		SPAC15A10.05c	mug182	YjeF family protein	3685633-3686831 -		SJAG_02462.5	YjeF family protein	783963-785183 -	0.23
	SPOG_04731.1	hypothetical protein	1729516-1731131 +		SOCG_05075.1	hypothetical protein	1367964-1369371 -		SPAC15A10.17	coa2	hypothetical protein	3686877-3688525 +
	SPOG_04732.1	CPA1 sodium ion/proton antiporter	1731145-1733413 +	Sc2	SOCG_03159.1	CPA1 sodium ion/proton antiporter	1365530-1367938 -		SPAC15A10.06		CPA1 sodium ion/proton antiporter	3688460-3691125 +		SJAG_04616.5	CPA1 sodium ion/proton antiporter	499424-501659 -	0.15
	SPOG_04733.1	hypothetical protein	1733491-1734733 +		SOCG_03158.1	hypothetical protein	1364299-1365467 -		SPAC15A10.07		sequence orphan	3691307-3692572 +		SJAG_04617.5	hypothetical protein	498086-499138 -	0.64
	SPOG_04734.1	alpha-actinin	1734765-1737079 +		SOCG_03157.1	alpha-actinin	1361981-1364261 -		SPAC15A10.08	ain1	alpha-actinin	3692791-3695013 +		SJAG_04621.5	alpha-actinin	486117-489597 +	0.19
	SPOG_04735.1	SUR7 family protein	1736956-1742131 -		SOCG_03156.1	SUR7 family protein	1360721-1362068 +		SPAC15A10.09c		SUR7 family protein	3694974-3696517 -		SJAG_04620.5	SUR7 family protein	488558-489378 -	0.71
	SPOG_04736.1	muskelin	1739408-1741871 +		SOCG_03155.1	muskelin	1356360-1359379 -		SPAC15A10.10	mde6	Muskelin homolog	3696549-3700027 +
	SPOG_04737.1	N-end-recognizing protein	1743550-1749690 +		SOCG_03154.1	N-end-recognizing protein	1348510-1355186 -		SPAC15A10.11	ubr11	N-end-recognizing protein (predicted)	3702494-3709127 +		SJAG_04619.5	N-end-recognizing protein Ubr1	491037-496801 +	0.78
	SPOG_04738.1	TRAPP complex subunit 2-like	1749768-1750599 -		SOCG_03153.1	TRAPP complex subunit 2-like	1347644-1348691 +		SPAC15A10.12c		TRAPP complex subunit 2-like (predicted)	3708974-3710234 -		SJAG_04618.5	TRAPP complex subunit 2-like	496736-497686 -	0.72
	SPOG_04739.1	SCY1 protein kinase Ppk3	1751281-1754149 +		SOCG_03152.1	SCY1 protein kinase Ppk3	1344137-1347349 -		SPAC15A10.13	ppk3	HEAt repeat protein Ppk3	3710527-3713927 +		SJAG_04622.5	SCY1 protein kinase Ppk3	483221-485641 -	0.91
	SPOG_04740.1	shugoshin Sgo2	1754077-1756566 +		SOCG_03151.1	shugoshin Sgo2	1341603-1344034 -		SPAC15A10.15	sgo2	shugoshin Sgo2	3714084-3716585 +		SJAG_04623.5	shugoshin Sgo2	480988-483066 -	0.99
	SPOG_04741.1	actin interacting protein 3 Bud6	1756837-1760430 +		SOCG_03150.1	actin interacting protein 3 Bud6	1336021-1341526 -		SPAC15A10.16	bud6	actin interacting protein 3 homolog Bud6	3716806-3720963 +		SJAG_04624.5	actin interacting protein 3 Bud6	476832-481020 -	0.95
	SPOG_04742.1	DUF1761 family protein	1760496-1761328 -		SOCG_03149.1	DUF1761 family protein	1336632-1337358 +		SPAC15E1.02c		DUF1761 family protein	3721188-3721880 -		SJAG_04625.5	DUF1761 family protein	476689-477800 +	0.46
	SPOG_04743.1	60S ribosomal protein L36/L42	1761865-1762531 +		SOCG_03148.1	60S ribosomal protein L36/L42	1335392-1336082 -		SPAC15E1.03	rpl42	60S ribosomal protein L36/L42	3722414-3723074 +		SJAG_04626.5	60S ribosomal protein L36/L42	476035-476591 -	0.02
	SPOG_04744.1	thymidylate synthase	1762659-1766012 +		SOCG_03147.1	thymidylate synthase	1331841-1335315 -		SPAC15E1.04		thymidylate synthase (predicted)	3723774-3725936 +		SJAG_04627.5	thymidylate synthase	473281-475688 -	0.3
	SPOG_04745.1	ethanolamine-phosphate cytidylyltransferase	1764616-1767119 -		SOCG_03146.1	ethanolamine-phosphate cytidylyltransferase	1331653-1333305 +		SPAC15E1.05c		ethanolamine-phosphate cytidylyltransferase (predicted)	3724992-3727355 -		SJAG_04628.5	ethanolamine-phosphate cytidylyltransferase	471944-474115 +	0.69
	SPOG_04746.1	retromer complex subunit Vps29	1766234-1767208 +		SOCG_03145.1	retromer complex subunit Vps29	1330673-1331843 -		SPAC15E1.06	vps29	retromer complex subunit Vps29	3727303-3728410 +		SJAG_04629.5	retromer complex subunit Vps29	470283-472016 -	0.24
	SPOG_04747.1	meiotic cohesin complex associated protein Moa1	1767216-1767930 -		SOCG_03144.1	meiotic cohesin complex associated protein Moa1	1329994-1330611 +		SPAC15E1.07c	moa1	meiotic cohesin complex associated protein Moa1	3728516-3729034 -		SJAG_04630.5	hypothetical protein	470319-472010 +
	SPOG_04748.1	NatA N-acetyltransferase complex catalytic subunit Ard1	1768319-1769485 +		SOCG_03143.1	NatA N-acetyltransferase complex catalytic subunit Ard1	1328608-1329610 -		SPAC15E1.08	naa10	NatA N-acetyltransferase complex catalytic subunit Ard1 (predicted)	3729739-3731015 +		SJAG_04631.5	NatA N-acetyltransferase complex catalytic subunit Ard1	469189-470074 -	0.11
	SPOG_04749.1	glutaredoxin Grx2	1769537-1770538 +		SOCG_03142.1	glutaredoxin Grx2	1327605-1328528 -		SPAC15E1.09	grx2	glutaredoxin Grx2	3731077-3732340 +		SJAG_04632.5	glutaredoxin Grx2	468574-468897 -	0.37
	SPOG_04750.1	PI31 proteasome regulator	1770563-1771782 +		SOCG_03141.1	PI31 proteasome regulator	1326384-1327500 -		SPAC15E1.10		PI31 proteasome regulator related	3732274-3733363 +		SJAG_04633.5	PI31 proteasome regulator	467303-468172 -	0.92
	SPOG_04751.1	GMP synthase	1771664-1773849 -		SOCG_03140.1	GMP synthase	1324362-1326452 +		SPAP7G5.02c	gua2	GMP synthase [glutamine-hydrolyzing] (predicted)	3733592-3735807 -		SJAG_04634.5	GMP synthase	465310-468371 +	0.08
	SPOG_04752.1	conjugation protein	1775218-1779179 +		SOCG_03139.1	conjugation protein	1320226-1323595 -		SPAP7G5.03	prm1	conjugation protein (predicted)	3736525-3743579 +		SJAG_00870.5	conjugation protein	2481181-2483632 +	0.83
	SPOG_04753.1	aminoadipate-semialdehyde dehydrogenase	1777294-1781919 -		SOCG_03138.1	aminoadipate-semialdehyde dehydrogenase	1316545-1321203 +		SPAP7G5.04c	lys1	aminoadipate-semialdehyde dehydrogenase	3738482-3743492 -		SJAG_00869.5	aminoadipate-semialdehyde dehydrogenase	2483497-2487928 -	0.2
	SPOG_04754.1	60S ribosomal protein L10	1782266-1782990 +	Sc2	SOCG_03137.1	60S ribosomal protein L10	1315443-1316265 -		SPAP7G5.05	rpl1002	60S ribosomal protein L10	3744043-3744906 +		SJAG_04176.5	60S ribosomal protein L10	2932022-2932847 +
									SPAP7G5.06	per1	amino acid permease, unknown 4	3748767-3751729 +		SJAG_04637.5	general amino acid permease GAP1	455562-458267 -	0.33
	Centromere				Centromere						Centromere
	SPOG_05758.1	protein involved in protein folding in the ER	1176028-1176400 -	Sc4	SOCG_05070.1	protein involved in protein folding in the ER	1141183-1142569 -		SPAP4C9.02	emc5	protein involved in protein folding in the ER (predicted)	3790912-3791756 +		SJAG_01223.5	protein involved in protein folding in the ER	1198612-1199156 -
	SPOG_02740.1	DNA repair protein Rad50	1171692-1175972 +		SOCG_03135.1	DNA repair protein Rad50	1137455-1141796 +		SPAC1556.01c	rad50	DNA repair protein Rad50	3791753-3796023 -		SJAG_01677.5	DNA repair protein Rad50	2126065-2130586 -	0.79
	SPOG_02739.1	succinate dehydrogenase Sdh1	1169292-1171579 +		SOCG_03134.1	succinate dehydrogenase Sdh1	1134991-1137396 +		SPAC1556.02c	sdh1	succinate dehydrogenase Sdh1	3796182-3798526 -		SJAG_01671.5	succinate dehydrogenase Sdh1	2119102-2121607 -	0.07
	SPOG_02738.1	serine/threonine protein phosphatase Azr1	1165761-1169003 -		SOCG_03133.1	serine/threonine protein phosphatase Azr1	1132408-1134421 -		SPAC1556.03	azr1	serine/threonine protein phosphatase Azr1	3799045-3801693 +		SJAG_01672.5	serine/threonine protein phosphatase Azr1	2121588-2123134 +	0.76
	SPOG_02737.1	cytidine deaminase Ccd1	1166680-1167710 +		SOCG_03132.1	cytidine deaminase Ccd1	1132264-1134293 +		SPAC1556.04c	cdd1	cytidine deaminase Ccd1	3799092-3801110 -		SJAG_01673.5	cytidine deaminase Ccd1	2122762-2123821 -	0.32
	SPOG_02736.1	CGR1 family protein	1165998-1166528 +		SOCG_03131.1	CGR1 family protein	1131665-1132230 +		SPAC1556.05c	cgr1	CGR1 family	3801220-3804334 -		SJAG_01674.5	CGR1 family protein	2123755-2124513 -	0.4
	SPOG_02735.1	hypothetical protein	1162903-1165432 -		SOCG_03130.1	hypothetical protein	1128581-1131725 -		SPAC1556.06.1	meu1	sequence orphan	3802551-3804954 +
	SPOG_02734.1	phosphomannomutase Pmm1	1160782-1162200 -	Sc4	SOCG_03129.1	phosphomannomutase Pmm1	1126436-1127892 -		SPAC1556.07	pmm1	phosphomannomutase Pmm1	3805812-3807270 +		SJAG_02783.5	phosphomannomutase Pmm1	1463399-1464980 +	0.12
	SPOG_02733.1	protein kinase activator	1159163-1160910 +		SOCG_03128.1	protein kinase activator	1124903-1127641 +		SPAC1556.08c	cbs2	protein kinase activator (predicted)	3807132-3808739 -		SJAG_02785.5	protein kinase activator	1468076-1469545 -	0.14
	SPOG_02732.1	translationally controlled tumor protein	1158166-1158879 +		SOCG_03127.1	translationally controlled tumor protein	1123865-1124690 +		SPAC1F12.02c		translationally controlled tumor protein homolog	3809341-3810099 -		SJAG_02786.5	translationally controlled tumor protein	1469750-1470501 -	0.06
									SPAC1F12.03c		cytochrome C oxidase transmembrane region	3810367-3810660 -
									SPAC1F12.04c		conserved fungal protein	3811066-3811641 -		SJAG_02788.5	fungal protein	1470802-1471762 -	0.75
									SPAC1F12.05		endocytosis regulator	3812515-3815745 +		SJAG_02789.5	endocytosis regulator	1472944-1476611 +	0.66
									SPAC1F12.06c		DNA repair endonuclease (predicted)	3812962-3815706 -		SJAG_02790.5	DNA repair endonuclease	1473169-1476428 -	0.73
									SPAC1F12.07		phosphoserine aminotransferase	3815681-3817165 +		SJAG_02791.5	phosphoserine aminotransferase	1476559-1477977 +	0.23
					SOCG_03122.1	cytidylyltransferase	1114792-1115986 -		SPAC1F12.08		cytidylyltransferase	3817099-3818568 +		SJAG_05277.5	cytidylyltransferase	1479918-1480724 +	0.87
					SOCG_03121.1	pig-S	1111586-1114791 -		SPAC1F12.09	gpi17	pig-S	3818668-3820585 +		SJAG_05278.5	pig-S	1480813-1483377 +	0.77
					SOCG_03120.1	NADPH-hemoprotein reductase	1112117-1113130 +		SPAC1F12.10c		NADPH-hemoprotein reductase (predicted)	3820527-3821537 -		SJAG_02794.5	cytochrome b5 reductase	1482584-1483770 -	0.6
					SOCG_03119.1	DNAJ domain-containing protein Caj1/Djp1 type	1108518-1111639 -		SPAC4H3.01		DNAJ domain protein Caj1/Djp1 type	3821682-3824461 +		SJAG_02797.5	DNAJ domain-containing protein Caj1/Djp1 type	1490132-1493643 +	0.43
									SPAC4H3.17		hypothetical protein	3821882-3822625 -
	SPOG_02723.1	Swr1 complex subunit Swc3	1144306-1146963 +	Sc4	SOCG_03118.1	Swr1 complex subunit Swc3	1108541-1109995 +		SPAC4H3.02c	swc3	Swr1 complex subunit Swc3	3824390-3825972 -		SJAG_02798.5	Swr1 complex subunit Swc3	1491943-1493559 -	0.79
	SPOG_02722.1	glucan 1,4-alpha-glucosidase	1141865-1143811 +		SOCG_03117.1	glucan 1,4-alpha-glucosidase	1106336-1108285 +		SPAC4H3.03c		glucan 1,4-alpha-glucosidase (predicted)	3826456-3829377 -		SJAG_02799.5	glucan 1,4-alpha-glucosidase	1493788-1495755 -	0.17
	SPOG_02721.1	hypothetical protein	1139663-1140726 +		SOCG_03116.1	hypothetical protein	1104146-1105211 +		SPAC4H3.04c		UPF0103 family	3830805-3832278 -		SJAG_01220.5	hypothetical protein	1190934-1192714 -	0.64
	SPOG_02720.1	ATP-dependent DNA helicase	1136283-1139222 -		SOCG_03115.1	ATP-dependent DNA helicase	1100137-1103782 -		SPAC4H3.05	srs2	ATP-dependent DNA helicase, UvrD subfamily	3832332-3835740 +		SJAG_01221.5	ATP-dependent DNA helicase	1192168-1195687 +	0.61
	SPOG_05373.1	hypothetical protein	1135700-1138705 +		SOCG_05064.1	hypothetical protein	1099083-1102934 +		SPAC4H3.16		hypothetical protein	3833487-3836171 -		SJAG_05607.5	hypothetical protein	1192869-1195807 -
	SPOG_02719.1	hypothetical protein	1134333-1135489 -		SOCG_03114.1	hypothetical protein	1098638-1100163 -		SPAC4H3.06		sequence orphan	3837306-3839626 +		SJAG_01675.5	hypothetical protein	2124449-2125349 -	0.62
	SPOG_02718.1	protein phosphatase Fmp31	1132987-1134189 -		SOCG_03113.1	protein phosphatase Fmp31	1097385-1098693 -		SPAC4H3.07c		protein phosphatase Fmp31 (predicted)	3838606-3839497 -		SJAG_01239.5	protein phosphatase Fmp31	1232692-1233150 +	0.62
									SPAC4H3.08		3-hydroxyacyl-CoA dehydrogenase (predicted)	3841498-3843136 +
	SPOG_02716.1	type II fatty acid synthase component	1128738-1129759 -		SOCG_03112.1	type II fatty acid synthase component	1096328-1097266 -		SPAC4H3.09		mitochondrial type II fatty acid synthase component	3843313-3844241 +		SJAG_01238.5	type II fatty acid synthase component	1231895-1232521 -	0.2
	SPOG_02715.1	pyruvate kinase	1126404-1128694 +		SOCG_03111.1	pyruvate kinase	1093988-1096104 +		SPAC4H3.10c	pyk1	pyruvate kinase (predicted)	3844719-3846713 -		SJAG_02796.5	pyruvate kinase	1488109-1489904 +	0.09
	SPOG_02714.1	spindle pole body protein Ppc89	1123422-1126007 +	Sc4	SOCG_03110.1	spindle pole body protein Ppc89	1090752-1093886 +		SPAC4H3.11c	ppc89	spindle pole body protein Ppc89	3847958-3850921 -		SJAG_02795.5	spindle pole body protein Ppc89	1484441-1487759 +	0.89
									SPAC4H3.12c		dubious	3851646-3852219 -
	SPOG_02713.1	transcriptional regulator Pcc1	1121074-1121890 -	Sc4	SOCG_03109.1	transcriptional regulator Pcc1	1088492-1089266 -		SPAC4H3.13		transcriptional regulator Pcc1 (predicted)	3852887-3853574 +		SJAG_02863.5	transcriptional regulator Pcc1	1627937-1628634 +	0.4
	SPOG_02712.1	hypothetical protein	1119849-1121232 +		SOCG_03108.1	hypothetical protein	1086905-1088538 +		SPAC4H3.14c		sequence orphan	3853571-3854963 -		SJAG_02864.5	hypothetical protein	1628434-1630046 -	0.94
	SPOG_02711.1	mRNA cleavage and polyadenylation specificity factor complex subunit Pta1	1117024-1119747 +		SOCG_03107.1	mRNA cleavage and polyadenylation specificity factor complex subunit Pta1	1084361-1086908 +		SPAC1071.01c	pta1	mRNA cleavage and polyadenylation specificity factor complex subunit Pta1	3855164-3857994 -		SJAG_02865.5	mRNA cleavage and polyadenylation specificity factor complex subunit Pta1	1630154-1632768 -	0.48
	SPOG_02710.1	TFIIH regulator	1112899-1116857 -		SOCG_03106.1	TFIIH regulator	1080090-1084048 -		SPAC1071.02		TFIIH regulator (predicted)	3858241-3861822 +		SJAG_02866.5	TFIIH regulator	1632781-1636384 +	0.82
	SPOG_02709.1	hypothetical protein	1112087-1113010 +		SOCG_03105.1	hypothetical protein	1079512-1080441 +		SPAC1071.03c		sequence orphan	3861719-3862735 -
	SPOG_02708.1	signal peptidase subunit Spc2	1111332-1111847 +		SOCG_03104.1	signal peptidase subunit Spc2	1078841-1079356 +		SPAC1071.04c	spc2	signal peptidase subunit Spc2 (predicted)	3863001-3863504 -		SJAG_02867.5	signal peptidase subunit Spc2	1633349-1637077 -	0.9
	SPOG_02707.1	S-adenosylmethionine-dependent methyltransferase	1108811-1110510 -		SOCG_03103.1	S-adenosylmethionine-dependent methyltransferase	1076502-1079408 -		SPAC1071.05		S-adenosylmethionine-dependent methyltransferase (predicted)	3864467-3866158 +		SJAG_02868.5	S-adenosylmethionine-dependent methyltransferase	1637553-1638888 +	0.61
	SPOG_02706.1	SWI/SNF and RSC complex subunit Arp9	1106915-1108750 -		SOCG_03102.1	SWI/SNF and RSC complex subunit Arp9	1073861-1076395 -		SPAC1071.06	arp9	SWI/SNF and RSC complex subunit Arp9	3866536-3868410 +		SJAG_02869.5	SWI/SNF and RSC complex subunit Arp9	1639039-1640654 +	0.39
	SPOG_02705.1	40S ribosomal protein S15	1106394-1107056 +		SOCG_03101.1	40S ribosomal protein S15	1073935-1074562 +		SPAC1071.07c	rps1502	40S ribosomal protein S15	3868310-3869076 -		SJAG_02870.5	40S ribosomal protein S15	1640697-1641403 -	0.05
	SPOG_02703.1	DNAJC9 family DNAJ domain-containing protein	1104530-1105414 +		SOCG_03099.1	DNAJC9 family DNAJ domain-containing protein	1071955-1073360 +		SPAC1071.09c		DNAJ domain protein, DNAJC9 family	3869017-3871602 -		SJAG_01670.5	DNAJC9 family DNAJ domain-containing protein	2116741-2117875 +	0.57
	SPOG_02704.1	ribosomal protein rpa6	1105718-1106328 -		SOCG_03100.1	60S acidic ribosomal protein P2-beta	1073243-1073860 -		SPAC1071.08	rpp203	60S acidic ribosomal protein P2C subunit	3869082-3869610 +		SJAG_02871.5	60S acidic ribosomal protein P2-alpha	1641488-1641902 +	0.13
	SPOG_02702.1	P-type proton ATPase Pma1	1100449-1104184 +		SOCG_03098.1	P-type proton ATPase Pma1	1067698-1071522 +		SPAC1071.10c	pma1	P-type proton ATPase Pma1	3871664-3876176 -		SJAG_01129.5	P-type proton ATPase Pma1	1020696-1024029 -	0.07
					SOCG_03097.1	hypothetical protein	1066356-1066956 -		SPAC1071.13		hypothetical protein	3878007-3881812 +
	SPOG_02701.1	NADH-dependent flavin oxidoreductase	1097097-1099738 -		SOCG_03096.1	NADH-dependent flavin oxidoreductase	1063649-1066123 -		SPAC1071.11		NADH-dependent flavin oxidoreductase (predicted)	3881938-3884256 +		SJAG_01668.5	NADH-dependent flavin oxidoreductase	2109832-2111999 -	0.8
	SPOG_02700.1	dual specificity phosphatase Stp1	1097235-1097797 +		SOCG_03095.1	dual specificity phosphatase Stp1	1063672-1064487 +		SPAC1071.12c	stp1	dual specificity phosphatase Stp1	3883445-3884417 -		SJAG_01667.5	dual specificity phosphatase Stp1	2110055-2112233 +	0.41
	SPOG_02699.1	fungal protein	1095145-1097004 -		SOCG_03094.1	fungal protein	1061868-1063714 -		SPAC926.02		conserved fungal protein	3884439-3887309 +		SJAG_01666.5	fungal protein	2108017-2109898 -	0.82
	SPOG_02697.1	myosin II regulatory light chain Rlc1	1088156-1089728 -		SOCG_03092.1	myosin II regulatory light chain Rlc1	1054957-1056668 -		SPAC926.03	rlc1	myosin II regulatory light chain Rlc1	3887243-3888497 +		SJAG_01665.5	myosin II regulatory light chain Rlc1	2107291-2108103 -	0.34
	SPOG_02696.1	hsp90-like protein	1085516-1088184 +		SOCG_03091.1	hsp90-like protein	1052364-1055004 +		SPAC926.04c	hsp90	Hsp90 chaperone	3888558-3891157 -		SJAG_01664.5	hsp90-like protein	2104742-2107239 +	0.04
	SPOG_02695.1	diphthamide biosynthesis protein Dph4	1084021-1085149 +		SOCG_03090.1	diphthamide biosynthesis protein Dph4	1050880-1052060 +		SPAC926.05c	dph4	diphthamide biosynthesis protein Dph4 (predicted)	3892009-3892831 -		SJAG_00251.5	diphthamide biosynthesis protein Dph4	3733541-3734004 -	0.65
	SPOG_02694.1	hypothetical protein	1080697-1083991 +		SOCG_03089.1	hypothetical protein	1047712-1050927 +		SPAC926.06c		leucine-rich repeat protein, unknown	3892977-3895794 -		SJAG_01663.5	hypothetical protein	2101473-2104508 +	0.65
	SPOG_02693.1	dynein light chain Dlc2	1079045-1080389 +		SOCG_03088.1	dynein light chain Dlc2	1045887-1047570 +		SPAC926.07c	dlc2	dynein light chain Dlc2	3896093-3897429 -		SJAG_01662.5	dynein light chain Dlc2	2100394-2101281 -	0.23
	SPOG_02692.1	brix domain-containing protein Rpf2	1077614-1078930 +		SOCG_03087.1	brix domain-containing protein Rpf2	1044608-1045913 +		SPAC926.08c		Brix domain protein Rpf2 (predicted)	3898266-3899709 -		SJAG_04108.5	brix domain-containing protein Rpf2	3065030-3066572 -	0.19
	SPOG_02691.1	fatty acid synthase beta subunit Fas1	1070567-1077480 +		SOCG_03086.1	fatty acid synthase beta subunit Fas1	1037573-1044497 +		SPAC926.09c	fas1	fatty acid synthase beta subunit Fas1	3900052-3907056 -		SJAG_04107.5	fatty acid synthase beta subunit Fas1	3066868-3073101 -	0.14
	SPOG_02690.1	NADH kinase	1068368-1069914 +		SOCG_03085.1	NADH kinase	1035394-1036914 +		SPAC323.01c	pos5	mitochondrial NADH kinase (predicted)	3907439-3908904 -		SJAG_03946.5	NADH kinase	3424971-3427422 +	0.42
	SPOG_02689.1	20S proteasome component alpha 5	1067191-1068278 +		SOCG_03084.1	20S proteasome component alpha 5	1034185-1035270 +		SPAC323.02c	pup2	20S proteasome component alpha 5, Pup2 (predicted)	3909254-3910426 -		SJAG_05316.5	20S proteasome component alpha 5	3422214-3423156 -	0.05
	SPOG_02688.1	hypothetical protein	1065226-1067092 +		SOCG_03083.1	hypothetical protein	1032620-1034104 +		SPAC323.03c		sequence orphan	3910535-3912648 -		SJAG_05315.5	hypothetical protein	3423257-3424940 -	1
	SPOG_02687.1	ATPase	1063282-1065303 -		SOCG_03082.1	ATPase	1029013-1034059 -		SPAC323.04		mitochondrial ATPase (predicted)	3912696-3914761 +		SJAG_03948.5	ATPase	3418643-3421869 -	0.41
	SPOG_02686.1	prorein methyltransferase Mtq2	1062378-1064799 +		SOCG_03081.1	prorein methyltransferase Mtq2	1029386-1031205 +		SPAC323.05c		prorein methyltransferase Mtq2	3913472-3915606 -		SJAG_03949.5	prorein methyltransferase Mtq2	3419079-3420147 +	0.51
	SPOG_02685.1	NEDD8 activating enzyme	1060330-1062272 +		SOCG_03080.1	NEDD8 activating enzyme	1027304-1029451 +		SPAC323.06c	uba5	NEDD8 activating enzyme	3915560-3917711 -		SJAG_03950.5	NEDD8 activating enzyme	3416857-3419122 +	0.83
	SPOG_02684.1	MatE family transporter	1058026-1060293 +		SOCG_03079.1	MatE family transporter	1025072-1027266 +		SPAC323.07c		MatE family transporter	3917636-3920119 -		SJAG_03951.5	MatE family transporter	3414427-3416821 +	0.4
	SPOG_02683.1	ribonuclease MRP complex subunit	1056534-1057280 -		SOCG_03078.1	ribonuclease MRP complex subunit	1023772-1024967 -		SPAC323.08		ribonuclease MRP complex subunit (predicted)	3921076-3921711 +		SJAG_03952.5	ribonuclease MRP complex subunit	3413705-3414301 -	0.78
	SPOG_02682.1	mannosyltransferase complex subunit	1054949-1056606 -		SOCG_03077.1	mannosyltransferase complex subunit	1021396-1023838 -		SPAC2F3.01	imt1	mannosyltransferase complex subunit (predicted)	3922354-3923313 +		SJAG_03953.5	mannosyltransferase complex subunit	3412606-3413433 -	0.69
	SPOG_02681.1	U6 snRNP-associated protein Lsm6	1054308-1055095 +		SOCG_03076.1	U6 snRNP-associated protein Lsm6	1021474-1022382 +		SPAC2F3.17c		U6 snRNP-associated protein Lsm6	3923586-3924176 -		SJAG_03954.5	U6 snRNP-associated protein Lsm6	3411804-3412530 +	0.06
	SPOG_02680.1	ER protein translocation subcomplex subunit Sec72	1053066-1054195 -		SOCG_03075.1	ER protein translocation subcomplex subunit Sec72	1020371-1021492 -		SPAC2F3.02		ER protein translocation subcomplex subunit Sec72 (predicted)	3924624-3927430 +		SJAG_03955.5	ER protein translocation subcomplex subunit Sec72	3411088-3412326 -	0.34
	SPOG_02679.1	DNA-directed RNA polymerase I complex subunit Rpa49	1051646-1052929 +		SOCG_03074.1	DNA-directed RNA polymerase I complex subunit Rpa49	1018881-1020164 +		SPAC2F3.03c	rpa49	DNA-directed RNA polymerase I complex subunit Rpa49	3925533-3927349 -		SJAG_03956.5	DNA-directed RNA polymerase I complex subunit Rpa49	3409387-3410946 +	0.28
	SPOG_02678.1	single-stranded DNA binding protein Rim1	1050514-1051062 +		SOCG_03073.1	single-stranded DNA binding protein Rim1	1017755-1018304 +		SPAC2F3.04c	rim1	mitochondrial single-stranded DNA binding protein Rim1	3927451-3928579 -		SJAG_03957.5	single-stranded DNA binding protein Rim1	3408652-3409149 +	0.83
	SPOG_02677.1	xylose and arabinose reductase	1048915-1050201 +		SOCG_03072.1	xylose and arabinose reductase	1016265-1017508 +		SPAC2F3.05c		xylose and arabinose reductase (predicted)	3928625-3929950 -		SJAG_03958.5	xylose and arabinose reductase	3407364-3408524 +	0.14
	SPOG_02676.1	karyopherin Kap104	1045295-1048892 +		SOCG_03071.1	karyopherin Kap104	1012115-1015860 +		SPAC2F3.06c	kap104	karyopherin Kap104	3930533-3934174 -		SJAG_03959.5	karyopherin Kap104	3403613-3407052 +	0.13
	SPOG_02675.1	alpha-glucoside transporter Sut1	1040090-1044545 -		SOCG_03070.1	alpha-glucoside transporter Sut1	1009033-1012026 -		SPAC2F3.08	sut1	alpha-glucoside transporter Sut1	3935124-3938149 +		SJAG_03960.5	alpha-glucoside transporter Sut1	3400605-3403378 -	0.34
									SPAC2F3.07c		sequence orphan	3935528-3935833 -
	SPOG_02672.1	5-aminolevulinate synthase	1036753-1039134 -		SOCG_03068.1	5-aminolevulinate synthase	1004153-1006522 -		SPAC2F3.09	hem1	5-aminolevulinate synthase	3939598-3942086 +		SJAG_03961.5	5-aminolevulinate synthase	3398008-3400274 -	0.24
	SPOG_02671.1	hypothetical protein	1035857-1036984 +		SOCG_03067.1	hypothetical protein	1003227-1004262 +		SPAC2F3.18c		conserved protein	3942040-3942965 -		SJAG_03962.5	hypothetical protein	3397279-3398063 +	0.28
	SPOG_02670.1	GARP complex subunit Vps54	1032171-1035234 -		SOCG_03066.1	GARP complex subunit Vps54	999293-1002561 -		SPAC2F3.10	vps54	GARP complex subunit Vps54 (predicted)	3943042-3946043 +		SJAG_03963.5	GARP complex subunit Vps54	3393537-3397103 -	0.83
	SPOG_02669.1	exopolyphosphatase	1030032-1032068 -		SOCG_03065.1	exopolyphosphatase	997959-999142 -		SPAC2F3.11		exopolyphosphatase (predicted)	3946546-3947987 +		SJAG_03964.5	exopolyphosphatase	3391926-3393402 -	0.68
	SPOG_02668.1	queuine tRNA-ribosyltransferase	1028428-1031747 +		SOCG_05046.1	queuine tRNA-ribosyltransferase	995635-997956 +		SPAC2F3.13c		queuine tRNA-ribosyltransferase	3947885-3950224 -		SJAG_06284.5	queuine tRNA-ribosyltransferase	3389429-3392037 +	0.73
	SPOG_02666.1	hypothetical protein	1025776-1026244 +		SOCG_03062.1	fungal protein	994370-995374 +		SPAC2F3.14c	saf2	conserved fungal protein	3950396-3951679 -		SJAG_03966.5	fungal protein	3388109-3389495 +	0.88
	SPOG_02665.1	CMGC/CDK/CRK7 protein kinase Lsk1	1022801-1025693 -		SOCG_03061.1	CMGC/CDK/CRK7 protein kinase Lsk1	990271-992200 -		SPAC2F3.15	lsk1	P-TEFb-associated cyclin-dependent protein kinase Lsk1	3953832-3956869 +		SJAG_03967.5	CMGC/CDK/CRK7 protein kinase Lsk1	3384754-3387987 -	0.58
	SPOG_02664.1	ubiquitin-protein ligase E3	1020776-1022752 -		SOCG_03060.1	ubiquitin-protein ligase E3	987808-989804 -		SPAC2F3.16		ubiquitin-protein ligase E3 (predicted)	3957085-3959427 +		SJAG_03968.5	ubiquitin-protein ligase E3	3382413-3384819 -	0.34
	SPOG_02663.1	hypothetical protein	1017961-1020534 -		SOCG_03059.1	hypothetical protein	985100-987690 -		SPAC11G7.01		sequence orphan	3959727-3962914 +		SJAG_03969.5	hypothetical protein	3379886-3382046 -	0.75
	SPOG_02662.1	HECT-type ubiquitin-protein ligase E3 Pub1	1014747-1017813 -		SOCG_03058.1	HECT-type ubiquitin-protein ligase E3 Pub1	981533-984964 -		SPAC11G7.02	pub1	HECT-type ubiquitin-protein ligase E3 Pub1	3963058-3966172 +		SJAG_03970.5	HECT-type ubiquitin-protein ligase E3 Pub1	3376053-3379438 -	0.1
	SPOG_02661.1	isocitrate dehydrogenase subunit 1 Idh1	1012850-1014649 -	Sc4	SOCG_03057.1	isocitrate dehydrogenase subunit 1 Idh1	980058-981553 -		SPAC11G7.03	idh1	isocitrate dehydrogenase (NAD ) subunit 1 Idh1	3966740-3968205 +		SJAG_00502.5	homoisocitrate dehydrogenase	3222010-3223253 +
	SPOG_02660.1	ribosomal-ubiquitin fusion protein Ubi1	1010310-1012495 -		SOCG_03056.1	ribosomal-ubiquitin fusion protein Ubi1	977781-978408 -		SPAC11G7.04	ubi1	ribosomal-ubiquitin fusion protein Ubi1	3968932-3969558 +		SJAG_01365.5	ribosomal-ubiquitin fusion protein Ubi1	1483032-1483518 +	0
	SPOG_02659.1	S-malonyltransferase Mct1	1008884-1010406 +		SOCG_03055.1	S-malonyltransferase Mct1	976338-978531 +		SPAC11G7.05c		[acyl-carrier protein] S-malonyltransferase Mct1 (predicted)	3969366-3971294 -		SJAG_03972.5	S-malonyltransferase Mct1	3373744-3376582 +	0.84
	SPOG_02658.1	hypothetical protein	1005789-1008577 +		SOCG_03054.1	hypothetical protein	973241-976153 +		SPAC11G7.06c	mug132	S. pombe specific UPF0300 family protein 3	3971564-3974699 -		SJAG_03212.5	hypothetical protein	642154-644294 +
	SPOG_02657.1	tRNA methyltransferase Trm5	1004362-1006287 -		SOCG_03053.1	tRNA methyltransferase Trm5	971857-973787 -		SPAPB18E9.01	trm5	tRNA (guanine) methyltransferase Trm5 (predicted)	3974310-3976265 +		SJAG_00255.5	tRNA methyltransferase Trm5	3722802-3724833 -	0.27
	SPOG_02656.1	AGC protein kinase Ppk18	999918-1004515 +	Sc4	SOCG_03052.1	AGC protein kinase Ppk18	967362-971929 +		SPAPB18E9.02c	ppk18	serine/threonine protein kinase Ppk18 (predicted)	3976252-3982149 -		SJAG_00256.5	AGC protein kinase Ppk18	3718681-3722827 +	0.74
									SPAPB18E9.04c		sequence orphan	3982325-3985104 -
									SPAPB18E9.05c		dubious	3986648-3986920 -
									SPAPB15E9.01c		sequence orphan	3987239-3991388 -
									SPAPB15E9.02c		dubious	3991830-3994099 -
									SPAPB15E9.06		hypothetical protein	3993495-3995104 +
									SPAPB15E9.03c	Tf2-5	retrotransposable element	3996423-4000424 -
	SPOG_02654.1	alpha-amylase	991473-993597 -	Sc4	SOCG_03050.1	alpha-amylase	959204-961167 -		SPAC27E2.01		alpha-amylase homolog (predicted)	4001693-4003982 +		SJAG_00485.5	alpha-amylase	3250200-3251801 -
	SPOG_02653.1	hypothetical protein	989921-991276 -		SOCG_03049.1	hypothetical protein	957585-958989 -		SPAC27E2.02		IMPACT homolog	4004221-4005792 +		SJAG_04873.5	hypothetical protein	2304177-2305281 -	0.21
	SPOG_02652.1	GTP binding protein	988123-989864 +		SOCG_03048.1	GTP binding protein	955743-957570 +		SPAC27E2.03c		GTP binding protein (predicted)	4005717-4007722 -		SJAG_04874.5	GTP binding protein	2302527-2304071 +	0.07
									SPAC27E2.11c		sequence orphan	4008075-4010224 -		SJAG_04875.5	hypothetical protein	2301558-2302493 +	0.19
									SPAC27E2.13		dubious	4008511-4008693 +
									SPAC27E2.04c	mug155	dubious	4010592-4011430 -
	SPOG_02651.1	hypothetical protein	986436-986875 +		SOCG_03047.1	hypothetical protein	953989-955382 +		SPAC27E2.14		sequence orphan	4012522-4012677 -
	SPOG_02650.1	DNA polymerase delta small subunit Cdc1	982127-985332 -		SOCG_03046.1	DNA polymerase delta small subunit Cdc1	949505-951814 -		SPAC27E2.05	cdc1	DNA polymerase delta small subunit Cdc1	4014187-4018185 +		SJAG_04877.5	DNA polymerase delta small subunit Cdc1	2298597-2301362 -	0.5
	SPOG_02649.1	methionine-tRNA ligase	980596-982946 +		SOCG_03045.1	methionine-tRNA ligase	947611-950238 +		SPAC27E2.06c		mitochondrial methionine-tRNA ligase	4016534-4018850 -		SJAG_16456.5	hypothetical protein	2297226-2298340 +
	SPOG_02648.1	galactose residue biosynthesis protein Pvg2	978507-980090 -		SOCG_03044.1	galactose residue biosynthesis protein Pvg2	945527-947297 -		SPAC27E2.07	pvg2	galactose residue biosynthesis protein Pvg2	4019873-4022054 +		SJAG_04878.5	galactose residue biosynthesis protein Pvg2	2294758-2296903 -	0.97
									SPAC27E2.08	Tf2-6	retrotransposable element	4022492-4026493 +
	SPOG_02647.1	HisK/Mak2 protein kinase Mak2	970921-978286 -		SOCG_03043.1	HisK/Mak2 protein kinase Mak2	936238-945397 -		SPAC27E2.09	mak2	histidine kinase Mak2	4027002-4034337 +		SJAG_02183.5	HisK/Mak2 protein kinase Mak2	174891-183663 -	0.82
	SPOG_02646.1	DNA replication factor C complex subunit Rfc3	969382-971202 +		SOCG_03042.1	DNA replication factor C complex subunit Rfc3	936452-938183 +		SPAC27E2.10c	rfc3	DNA replication factor C complex subunit Rfc3	4034145-4035920 -		SJAG_02182.5	DNA replication factor C complex subunit Rfc3	174902-176537 +	0.1
	SPOG_02645.1	40S ribosomal protein S0B	968228-969366 +		SOCG_03041.1	40S ribosomal protein S0B	935330-936504 +		SPAPJ698.02c	rps002	40S ribosomal protein S0B	4036481-4037624 -		SJAG_02184.5	40S ribosomal protein S0A	184230-185352 -	0.08
	SPOG_02644.1	U2 snRNP-associated protein Sap130	964143-967991 +		SOCG_03040.1	U2 snRNP-associated protein Sap130	931241-935030 +		SPAPJ698.03c	prp12	U2 snRNP-associated protein Sap130	4037935-4041848 -		SJAG_02185.5	U2 snRNP-associated protein Sap130	185286-189345 -	0.24
	SPOG_02643.1	anaphase-promoting complex subunit Apc4	961409-964122 +		SOCG_03039.1	anaphase-promoting complex subunit Apc4	928550-931302 +		SPAC19G12.01c	cut20	anaphase-promoting complex subunit Apc4	4041809-4044613 -		SJAG_02186.5	anaphase-promoting complex subunit Apc4	189280-191854 -	0.87
	SPOG_02642.1	MutL family mismatch-repair protein Pms1	958166-961359 +		SOCG_03038.1	MutL family mismatch-repair protein Pms1	925747-928429 +		SPAC19G12.02c	pms1	MutL family mismatch-repair protein Pms1	4044821-4049384 -		SJAG_02187.5	MutL family mismatch-repair protein Pms1	191873-194767 -	0.65
	SPOG_02641.1	chitin deacetylase Cda1	956831-959812 -		SOCG_03037.1	chitin deacetylase Cda1	924218-925183 -		SPAC19G12.03	cda1	chitin deacetylase Cda1	4047209-4049353 +		SJAG_03013.5	chitin deacetylase Cda1	256493-257958 -	0.14
	SPOG_02640.1	ureidoglycolate hydrolase	955465-956749 -		SOCG_03036.1	ureidoglycolate hydrolase	923241-923810 -		SPAC19G12.04		ureidoglycolate hydrolase	4049307-4050971 +		SJAG_05287.5	ureidoglycolate hydrolase	254954-256262 -	0.6
	SPOG_02639.1	citrate transporter	954049-955382 -		SOCG_03035.1	citrate transporter	921373-922819 -		SPAC19G12.05		mitochondrial citrate transporter	4050905-4052174 +		SJAG_01872.5	citrate transporter	2520593-2522471 +	0.35
	SPOG_02638.1	histone H2A beta	953073-954148 +		SOCG_03034.1	histone H2A beta	920377-921367 +		SPAC19G12.06c	hta2	histone H2A beta	4052408-4053397 -		SJAG_01873.5	histone H2A alpha	2521674-2522469 -	0.01
	SPOG_02637.1	RNA-binding protein Rsd1	950466-952600 +		SOCG_03033.1	RNA-binding protein Rsd1	917316-920151 +		SPAC19G12.07c	rsd1	RNA-binding protein Rsd1	4053604-4056672 -		SJAG_04914.5	RNA-binding protein Rsd1	2227689-2229084 -	0.57
	SPOG_02635.1	sphingosine hydroxylase	948139-949988 -	Sc4	SOCG_03032.1	sphingosine hydroxylase	915483-917344 -		SPAC19G12.08	scs7	sphingosine hydroxylase (predicted)	4056712-4058815 +		SJAG_04913.5	sphingosine hydroxylase	2229899-2231768 +	0.45
	SPOG_02634.1	NADH/NADPH dependent indole-3-acetaldehyde reductase AKR3C2	946444-947736 -		SOCG_03031.1	NADH/NADPH dependent indole-3-acetaldehyde reductase AKR3C2	913645-914968 -		SPAC19G12.09		NADH/NADPH dependent indole-3-acetaldehyde reductase AKR3C2	4059980-4061462 +		SJAG_01869.5	NADH/NADPH dependent indole-3-acetaldehyde reductase AKR3C2	2517223-2518244 -	0.45
	SPOG_02633.1	vacuolar carboxypeptidase Y	943492-946542 +		SOCG_03030.1	vacuolar carboxypeptidase Y	910879-915807 +		SPAC19G12.10c	cpy1	vacuolar carboxypeptidase Y	4061409-4064952 -		SJAG_01868.5	vacuolar carboxypeptidase Y	2513588-2516961 +	0.72
	SPOG_02632.1	hypothetical protein	941936-943369 +		SOCG_03029.1	hypothetical protein	909411-910723 +		SPAC19G12.17		hypothetical protein	4065163-4067171 -		SJAG_01867.5	hypothetical protein	2512429-2513208 +
	SPOG_02631.1	ubiquinone biosynthesis protein Coq9	940907-941760 -		SOCG_03028.1	ubiquinone biosynthesis protein Coq9	908199-909427 -		SPAC19G12.11	coq9	ubiquinone biosynthesis protein Coq9 (predicted)	4066981-4068474 +		SJAG_01866.5	ubiquinone biosynthesis protein Coq9	2511259-2512247 -	0.6
	SPOG_02630.1	decaprenyl diphosphate synthase subunit 2 Dlp1	937911-940672 -		SOCG_03027.1	decaprenyl diphosphate synthase subunit 2 Dlp1	905819-908234 -		SPAC19G12.12	dlp1	decaprenyl diphosphate synthase subunit 2 Dlp1	4068498-4069929 +		SJAG_01865.5	decaprenyl diphosphate synthase subunit 2 Dlp1	2508026-2511159 -	0.48
	SPOG_02629.1	Pot1 associated protein Poz1	938207-940649 +		SOCG_03026.1	Pot1 associated protein Poz1	905921-908284 +		SPAC19G12.13c	poz1	Pot1 associated protein Poz1	4068603-4070968 -		SJAG_01864.5	Pot1 associated protein Poz1	2508049-2510628 +	0.97
	SPOG_02628.1	1-phosphatidylinositol-4-phosphate 5-kinase Its3	934736-937428 -		SOCG_03025.1	1-phosphatidylinositol-4-phosphate 5-kinase Its3	902466-905051 -		SPAC19G12.14	its3	1-phosphatidylinositol-4-phosphate 5-kinase Its3	4072137-4075036 +		SJAG_01863.5	1-phosphatidylinositol-4-phosphate 5-kinase Its3	2505245-2508090 -	0.44
	SPOG_02627.1	trehalose-6-phosphate phosphatase Tpp1	931972-934910 +		SOCG_03024.1	trehalose-6-phosphate phosphatase Tpp1	899395-902550 +		SPAC19G12.15c	tpp1	trehalose-6-phosphate phosphatase Tpp1	4074840-4077914 -		SJAG_01862.5	trehalose-6-phosphate phosphatase Tpp1	2502166-2505537 +	0.28
	SPOG_02626.1	fungal protein	929501-931651 +		SOCG_03023.1	fungal protein	897038-898759 +		SPAC19G12.16c	adg2	conserved fungal protein	4078389-4081129 -		SJAG_01861.5	hypothetical protein	2500473-2501920 +	0.91
	SPOG_02625.1	phosphoprotein phosphatase	927811-929097 +		SOCG_03022.1	phosphoprotein phosphatase	895150-896442 +		SPAC23A1.02c		phosphoprotein phosphatase (predicted)	4081483-4082775 -		SJAG_01860.5	phosphoprotein phosphatase	2498533-2500571 +	0.72
	SPOG_02624.1	adenine phosphoribosyltransferase	926139-927277 -		SOCG_03021.1	adenine phosphoribosyltransferase	893674-894590 -		SPAC23A1.03	apt1	adenine phosphoribosyltransferase (APRT) (predicted)	4083624-4084766 +		SJAG_01859.5	adenine phosphoribosyltransferase	2496942-2498083 -	0.21
	SPOG_02623.1	alpha mannosidase-like protein	923337-927348 +		SOCG_03020.1	alpha mannosidase-like protein	890574-893724 +		SPAC23A1.04c	mnl1	alpha mannosidase-like protein	4084455-4087736 -		SJAG_01858.5	alpha mannosidase-like protein	2494079-2498389 +	0.75
	SPOG_02622.1	serine palmitoyl transferase A subunit	921852-922891 -		SOCG_03019.1	serine palmitoyl transferase A subunit	889447-890451 -		SPAC23A1.05		serine palmitoyl transferase A subunit (predicted)	4088693-4089782 +		SJAG_01857.5	serine palmitoyl transferase A subunit	2492873-2494061 -	0.65
	SPOG_02621.1	CAMK/CAMK1 protein kinase Cmk2	920001-921997 +		SOCG_03018.1	CAMK/CAMK1 protein kinase Cmk2	887438-890539 +		SPAC23A1.06c	cmk2	MAPK-activated protein kinase Cmk2	4089794-4092140 -		SJAG_01855.5	CAMK/CAMK1 protein kinase Cmk2	2490196-2493252 +	0.47
	SPOG_02620.1	ubiquitin-protein ligase E3	918962-920530 -		SOCG_03017.1	ubiquitin-protein ligase E3	885707-887950 -		SPAC23A1.07		ubiquitin-protein ligase E3 (predicted)	4092110-4093122 +		SJAG_01854.5	ubiquitin-protein ligase E3	2488005-2490074 -	0.98
	SPOG_02619.1	60S ribosomal protein L34	918180-918900 +		SOCG_03016.1	60S ribosomal protein L34	885807-886377 +		SPAC23A1.08c	rpl3401	60S ribosomal protein L34	4093290-4093832 -		SJAG_01853.5	60S ribosomal protein L34	2488251-2488823 +	0.02
	SPOG_02618.1	RNA-binding protein	917016-918367 -		SOCG_03015.1	RNA-binding protein	885126-885503 -		SPAC23A1.09		RNA-binding protein	4093921-4095148 +		SJAG_01852.5	RNA-binding protein	2487611-2488067 -	0.29
	SPOG_02617.1	translation elongation factor EF-1 alpha Ef1a-c	914935-916496 -		SOCG_03014.1	translation elongation factor EF-1 alpha Ef1a-c	882053-883966 -		SPAC23A1.10	tef102	translation elongation factor EF-1 alpha Ef1a-b	4095134-4096584 +		SJAG_01851.5	translation elongation factor EF-1 alpha Ef1a-c	2485517-2487136 -	0.01
	SPOG_02616.1	60S ribosomal protein L13/L16	913765-914698 -		SOCG_03013.1	60S ribosomal protein L13/L16	881260-882118 -		SPAC23A1.11	rpl1602	60S ribosomal protein L13/L16	4097268-4098123 +		SJAG_02207.5	60S ribosomal protein L13/L16	240274-241048 -	0.03
	SPOG_02615.1	phenylalanine-tRNA ligase beta subunit Frs1	911716-913894 +		SOCG_03012.1	phenylalanine-tRNA ligase beta subunit Frs1	879151-881229 +		SPAC23A1.12c	frs1	phenylalanine-tRNA ligase beta subunit Frs1 (predicted)	4098246-4100284 -		SJAG_02206.5	phenylalanine-tRNA ligase beta subunit Frs1	238106-241392 +	0.19
	SPOG_02614.1	hypothetical protein	910097-911561 +		SOCG_03011.1	hypothetical protein	877603-879080 +		SPAC23A1.14c		uncharacterised trans-sulfuration enzyme (predicted)	4101616-4103209 -		SJAG_02205.5	hypothetical protein	235728-236945 +	0.44
	SPOG_02613.1	SNARE Sec20	908639-909310 +		SOCG_03010.1	SNARE Sec20	876222-876905 +		SPAC23A1.15c	sec20	SNARE Sec20	4103733-4104756 -		SJAG_02204.5	SNARE Sec20	234524-235207 +	0.74
	SPOG_02612.1	RNA polymerase II-associated protein Rtr1	907740-908351 +		SOCG_03009.1	RNA polymerase II-associated protein Rtr1	875318-875929 +		SPAC23A1.16c		RNA polymerase II-associated protein Rtr1	4104690-4105778 -		SJAG_02203.5	RNA polymerase II-associated protein Rtr1	233719-234327 +	0.59
	SPOG_02611.1	WIP protein	902298-906424 -		SOCG_03008.1	WIP	870114-874103 -		SPAC23A1.17		WIP (Wiskott-Aldrich syndrome protein- Interacting Protein) homolog	4106827-4112044 +		SJAG_02202.5	hypothetical protein	228551-233370 -	0.91
	SPOG_02610.1	ribosomal protein subunit L51-b	901073-901975 +		SOCG_03007.1	ribosomal protein subunit L51-b	868632-870114 +		SPAC23A1.18c	mrp51	mitochondrial ribosomal protein subunit L51-b	4111970-4113727 -		SJAG_02201.5	ribosomal protein subunit L51-b	227372-228724 +	0.88
	SPOG_02609.1	RecQ type DNA helicase Hrq1	897531-900846 +		SOCG_03006.1	RecQ type DNA helicase Hrq1	865220-868698 +		SPAC23A1.19c		RecQ type DNA helicase Hrq1	4113673-4117261 -		SJAG_02200.5	RecQ type DNA helicase Hrq1	223952-227119 +	0.47
	SPOG_02608.1	DNA replication ATPase	895815-897487 +		SOCG_03005.1	DNA replication ATPase	863190-865225 +		SPAC26H5.02c		DNA replication ATPase	4117195-4119311 -		SJAG_02199.5	DNA replication ATPase	221112-223637 +	0.26
	SPOG_02607.1	CAF assembly factor complex subunit B	893290-895501 -		SOCG_03004.1	CAF assembly factor complex subunit B	860882-863038 -		SPAC26H5.03	pcf2	CAF assembly factor (CAF-1) complex subunit B, Pcf2	4119431-4121874 +		SJAG_02198.5	CAF assembly factor complex subunit B	218107-220204 -	0.6
	SPOG_02606.1	vacuolar import and degradation protein Vid28	890316-893062 -		SOCG_03003.1	vacuolar import and degradation protein Vid28	857901-860861 -		SPAC26H5.04		vacuolar import and degradation protein Vid28	4121876-4124737 +		SJAG_02197.5	vacuolar import and degradation protein Vid28	215124-218005 -	0.91
	SPOG_02605.1	IPT/TIG ankyrin repeat protein	886735-890025 -		SOCG_03002.1	IPT/TIG ankyrin repeat protein	854158-857817 -		SPAC26H5.05		IPT/TIG ankyrin repeat protein	4125000-4128805 +		SJAG_02196.5	IPT/TIG ankyrin repeat protein	211478-214919 -	0.78
	SPOG_02604.1	telomere end-binding protein Pot1	883084-885924 -		SOCG_03001.1	telomere end-binding protein Pot1	850922-854221 -		SPAC26H5.06	pot1	telomere end-binding protein Pot1	4129145-4132350 +		SJAG_02194.5	telomere end-binding protein Pot1	207380-209922 -	0.9
	SPOG_02603.1	seven transmembrane receptor-like protein	881506-883662 +		SOCG_03000.1	seven transmembrane receptor-like protein	849360-851398 +		SPAC26H5.07c		seven transmembrane receptor-like protein	4131406-4133498 -		SJAG_02193.5	seven transmembrane receptor-like protein	205348-209442 +	0.59
	SPOG_02602.1	glucan 1,3-beta-glucosidase Bgl2	880027-881360 +		SOCG_02999.1	glucan 1,3-beta-glucosidase Bgl2	847175-849190 +		SPAC26H5.08c	bgl2	glucan 1,3-beta-glucosidase Bgl2	4134264-4136031 -		SJAG_02192.5	glucan 1,3-beta-glucosidase Bgl2	203627-205167 +	0.35
	SPOG_02601.1	gfo/idh/mocA family oxidoreductase	877845-879432 +		SOCG_02998.1	gfo/idh/mocA family oxidoreductase	845722-847238 +		SPAC26H5.09c		gfo/idh/mocA family oxidoreductase (predicted)	4137100-4139231 -		SJAG_02191.5	GFO/IDH/MocA family oxidoreductase	202136-203373 +	0.38
	SPOG_02600.1	translation elongation factor eIF5A	876707-877649 +		SOCG_02997.1	translation elongation factor eIF5A	844393-845293 +		SPAC26H5.10c	tif51	translation elongation factor eIF5A (predicted)	4141337-4142366 -		SJAG_02189.5	translation elongation factor eIF5A	198851-199878 +	0.09
	SPOG_02599.1	spore wall assembly protein	872793-876321 -		SOCG_02996.1	spore wall assembly protein	840431-844030 -		SPAC26H5.11	mug56	spore wall assembly protein (predicted)	4142849-4147291 +					0.85
									SPAC26H5.12	rpo41	mitochondrial RNA polymerase	4147643-4151509 +		SJAG_03014.5	RNA polymerase	254846-261821 +	0.7
									SPAC26H5.13c	kei1	inositol phoshorylceramide synthase regulatory subunit Kei1 (predicted)	4150008-4153031 -		SJAG_03015.5	inositol phoshorylceramide synthase regulatory subunit Kei1	261722-263237 -	0.57
	SPOG_02595.1	cytochrome P450 regulator Dap1	864736-865744 -	Sc4	SOCG_02993.1	cytochrome P450 regulator Dap1	831951-833254 -		SPAC25B8.01	dap1	cytochrome P450 regulator Dap1	4155465-4156320 +		SJAG_02982.5	cytochrome P450 regulator Dap1	186164-187073 -	0.39
	SPOG_02594.1	Clr6 histone deacetylase complex subunit Sds3	863667-864473 -		SOCG_02992.1	Clr6 histone deacetylase complex subunit Sds3	830680-831970 -		SPAC25B8.02	sds3	Clr6 histone deacetylase complex subunit Sds3	4156472-4157726 +		SJAG_02981.5	Clr6 histone deacetylase complex subunit Sds3	184810-186206 -	0.5
	SPOG_02593.1	phosphatidylserine decarboxylase Psd2	861063-862610 -		SOCG_02991.1	phosphatidylserine decarboxylase Psd2	828392-830746 -		SPAC25B8.03	psd2	phosphatidylserine decarboxylase Psd2	4157827-4160623 +		SJAG_02980.5	phosphatidylserine decarboxylase Psd2	182401-184876 -	0.36
	SPOG_02592.1	splicing suppressor	859490-860939 +		SOCG_02990.1	splicing suppressor	826981-828474 +		SPAC25B8.04c		mitochondrial splicing suppressor (predicted)	4160598-4162328 -		SJAG_02979.5	splicing suppressor	179133-182909 +	0.5
[truncated: 3,395 more rows]

## Sheet: Munka2
S.japonicus filament-associated genes and their functions	log2 fold_change in the hyphae compared to the yeast-phase cells	S.pombe homologues
[truncated: 395 more rows]
