# Supplementary material for: Molecular and comparative genomic analyses reveal evolutionarily conserved and unique features of the Schizosaccharomyces japonicus mycelial growth and the underlying genomic changes
Source: Curr Genet. 2021 Aug 24;67(6):953–68. doi: 10.1007/s00294-021-01206-y (PMC8594269; doi:10.1007/s00294-021-01206-y)
Supplement: Supplementary file 5 — Table S5 The nrg1 gene and its adjacent ORF are missing from genomes of the non-dimorphic fission yeasts (S. pombe, S. octosporus, S. cryophylus) based on Blastp and synteny analyses (XLSX 11 KB) [file 294_2021_1206_MOESM5_ESM.xlsx]

## Sheet: Munka1
	Schizosaccharomyces cryophilus				Schizosaccharomyces octosporus				Schizosaccharomyces pombe					Schizosaccharomyces japonicus
	Locus	Protein	Location-Orientation		Locus	Protein	Location-Orientation		Locus	Protein	Location-Orientation	Gene		Locus	Protein	Location-Orientation	Gene
	SPOG_01087.1	stress activated MAP kinase interacting protein Sin1	480182-484196 -		SOCG_00939.1	stress activated MAP kinase interacting protein Sin1	3378144-3380588 +		SPAPYUG7.02c	stress activated MAP kinase interacting protein Sin1	4746022-4748489 -	sin1		SJAG_00117.5	stress activated MAP kinase interacting protein Sin1	4018509-4022162 +	sin1
	SPOG_01088.1	medial ring protein Mid2	484727-486862 -		SOCG_00938.1	medial ring protein Mid2	3374323-3377119 +		SPAPYUG7.03c	medial ring protein Mid2	4748616-4751456 -	mid2		SJAG_00118.5	medial ring protein Mid2	4014410-4016761 +	mid2
	SPOG_01089.1	DNA-directed RNA polymerase II complex subunit Rpb9	487273-487910 -		SOCG_00937.1	DNA-directed RNA polymerase II complex subunit Rpb9	3372018-3374389 +		SPAPYUG7.04c	DNA-directed RNA polymerase II complex subunit Rpb9	4751390-4752521 -	rpb9		SJAG_00119.5	DNA-directed RNA polymerase II complex subunit Rpb9	4013021-4013688 +
	SPOG_01090.1	delta-1-pyrroline-5-carboxylate reductase	488240-489459 +		SOCG_00936.1	delta-1-pyrroline-5-carboxylate reductase	3372011-3373123 -		SPAPYUG7.05	delta-1-pyrroline-5-carboxylate reductase (predicted)	4752684-4753912 +			SJAG_00120.5	delta-1-pyrroline-5-carboxylate reductase	4011448-4012413 -	rpb9
														SJAG_00121.5	hypothetical protein	4010804-4011100 +
														SJAG_00124.5	transcriptional regulator NRG1	4008523-4009176 -	nrg1
	SPOG_01091.1	PPPDE peptidase family protein	489596-490216 +		SOCG_00935.1	PPPDE peptidase family protein	3371179-3371799 -		SPAPYUG7.06	PPPDE peptidase family	4754130-4754926 +	mug67		SJAG_00125.5	PPPDE peptidase family protein	4007078-4007689 -	mug67
	SPOG_01092.1	proteasome component	490414-495447 +		SOCG_00934.1	proteasome component	3365960-3370990 -		SPAC1782.01	proteasome component	4754862-4760226 +	ecm29		SJAG_00126.5	proteasome component	4001553-4006601 -	ecm29
	SPOG_01093.1	fungal protein	495472-496390 -		SOCG_00933.1	fungal protein	3365028-3365963 +		SPAC1782.02c	conserved fungal protein	4760053-4761239 -			SJAG_00127.5	fungal protein	4000914-4001369 +
